# Supplementary material for: Scube2 primes Dispatched and ADAM10-mediated Shh release by recruiting HDL acceptors to the plasma membrane
Source: Commun Biol. 2026 Jan 8;9:189. doi: 10.1038/s42003-025-09466-x (PMC12881369; doi:10.1038/s42003-025-09466-x)
Supplement: Supplementary file 4 — Supplementary Data 1 [file 42003_2025_9466_MOESM4_ESM.xlsx]

## Sheet: Fig 1
B'				B''
	HEK	Disp-/-			w/o Scube2	w/ Scube2
1	0.592996	0.407004		1	0.307727	0.692273
2	0.625064	0.374936		2	0.320233	0.679767
3	0.643919	0.356081		3	0.27239	0.72761
4	0.611503	0.388497		4	0.201872	0.798128
5	0.631304	0.368696		5	0.425812	0.574188
6	0.647573	0.352427		6	0.185878	0.814122
C'				C''
	HEK	A10KO			w/o Scube2	w/ Scube2
1	0.570228	0.142452		1	0.225652	0.774348
2	0.440582	0.201122		2	0.304013	0.695987
3	0.467845	0.240018		3	0.278271	0.721729
4	0.453317	0.148658		4	0.251022	0.748978
5	0.447422	0.187755		5	0.254774	0.745226
6	0.512946	0.146433		6	0.286002	0.713998
7	0.76884	0.23116
8	0.716698	0.283302
9	0.831618	0.168382
10	0.870461	0.129539
11	0.763281	0.236719
12	0.774529	0.225471

## Sheet: Fig 2
A'				A''
	HEK	A10KO			w/o Scube2	w/ Scube2
1	0.653822	0.346178		1	0.39626	0.60374
2	0.648773	0.351227		2	0.355582	0.644418
3	0.742998	0.257002		3	0.280295	0.719705
4	0.62498	0.37502		4	0.387334	0.612666
B'				B''
	HEK	A10KO			w/o Scube2	w/ Scube2
1	0.530566	0.469434		1	0.344586	0.655414
2	0.455056	0.544944		2	0.4673	0.5327
3	0.461855	0.538145		3	0.505489	0.494511
4	0.564757	0.435243		4	0.506039	0.493961
5	0.62282	0.37718		5	0.488961	0.511039
6	0.599676	0.400324		6	0.529115	0.470885
C'				C''
	HEK	A10KO			w/o Scube2	w/ Scube2
1	0.550005	0.449995		1	0.552875	0.447125
2	0.398423	0.601577		2	0.455521	0.544479
3	0.520591	0.479409		3	0.36207	0.63793
4	0.478763	0.521237		4	0.40523	0.59477
5	0.55285	0.44715		5	0.429037	0.570963
6	0.515003	0.484997		6	0.525419	0.474581
7	0.496045	0.503955		7	0.58016	0.41984
8	0.632036	0.367964		8	0.375351	0.624649

## Sheet: Fig 4
A'
	HEK	A10-/-	HEK + Scube2	A10-/- + Scube2
1	0.447921	0.0310128	0.4866	0.0344661
2	0.360266	0.115847	0.402708	0.121179
3	0.487821		0.512179
4	0.45819	0.120698	0.34072	0.080392
5	0.39411	0.128638	0.370402	0.10685
6	0.518728		0.481272

## Sheet: Fig 5
B'
	w/o Scube2	w/ Scube2
1	0.225652	0.774348
2	0.304013	0.695987
3	0.278271	0.721729
4	0.251022	0.748978
5	0.254774	0.745226
6	0.286002	0.713998
C'
	w/o Scube2∆CUB	w/ Scube2∆CUB
1	0.438094	0.561906
2	0.421836	0.578164
3	0.483313	0.516687
4	0.324706	0.675294
5	0.29898	0.70102
6
D'
	w/o Scube2∆EGF	w/ Scube2∆EGF
1	0.399251	0.600749
2	0.50747	0.49253
3	0.437034	0.562966
4	0.553022	0.446978
5	0.526478	0.473522
6	0.415639	0.584361

## Sheet: Fig 6
B'				B''						C								F				G												H
	HEK	A10KO			w/o Scube2	w/ Scube2				solubilized Shh	Area	normalized		R&D Shh	Area	normalized		time/min	f5_1 norm	d5_1 norm		CH1 10µg/ml ApoA1				CH2 20µg/ml Scube2				CH3 10µg/ml ApoA1 + 20µg/ml Scube2				CH1 80µg/ml HDL				CH2 10µg/ml Scube2, 143 nM				CH3 HDL+Scube2
1	0.599723	0.400277		1	0.475376	0.524624				25	866.607	0.0194551		25	0	0		0.00372104	-0.0486352	-0.02652		time/min	f5_1 norm	d5_1 norm		time/min	f5_2 norm	d5_2 norm		time/min	f5_3 norm	d5_3 norm		time/min	f5_1 norm	d5_1 norm		time/min	f5_2 norm	d5_norm		time/min	f5_3 norm	d5_3 norm
2	0.619442	0.380558		2	0.484184	0.515816				26	1053.54	0.0236516		26	0	0		0.0257087	0.00306776	6.75497e-06		0.00373354	0.0865951	-0.00340535		0.00891891	-0.0640965	0.0130799		0.0152585	0.0884629	-0.0229372		0.00375217	0.0684236	-0.00196951		0.00892884	0.120391	0.0316213		0.014281	0.00906038	0.032609
3	0.616291	0.383709		3	0.526518	0.473482				27	856.849	0.0192361		27	0	0		0.0464544	-0.159514	0.00237322		0.025696	0.0111709	-0.0192334		0.0308772	-0.119095	-0.0121937		0.0360376	0.0396697	0.0411845		0.0255691	-0.0327686	-0.00273741		0.0307106	-0.00591568	0.0187383		0.0358689	0.010808	-0.0231299
4	0.524733	0.475267		4	0.506156	0.493844				28	1463.92	0.0328647		28	984.92	0.0310115		0.0671938	0.0432154	0.0368873		0.0463418	0.0208208	-0.0286064		0.0515105	-0.0194083	0.0200777		0.0567501	-0.0217898	-0.0171728		0.0462211	-0.149262	0.00465083		0.0513942	-0.183779	-0.0206883		0.0566189	-0.00857442	0.0045158
5	0.542467	0.457533		5	0.494567	0.505433				29	23425.8	0.525905		29	0	0		0.0879231	0.0563291	0.0202985		0.0670584	0.0619924	0.0142422		0.0722147	-0.0130184	0.0306262		0.0773646	-0.054219	0.0138374		0.0669169	0.0712442	0.0864614		0.0720629	-0.330398	0.00479204		0.0772295	-0.056329	-0.01495
										30	11630.3	0.261098		30	0	0		0.108602	0.0932447	0.0149698		0.087798	-0.0418581	0.0102675		0.0930189	-0.00468702	0.0467605		0.0982328	0.0384884	-0.0261301		0.0877378	-0.0733853	3.0479e-05		0.0928981	0.129763	-0.0138256		0.0980753	-0.00672613	0.0244838
D										31	8218.83	0.184511		31	0	0		0.129282	0.0374102	0.0277836		0.108711	-0.07506	0.0626978		0.113998	0.0780478	-0.0315365		0.119275	-0.174148	-0.00242885		0.10834	-0.134593	-0.0379682		0.113596	0.102265	-0.026315		0.118759	-0.0346372	0.00171229
	w/o Scube2				w/ Scube2					32	14315.5	0.32138		32	0	0		0.149994	0.0145611	-0.0307143		0.129983	0.00526785	-0.0299971		0.135242	0.0530342	0.00619856		0.140413	-0.0516423	-0.017944		0.129113	0.0523934	0.00211384		0.134273	-0.11396	0.0186257		0.139434	0.0322394	0.0328996
0	0.0213876	0.0271516	0.0227717	0.0213876	0.11165	0.153709	0.156445	0.11165		33	42590.5	0.956148		33	211.95	0.00667352		0.170698	-0.0188294	-0.00585456		0.150806	-0.00978514	0.0149236		0.156069	0.0177459	-0.0141927		0.161263	0.0949475	-0.0265638		0.149715	0.0772734	-0.0344554		0.154917	-0.000215064	-0.0227559		0.160096	0.0650753	-0.0783287
5	0.0532109	0.0362645	0.0513569	0.0532109	0.0983898	0.0762381	0.0830594	0.0983898		34	44543.9	1		34	793.092	0.0249715		0.191375	-0.0208501	-0.0392304		0.17381	-0.0481166	-0.0163721		0.178963	0.0496672	-0.0378481		0.184121	0.162428	0.0241046		0.170382	-0.00116779	-0.0148019		0.17559	0.0760468	0.00483057		0.180752	-0.0393732	0.0302114
10	0.0455706	0.0322284	0.03251	0.0455706	0.0836308	0.0640102	0.0874184	0.0836308		35	35882.7	0.805558		35	10045.9	0.316308		0.212273	-0.00442023	-0.0253156		0.194496	-0.0110273	-0.00451673		0.199754	0.0218098	-0.0209719		0.205098	-0.122197	0.0340504		0.191019	0.121842	-0.001324		0.196154	0.205802	0.00497685		0.201373	0.0284567	-0.0100232
20	0.0904708	0.0593472	0.0474328	0.0904708	0.105598	0.0703559	0.0505272	0.105598		36	14399.7	0.32327		36	9671.12	0.304508		0.233152	0.0223591	0.00833618		0.215567	0.177786	-0.00507984		0.220722	0.0264384	-0.000737444		0.226046	-0.0629505	0.0224879		0.211711	-0.120983	0.000634458		0.216865	0.0973795	0.0299676		0.222113	0.0644526	-0.0132358
30	0.0512273	0.123436	0.0922857	0.0512273	0.0591309	0.125684	0.0962217	0.0591309		37	7123.28	0.159916		37	31759.8	1		0.254543	-0.0470086	0.00206429		0.236496	0.034082	-0.0308641		0.2419	0.07458	0.0199283		0.247071	0.0285303	-0.000471613		0.232452	0.0224257	0.0198046		0.2376	0.203189	0.0504557		0.242754	0.00834361	0.012706
40	0.13814	0.113615	0.123233	0.13814	0.141594	0.117961	0.156737	0.141594		38	1071.02	0.0240442		38	1238.92	0.039009		0.275491	0.0659366	0.0413021		0.2576	0.00809144	-0.031143		0.262923	-0.0288122	-0.0343738		0.268094	-0.0307139	-0.0136241		0.253136	0.0589661	0.0218989		0.258286	0.293315	0.0538645		0.263469	0.0746761	0.0168099
																		0.296327	0.00302774	-0.0221369		0.278477	-0.023193	-0.046555		0.283704	-0.0195944	-0.050589		0.288894	-0.085815	-0.02292		0.273792	0.00497	0.0266129		0.278923	0.273279	0.0466737		0.284146	0.0950192	0.0667835
E																		0.317152	-0.0633828	-0.0132351		0.299358	0.00855496	-0.00432247		0.30455	-0.0192072	0.0180262		0.309719	0.136136	0.0555874		0.294413	0.0467012	-0.0213527		0.299629	0.154639	0.117973		0.304782	0.195925	0.0486731
	w/o Scube2∆CUB				w/ Scube2∆CUB													0.338323	0.0564902	0.0135177		0.3202	0.0002014	0.00451577		0.32536	0.111608	0.0131769		0.330567	-0.0963744	0.0368864		0.315075	0.00795018	-0.0105377		0.320198	0.254602	0.0417935		0.325438	0.0739118	-0.00970133
0	0.0133963	0.012261	0.0249321	0.0179064	0.144497	0.168358	0.0692165	0.0679605										0.359086	-0.0133035	-0.0381135		0.341345	0.0865113	-0.00376397		0.346604	-0.0150005	0.0471698		0.352523	0.0791704	0.0433148		0.33579	-0.0142477	0.0271571		0.340934	0.373589	0.0758478		0.346096	0.0826366	-0.0390506
5	0.031723	0.0262617	0.0336008	0.0349414	0.10115	0.0954978	0.0916235	0.0884183										0.380096	-0.0474942	0.0247091		0.36295	0.0434157	-0.0470085		0.368198	-0.0199842	-0.0281963		0.373396	-0.0700468	0.00557917		0.356488	-0.0316991	0.0251704		0.361621	0.301317	0.0020176		0.3668	0.0976294	-0.0297039
10	0.0373071	0.0346156	0.0387706	0.0366644	0.137508	0.0880145	0.0787671	0.0719977										0.401021	-0.0364919	0.018692		0.383908	0.0434863	-0.0399957		0.389099	0.0522048	0.0307888		0.394331	-0.0983236	-0.0203922		0.377092	0.10626	0.000261915		0.382292	0.121968	0.015379		0.387469	0.0647641	0.0147768
20	0.0728522	0.0706204	0.0961825	0.118923	0.0948272	0.150518	0.156681	0.130798										0.422087	0.0320803	0.0237273		0.404755	-0.0992411	0.00443617		0.409998	-0.014534	-0.0151766		0.415239	0.0356981	0.00397305		0.397788	-0.0401782	0.0152388		0.402921	0.0277086	0.0162395		0.408146	0.0988713	0.0263471
30	0.103988	0.094161	0.108586	0.090826	0.0970656	0.0884522	0.0986565	0.09337										0.442867	0.0192786	0.022456		0.425783	-0.0129511	-0.056249		0.431121	-0.00109051	-0.0133929		0.436269	0.00790691	0.00751305		0.418438	0.0718515	0.0164256		0.423563	0.197075	0.0598206		0.428732	0.107519	0.00371767
40	0.126241	0.147067	0.122106	0.135778	0.109445	0.0941729	0.110878	0.102416										0.46376	-0.0729893	0.0548657		0.446854	0.093014	-0.00960542		0.452006	-0.154863	0.0094328		0.457296	0.0179545	0.00314804		0.439144	0.0295414	0.00428313		0.44429	0.176667	0.022261		0.449498	0.140505	-0.0196548
																		0.484383	0.0908031	-0.0148755		0.467848	-0.0567333	-0.0408088		0.473047	0.010674	-0.0563498		0.478318	-0.156949	0.0704388		0.459863	0.0166664	0.00262796		0.46508	0.180511	0.00375233		0.470228	0.151698	-0.0239896
																		0.505031	0.0606898	0.0529877		0.4888	0.0245875	-0.0447495		0.494308	0.0072678	-0.000969297		0.499821	0.0468948	-0.0470715		0.480701	0.00680853	0.0394687		0.485936	0.0677767	0.0262825		0.491144	-0.00801993	-0.00412963
																		0.525744	0.0362747	-0.0276329		0.510243	-0.0465002	0.0128086		0.515458	-0.0122902	-0.0222644		0.520608	-0.145931	-0.0379335		0.501761	0.0440561	0.0131922		0.506894	0.296365	0.0527013		0.512059	0.102339	-0.0214796
																		0.546402	0.0280593	0.0419066		0.531043	0.0120641	-0.0149107		0.536208	0.0734938	-0.0252812		0.541419	-0.0574644	0.0136098		0.522561	0.00880498	0.0107177		0.527781	0.254248	0.0396795		0.533113	0.155509	0.0103261
																		0.567096	-0.00596789	-0.000672243		0.551731	0.0211003	-0.0309696		0.556943	-0.156964	-0.0177555		0.5621	-0.0903863	0.0252679		0.543578	0.0815582	0.0349258		0.548858	0.318979	0.0272027		0.554215	0.152032	0.0162317
																		0.587751	0.00356528	-0.0117611		0.572393	-0.0966426	-0.0134488		0.577524	0.00229426	-0.0445678		0.582678	-0.0284599	-0.0289911		0.56478	-0.00356077	0.036701		0.569984	0.329055	0.0419122		0.575163	0.156456	-0.00364872
																		0.608443	-0.0142952	-0.0076709		0.593066	0.11653	-0.0258703		0.598227	0.0441376	-0.00191291		0.603387	-0.0482292	0.0130327		0.585546	0.0841968	-0.00161844		0.590884	0.274088	0.0213934		0.59609	0.105849	0.0487217
																		0.629285	0.00811256	-0.0124864		0.613831	0.0554442	0.0060983		0.618977	0.0117573	-0.0091653		0.624162	-0.0731562	0.00239323		0.606834	-0.0586627	-0.0205168		0.612147	0.294438	0.053387		0.617303	0.227936	0.00663852
																		0.650041	0.0313407	0.0231047		0.634581	0.101869	0.0327562		0.639785	-0.0363647	-0.0063108		0.644951	-0.00315273	0.00831044		0.627684	0.0571732	-0.0168726		0.632896	0.282905	0.0655637		0.638102	0.204169	-0.00457096
																		0.670693	0.0214891	0.00934472		0.655437	0.156489	-0.0149092		0.660602	-0.0282669	-0.000698125		0.665785	0.143844	-0.0714524		0.648557	-0.0676836	-0.00619281		0.653713	0.175796	0.0537159		0.658957	0.014857	-0.00126474
																		0.69145	-0.120888	-0.00433043		0.676145	0.0760765	-0.00707752		0.681375	0.0135895	-0.0313533		0.686543	0.141457	-0.0747615		0.669296	-0.0358936	-0.0138442		0.674536	0.170757	-0.0136938		0.679894	0.0701459	0.0146455
																		0.712139	-0.0424257	0.0299693		0.697062	0.0750602	-0.0469988		0.702227	0.0179484	-0.00271416		0.707399	0.0829018	-0.0650419		0.690344	0.164914	0.0215564		0.69549	0.300867	0.0300572		0.700705	0.11682	0.00238078
																		0.732939	0.0237145	-0.00433474		0.717889	0.0349104	-0.0164004		0.723131	0.0456103	-0.0348347		0.728314	0.139647	0.0604815		0.710978	0.0185201	-0.0209263		0.716169	0.215191	0.0345423		0.721321	-0.013808	-0.037347
																		0.753543	-0.122915	-0.0284531		0.738764	-0.107514	-0.035254		0.743916	0.113481	0.02176		0.749104	0.0960496	-0.0207579		0.731707	0.0740664	-0.0375439		0.736836	0.160837	0.00200056		0.742061	0.215182	0.0275099
																		0.774225	-0.0386357	0.00628555		0.759504	0.0417239	-0.00113783		0.764716	0.0953992	-0.0440251		0.769872	0.0618793	-0.0277427		0.752422	0.0883698	0.0216857		0.75759	0.113459	0.0168242		0.76275	0.0471245	0.00952515
																		0.795008	-0.0575557	-0.0213577		0.780427	0.0815189	0.0275508		0.785635	-0.0114257	-0.070403		0.790818	-0.228607	-0.00478073		0.773194	0.136953	0.00778756		0.778344	0.0935856	-0.00777505		0.783569	0.0831718	-0.00145005
																		0.815783	-0.0206394	-0.0109841		0.801268	0.172468	0.00674656		0.806516	-0.03992	-0.0243922		0.811755	-0.155354	-0.0469467		0.793903	0.0967276	-0.00377123		0.799097	0.186836	0.0259383		0.804249	0.112587	0.0033478
																		0.836516	-0.0372621	-0.00550887		0.822193	0.179213	-0.0238747		0.827343	0.0715904	0.00438582		0.832551	-0.196774	-0.0550887		0.814595	0.0813183	-0.0278919		0.819728	0.112089	0.0515495		0.824949	0.0472005	0.0155995
																		0.857414	-0.0579009	0.0354		0.842929	0.155756	-0.0480402		0.848103	-0.0318293	-0.0159292		0.853255	-0.0470875	-0.0236337		0.835228	0.0363771	-0.0470707		0.840388	0.28308	0.0168331		0.845549	0.12183	0.0363706
																		0.878156	0.047089	0.0648995		0.863737	0.0442187	-0.00469663		0.868891	-0.0374878	-0.0331436		0.874124	-0.244365	-0.100899		0.855878	0.0276118	-0.0229909		0.861028	0.322747	0.0475723		0.866217	0.0515393	-0.0140871
																		0.898897	0.0726324	-0.0109404		0.884589	0.0662764	-0.049218		0.889806	0.0458354	-0.088052		0.894963	-0.240843	-0.0851721		0.876584	0.0986683	0.0164545		0.881719	0.231743	0.0612987		0.88688	0.10611	0.0580362
																		0.91955	0.0172818	-0.033231		0.90542	-0.129125	-0.0272004		0.910568	0.0104614	-0.0483277		0.915789	-0.303718	-0.0385414		0.897351	0.0484705	-0.0361798		0.902482	0.402629	0.0861461		0.907657	0.167076	-0.00372263
																		0.940262	-0.0069414	-0.085107		0.926208	0.0130655	-0.0315685		0.931433	-0.0124231	-0.0283445		0.936599	-0.197428	-0.0186344		0.918003	-0.0199328	0.0291513		0.923217	0.379826	0.0199672		0.92838	0.15885	-0.064083
																		0.960927	-0.00777275	-0.0122399		0.947064	-0.262749	-0.0336325		0.952205	-0.00879267	-0.0279995		0.957424	-0.231252	0.00216194		0.93883	0.0475302	-0.0325578		0.943974	0.261544	0.0345851		0.950111	0.191786	-0.0126454
																		0.981598	-0.018727	-0.0273196		0.967855	-0.0435706	-0.0376127		0.973066	0.0372516	0.0174636		0.978226	-0.38982	-0.108747		0.960372	0.0292001	0.0392878		0.965563	0.232555	-0.02926		0.970782	0.0818674	-0.000660882
																		1.00238	0.0833463	-0.0348112		0.98962	0.0918307	-0.0248534		0.994782	0.0902478	-0.00463279		1.00002	-0.110408	-0.0341641		0.981147	-0.0358565	0.051		0.98629	0.394449	0.059978		0.991486	0.293241	0.00506255
																		1.02322	0.0208633	0.0095207		1.0104	0.106318	-0.0448468		1.01563	0.0413283	-0.0394151		1.02077	-0.0892517	-0.0881748		1.00177	0.0564951	-0.0219595		1.00692	0.117415	0.0371088		1.01209	0.186556	-0.00447832
																		1.044	0.106035	-0.00958745		1.0312	0.112432	-0.0539082		1.03635	-0.0980745	-0.0480551		1.04156	-0.158228	-0.0336864		1.02255	0.0877019	0.00357623		1.02769	0.2162	0.0481908		1.03292	0.299835	-0.014576
																		1.06477	-0.047886	0.00544506		1.05193	0.0341516	0.0299863		1.05715	-0.0109937	-0.00601389		1.06229	-0.1905	-0.0705436		1.04326	0.0909081	-0.00111273		1.04847	0.251924	0.0106493		1.0536	0.226804	-0.0289015
																		1.0856	0.129412	0.0344768		1.07269	0.212899	-0.0322099		1.07784	0.0340063	-0.0164198		1.08304	-0.180925	-0.0151832		1.06403	0.108333	0.0147777		1.06918	0.174612	-0.0537246		1.07439	0.152648	-0.00101736
																		1.10637	0.00640205	-0.0317412		1.09342	0.0885224	0.0198969		1.09865	0.103886	-0.0274172		1.10379	-0.147835	0.0544829		1.08474	0.026355	-0.0112512		1.09001	0.276735	0.00940584		1.09518	0.239298	-0.00202827
																		1.12701	-0.167643	0.0110548		1.11522	0.0793168	-0.0298537		1.12036	0.0320365	-0.0309193		1.12561	-0.317238	-0.0843144		1.10566	0.0280478	-0.00300011		1.1108	0.362545	0.000376994		1.11598	0.178157	-0.0452349
																		1.14767	0.140666	0.0801123		1.13591	0.162667	-0.00667126		1.14112	0.118333	-0.0336445		1.14641	-0.232187	-0.0558772		1.12633	-0.0154195	0.0125481		1.1315	0.208891	-0.0317159		1.13667	0.181922	0.0181046
																		1.16836	-0.0355779	0.0381794		1.15681	0.133112	-0.0152094		1.16195	0.117066	-0.0547564		1.16716	-0.324596	-0.040954		1.14711	-0.0318252	0.0341456		1.15224	0.368651	0.0204089		1.15751	0.119556	-0.0140148
																		1.18917	-0.0112333	0.0373002		1.17751	0.197135	-0.0370612		1.18275	0.0297948	-0.0378346		1.189	-0.405661	-0.0449322		1.16784	0.0605372	-0.0275194		1.17307	0.439671	0.0117637		1.17822	0.0360447	-0.048206
																		1.20986	-0.0719544	0.0199064		1.19942	0.104364	-0.0704711		1.2046	0.0423479	0.0014209		1.20976	-0.0532258	-0.0709096		1.18854	0.0819185	-0.0306106		1.19368	0.24983	0.00948921		1.1989	0.145279	-0.0261181
																		1.23074	-0.00680056	0.00569184		1.22013	0.194651	-0.0144898		1.22535	0.0881143	0.0024361		1.23058	-0.0623884	-0.0334043		1.20926	0.0533612	-0.00946194		1.21441	0.303856	-0.0192616		1.21956	0.102756	0.00131904
																		1.25145	-0.0500814	-0.0239326		1.24103	0.0601144	-0.0740991		1.24627	-0.000521158	-0.014706		1.25142	0.00878872	-0.0993522		1.2299	0.197465	-3.53216e-05		1.23512	0.220604	0.0289931		1.24029	0.136692	0.06213
																		1.27227	-0.0113114	-0.0244287		1.2618	0.137546	-0.00156975		1.26703	-0.0123035	-0.0460997		1.27228	-0.00193708	-0.047867		1.25069	0.0870569	0.0340378		1.25596	0.324111	0.0236254		1.26113	0.144974	-0.0404985
																		1.29301	-0.0116579	-0.0346999		1.28271	0.120228	-0.0187787		1.28794	0.0363025	0.00554867		1.29329	0.0274743	-0.060745		1.27155	0.00828948	-0.0147474		1.27677	0.275983	0.00192229		1.28196	0.183364	-0.0061438
																		1.31388	-0.0283327	-0.00841731		1.30372	0.179668	-0.0115868		1.30893	0.0915915	-0.0488344		1.31412	-0.000337036	-0.0294873		1.29253	0.0624755	-0.0237259		1.29776	0.279365	0.00469924		1.30292	0.115387	0.0100038
																		1.33468	-0.0749276	-0.00757872		1.32451	0.104924	0.00789833		1.32978	-0.0261319	-0.0428974		1.33493	0.0448746	-0.0146689		1.31324	0.0518851	-0.00134041		1.31847	0.347764	0.0181878		1.32365	0.136253	-0.0325659
																		1.35553	-0.0607682	-0.0244767		1.34542	0.104193	-0.00518442		1.35062	0.00321303	-0.0550043		1.35577	0.0315905	-0.106497		1.33399	0.157096	-0.0164748		1.33925	0.221858	0.0191132		1.34442	0.210554	-0.0700195
																		1.37628	0.0414705	-0.031445		1.36618	0.285991	-0.0369252		1.37143	0.00757255	-0.0517809		1.37659	0.0353472	-0.0271084		1.3548	0.0788995	-0.037736		1.36003	0.33973	0.00676762		1.36524	-0.0053539	-0.0222245
																		1.39707	-0.0869336	0.060552		1.38706	0.196952	-0.0658848		1.39229	0.119659	-0.0193503		1.39745	-0.0657667	-0.0572173		1.37555	0.0855818	-0.0129481		1.38076	0.17149	-0.0236181		1.38591	0.23758	-0.0206093
																		1.41789	0.106858	-0.00536161		1.4078	0.0606473	-0.0649472		1.41304	0.0279096	-0.018418		1.4182	-0.0311279	-0.0424732		1.39623	0.0472534	-0.0285919		1.40144	0.235856	-0.0074291		1.40672	0.121032	-0.0293855
																		1.43868	0.046849	0.0207599		1.42874	0.123755	-0.026984		1.43397	0.0734169	-0.0206954		1.43912	-0.204712	0.0260634		1.41719	-0.0447477	-0.0492183		1.42246	0.284552	-0.0149924		1.42762	0.179553	-0.000512413
																		1.45951	0.0427554	0.0235644		1.44951	0.152327	-0.00155049		1.45474	0.100923	-0.0315908		1.4599	0.0303397	-0.036235		1.43828	0.0391429	0.000807299		1.44349	0.274918	-0.00460327		1.4487	0.225777	-0.0396375
																		1.48035	-0.0197923	0.0255671		1.47047	0.121659	-0.00596786		1.47573	0.0553604	-0.0410905		1.48099	-0.12734	-0.0359496		1.45902	0.0217502	-0.0202959		1.46427	0.264461	0.023448		1.46943	0.160323	-0.0192137
																		1.50099	-0.120618	0.0182979		1.49135	0.213707	0.0303457		1.49662	0.0279248	-0.0524448		1.50178	-0.104148	-0.0317488		1.47989	0.0892989	-0.0148546		1.48508	0.364478	-0.00573719		1.49023	0.168604	-0.038996
																		1.52168	0.0887172	0.0146898		1.51214	0.188649	-0.0180039		1.51735	0.0749441	-0.0708832		1.52257	0.109562	-0.0303295		1.50062	-0.077512	-0.00781362		1.50592	0.416431	0.0227809		1.51108	0.104956	-0.0185238
																		1.54246	-0.0826761	0.0519508		1.53297	0.153388	-0.0326546		1.5382	0.00259965	-0.0319356		1.54342	0.0283385	-0.0515924		1.52165	0.056349	0.0572074		1.52687	0.385474	0.0381193		1.53208	0.190668	0.0226409
																		1.56315	0.0654749	-0.0161138		1.55483	0.159056	0.0058671		1.56002	0.163658	-0.0635309		1.56537	0.0177234	-0.0245663		1.54241	0.110237	0.0374508		1.54765	0.249624	-0.00385651		1.5528	0.150916	-0.0240116
																		1.58395	0.010902	0.0245605		1.57576	0.204271	-0.0399281		1.58096	0.137376	-0.00588687		1.58613	-0.173262	-0.0127149		1.56327	0.0182029	-0.0375874		1.56848	0.328545	0.0238998		1.57369	0.012023	0.00131441
																		1.60462	0.0315463	0.0260668		1.59659	0.255068	-0.0307996		1.60174	0.0118859	-0.0708543		1.60706	0.074267	-0.0274864		1.58406	0.105563	-0.0408881		1.58929	0.362942	0.0258344		1.59445	0.174009	-0.00125952
																		1.62536	0.00855632	0.0338676		1.6174	0.0796034	-0.0660016		1.6226	0.00739976	-0.0357451		1.62776	-0.0603392	-0.073187		1.60498	0.0485413	-0.00409306		1.61021	0.302264	0.0353709		1.61542	0.192095	0.0238675
																		1.64617	0.012288	-0.00716808		1.63822	0.0818841	0.00814633		1.64345	-0.0827797	-0.0647952		1.64875	0.0228215	-0.0714983		1.62576	0.0857907	0.00634393		1.63098	0.376352	0.000762919		1.63615	0.171744	0.00859269
																		1.66686	0.0472073	0.0369584		1.65908	0.0841476	-0.0400735		1.66431	0.115716	-0.04623		1.66948	-0.072622	-0.013985		1.64666	0.0122772	-0.0266391		1.65189	0.376897	0.0434915		1.65708	0.0928318	-0.00980657
																		1.68758	-0.0432891	-0.00304388		1.67993	0.206396	-0.0628025		1.68508	0.0114759	-0.0149079		1.69043	-0.0877348	-0.0817904		1.66741	0.102124	-0.0146036		1.67265	0.257425	0.0253216		1.6778	0.108366	-0.0184807
																		1.70843	-0.0794488	0.00559522		1.70081	0.0302553	-0.089602		1.70603	0.116856	-0.0385481		1.71119	0.0500047	-0.0220004		1.68832	-0.0198742	0.0179059		1.69352	0.27639	0.00538538		1.69871	0.0493223	-0.0311505
																		1.72927	-0.157227	0.0120901		1.72163	0.0480119	-0.0186829		1.72681	0.0957811	-0.0656375		1.73212	-0.206363	-0.0622643		1.70904	0.0697566	0.0727178		1.71428	0.333841	-0.044456		1.71943	0.1536	-0.0349984
																		1.75015	-0.0225989	0.0396702		1.74252	0.143364	-0.037361		1.74775	0.0615588	-0.055441		1.75291	-0.0487679	-0.0902366		1.73001	0.0612819	0.00715573		1.73521	0.307242	0.00346736		1.7404	0.0246784	-0.0247182
																		1.77088	0.0195325	0.00602183		1.76339	0.148269	-0.047833		1.76854	0.0887336	-0.0644848		1.77383	-0.0903263	-0.0588856		1.75075	-0.0368715	-0.0449752		1.75597	0.295421	-0.0200469		1.76112	0.0281075	-0.023027
																		1.79169	0.0566658	0.00948886		1.78427	0.284424	-0.0151666		1.78959	0.0174893	-0.00597977		1.79481	0.0104435	-0.0819051		1.77174	0.128134	-0.0240084		1.77695	0.300714	0.0288019		1.78211	0.14295	-0.0597095
																		1.81236	0.0187748	-0.0136966		1.8053	0.201897	-0.014073		1.81046	0.0343494	-0.0669543		1.8157	0.122242	-0.0725829		1.79245	0.0669198	-0.018182		1.7977	0.146721	0.0146433		1.80287	0.259068	-0.0544157
																		1.83312	-0.088788	-0.0161415		1.82613	0.146553	0.00686461		1.83139	-0.0106618	-0.0522521		1.83652	-0.0385894	0.00939762		1.81341	0.0739367	0.0130532		1.81861	0.247436	0.0515767		1.8238	0.054388	-0.0411433
																		1.85386	0.0297532	-0.0103344		1.84724	0.11397	-0.00725504		1.85247	0.0409012	-0.0541812		1.858	-0.0282391	-0.0545903		1.8342	0.0587696	-0.0252188		1.83943	0.348201	0.0424952		1.8446	0.135286	-0.0815072
																		1.87451	-0.0756505	-0.0160798		1.86847	0.248821	-0.025371		1.8736	0.0808569	-0.0205958		1.87887	0.0321046	-0.0716086		1.85511	-0.00938977	-0.0188873		1.86032	0.426534	0.00664016		1.86554	0.0595509	0.0656856
																		1.89623	-0.0625154	0.0166072		1.88963	0.174038	-0.00969814		1.89484	0.0719797	-0.0463559		1.90023	-0.164405	-0.0512319		1.87589	0.0384552	-0.0142018		1.88113	0.390511	0.054778		1.88628	0.15626	0.0143645
																		1.91704	-0.163993	-0.0117905		1.91071	0.20653	-0.0508251		1.91648	0.133563	-0.0494879		1.92187	-0.123493	0.0205127		1.89678	0.0455486	-0.0339941		1.90198	0.331642	0.00934044		1.90716	0.276662	-0.0176613
																		1.93777	0.0202675	-0.0234533		1.93224	0.266808	-0.0318914		1.9377	0.172875	-0.0746338		1.94299	0.112166	-0.0280828		1.91755	0.0412952	0.00801168		1.92279	0.274545	0.00510981		1.92795	0.130748	-0.0153004
																		1.9586	-0.0958849	-0.0114744		1.95341	0.0206508	0.00552721		1.95859	0.0240034	-0.0630537		1.96379	0.145405	-0.0413684		1.93846	0.0322969	-0.000351038		1.94367	0.411005	0.0145152		1.94886	0.181704	0.0159776
																		1.98008	-0.0529421	-0.0204744		1.97464	0.224724	-0.0252132		1.97994	-0.0355847	-0.0721962		1.9851	-0.136099	-0.05603		1.95923	0.0571334	-0.0185142		1.96445	0.275803	0.0147662		1.96961	0.170818	0.0020767
																		2.00081	0.0916995	-0.0146555		1.9968	0.194399	-0.038208		2.00219	0.138899	-0.0667959		2.00744	-0.0290148	-0.0680966		1.98014	0.0854056	-0.010369		1.98535	0.361913	-0.024511		1.99052	0.14189	0.00305375
																		2.02154	0.0139565	0.0451153		2.01799	0.194717	-0.0552822		2.02316	0.112943	-0.0494116		2.02858	0.0345697	0.00679974		2.00092	0.052752	-0.000445866		2.00628	0.271118	0.0438758		2.01144	0.23058	-0.045962
																		2.04235	0.0573184	0.0514828		2.03945	0.245714	-0.0160409		2.04461	0.113244	-0.081328		2.04984	-0.096477	-0.0512134		2.02186	0.0285026	-0.0462832		2.02707	0.326005	0.00215296		2.03226	0.177253	-0.0549334
																		2.06309	-0.0617495	0.00767277		2.06031	0.188092	-0.0295438		2.06565	0.169442	-0.0328836		2.07078	-0.0537024	-0.0725429		2.04266	0.0482249	-0.031135		2.04798	0.34546	-0.0131172		2.05315	0.103788	-0.00966707
																		2.08388	-0.105244	0.0595855		2.08155	0.0905956	-0.030136		2.08671	0.0933218	-0.0379506		2.09213	0.0420701	-0.0404096		2.06351	0.0560578	-0.0188294		2.0688	0.298598	0.0405527		2.07402	0.157378	-0.0481092
																		2.10468	0.00707262	-0.0140012		2.10274	0.240117	-0.0739336		2.10814	0.139555	-0.0293861		2.11354	0.0304304	-0.0656212		2.08439	0.0821105	-0.0107322		2.09048	0.294297	-0.0174867		2.09564	0.160138	0.00762206
																		2.1254	0.0254887	0.0190362		2.12419	0.174976	-0.0428972		2.12942	-0.03307	-0.0215369		2.13459	-0.132271	-0.0444141		2.1063	0.0574198	-0.0445023		2.11145	0.386312	-0.00624695		2.11782	0.204728	-0.025821
																		2.14614	-0.00303984	-0.000904248		2.14505	0.294549	0.0135512		2.15025	0.0837736	-0.0492522		2.15562	0.0905717	-0.0556262		2.1282	0.0598935	-0.0304605		2.13346	0.473604	0.0156983		2.1386	0.0900197	-0.0432349
																		2.16705	-0.035884	-0.0166172		2.16656	0.285011	-0.0389553		2.17187	0.194026	-0.0646682		2.17702	-0.108167	-0.0525598		2.14931	0.115219	0.00879871		2.15445	0.445146	-0.0198576		2.15968	0.210498	-0.00502687
																		2.18778	-0.0767727	0.0139179		2.18775	0.183999	0.0424252		2.19302	0.0506394	-0.0364898		2.19855	-0.00551192	-0.0463989		2.17004	0.115405	-0.0313063		2.1752	0.427393	0.0394498		2.18045	0.161511	-0.0321144
																		2.2087	0.0112233	0.0377075		2.20915	0.108398	-0.0420998		2.21463	-0.0232888	-0.0396257		2.2198	0.0428788	-0.0203554		2.19099	0.132783	-0.0389268		2.19612	0.485965	0.00225052		2.20135	0.165367	-0.000342814
																		2.2294	-0.00262213	0.00512636		2.23039	0.27838	-0.0467972		2.23555	0.0329284	-0.010852		2.24075	0.212113	-0.0648081		2.2117	0.128107	-0.0634684		2.21689	0.352383	0.00411169		2.22211	0.162434	-0.050032
																		2.2504	-0.0558316	0.0444039		2.25124	0.19478	-0.0383501		2.25655	0.14442	0.00100168		2.2618	-0.129372	-0.0518262		2.23269	0.0575986	0.00660246		2.23783	0.382964	-0.0461593		2.24303	0.208304	-0.0590288
																		2.2711	-0.0751617	0.0201968		2.27223	0.299631	-0.0712536		2.27739	0.0636384	-0.0478639		2.28321	0.129933	0.00178824		2.25341	0.189862	-0.0103108		2.25933	0.284119	0.0055449		2.26474	0.157981	-0.0517396
																		2.2931	-0.0410194	0.0575601		2.29374	0.228431	-0.04333		2.29904	0.115659	-0.0625647		2.30427	-0.105133	-0.0354314		2.27519	-0.0336521	-0.0832726		2.28037	0.32923	-0.0113583		2.28561	0.00709571	0.0184826
																		2.314	-0.000431637	0.00514049		2.31495	0.217138	-0.0357151		2.32011	0.112714	-0.0530674		2.32526	0.000663212	0.00200663		2.29621	0.0286575	-0.00341091		2.3014	0.224988	-0.0165916		2.30663	0.0596868	0.0421517
																		2.33494	-0.0699872	-0.00562564		2.33583	0.0948424	0.000133217		2.34159	0.0986037	-0.0222745		2.34695	-0.010911	-0.0341738		2.317	0.0925429	0.00261097		2.32221	0.384987	0.00568898		2.32736	0.151949	-0.0664126
																		2.35578	0.0200228	-0.040858		2.35745	0.209555	-0.0305751		2.36278	0.0180865	-0.0583595		2.36805	0.0810111	-0.0524778		2.33791	0.198426	-0.00317177		2.3431	0.388951	-0.00652256		2.34827	0.159527	-0.0776736
																		2.37662	-0.140801	-0.00858864		2.37847	0.112393	-0.0121368		2.38405	0.00573093	-0.0543662		2.38941	-0.0127304	-0.0654162		2.35859	0.117813	-0.0500714		2.36382	0.189443	0.0196351		2.36898	0.00837019	-0.0251248
																		2.39743	-0.0342272	-0.019367		2.40001	0.285073	-0.0637097		2.40531	0.0868875	-0.0165749		2.41046	0.00197331	-0.0528844		2.37958	0.193951	-0.027971		2.38478	0.282879	-0.034826		2.39004	0.190396	-0.031101
																		2.41832	0.00224322	0.00185188		2.42104	0.249041	-0.0436066		2.42619	-0.0170029	-0.00293478		2.43169	-0.0910508	-0.0950843		2.40105	0.158139	-0.0320905		2.40643	0.37411	0.00455648		2.41159	0.0991285	-0.0559439
																		2.43909	-0.0623967	0.00851831		2.44205	0.214731	-0.0263076		2.44726	0.199152	-0.0449518		2.45243	-0.0111423	-0.0400385		2.42222	0.181951	-0.0431728		2.42736	0.470777	-0.0157037		2.43285	0.114363	-0.0101487
																		2.45997	-0.0428723	-0.00423782		2.46362	0.170799	0.00171829		2.46878	0.100938	-0.0275606		2.47419	0.0150783	-0.0660083		2.44317	0.0554355	-0.00743724		2.44839	0.320814	-0.0413936		2.45355	0.00728429	-0.0482145
																		2.48073	0.121235	0.0573849		2.4846	0.20598	-0.0398189		2.49004	0.294577	-0.0877228		2.49519	0.0217934	-0.0204385		2.46479	0.14426	-0.0688289		2.47	0.404197	-0.0151774		2.47531	0.183838	-0.0148773
																		2.50163	-0.0167344	-0.00421579		2.50558	0.28046	-0.00131505		2.51076	0.0493963	-0.0612335		2.51672	-0.0148539	-0.0668806		2.48562	0.095638	-0.00143489		2.49116	0.312248	0.0758505		2.49634	0.221958	-0.0582053
																		2.52243	0.00360619	-0.0104293		2.52713	0.190117	-0.0397956		2.53253	-0.044615	-0.0286643		2.53775	0.187839	-0.0117758		2.50676	0.0447388	-0.0101486		2.51192	0.403733	0.0130002		2.51783	0.210408	-0.0558413
																		2.54331	0.0644713	-0.0099556		2.54837	0.358827	-0.0522139		2.55352	0.107931	-0.051281		2.55874	0.0717448	-0.079038		2.52826	0.186217	-0.0375458		2.53362	0.275661	0.0273802		2.53878	0.16969	-0.0417717
																		2.56409	0.0949567	0.0124569		2.5691	0.212783	-0.0642387		2.57512	0.104345	-0.0866713		2.58039	0.0109239	-0.0804893		2.5504	0.101211	-0.0454412		2.5556	0.218656	-0.0227307		2.56076	0.0906374	-0.0711377
																		2.58502	0.0203038	0.0128728		2.59083	0.176479	-0.084443		2.59611	0.130211	-0.100616		2.60126	0.0548698	0.00165548		2.57137	0.0422878	-0.0188362		2.57656	0.473452	-0.0151405		2.58176	0.169864	-0.00778987
																		2.60638	0.0257218	0.00663811		2.61189	0.232376	0.00813287		2.61709	-2.69927e-05	-0.0543155		2.62229	0.0307034	-0.0599475		2.59282	0.196335	-0.00705119		2.59819	0.242625	-0.0191626		2.60337	0.240843	-0.0909463
																		2.62722	-0.0711901	-0.0156562		2.63343	0.139967	-0.0581718		2.63872	0.168109	-0.0803109		2.64388	-0.110623	-0.0426881		2.61393	0.0629947	-0.0102214		2.61907	0.398273	-0.0575492		2.62458	0.133447	-0.0445546
																		2.64893	0.179463	-0.0215713		2.65454	0.075051	-0.0353809		2.65972	0.0132325	-0.0893162		2.66511	0.00526532	-0.0141722		2.6349	0.168917	-0.0122146		2.64007	0.278714	-0.0563297		2.64523	0.231884	-0.0598212
																		2.6697	-0.198311	-0.0119231		2.67544	0.191628	-0.0702361		2.68065	0.210616	-0.0748973		2.68582	0.0782912	-0.0182866		2.65647	-0.00198846	-0.0150489		2.66162	0.321963	-0.044544		2.66707	0.210353	-0.0759684
																		2.69094	-0.0325694	-0.0227733		2.69712	0.302945	-0.0238384		2.70226	0.124693	-0.0846766		2.7076	-0.0247312	-0.115734		2.67742	0.0512758	-0.031977		2.68294	0.360222	-0.0371988		2.68809	0.26604	-0.011182
																		2.7118	-0.030508	-0.00689174		2.71798	0.350376	-0.071		2.72349	0.132261	-0.0421063		2.72866	0.177851	-0.0800077		2.6985	0.0917162	-0.0141725		2.70364	0.319738	-0.00761365		2.70958	0.137039	-0.0648115
																		2.73343	0.121724	0.0101584		2.73906	0.164641	-0.0609485		2.74429	-0.00197541	-0.0589339		2.75016	0.0329009	-0.0469583		2.72004	0.0971218	-0.0169886		2.7254	0.138365	0.0349688		2.73063	0.0561448	-0.00728738
																		2.75429	0.0373363	-0.0267832		2.76056	0.121901	-0.0547499		2.76597	-0.0163648	-0.0569609		2.7712	0.0185251	-0.0844539		2.74128	0.143039	-0.0683154		2.7464	0.329384	0.0185494		2.75161	0.185103	-0.0256559
																		2.77559	-0.015365	-0.0262018		2.78187	0.208839	-0.00417387		2.787	0.08328	-0.0590826		2.79221	-0.103432	-0.0381443		2.7619	0.0788312	-0.0133044		2.76795	0.363323	0.01807		2.77322	0.189774	-0.0669682
																		2.79657	-0.00572356	0.0145333		2.8026	0.358822	-0.0650097		2.80851	0.271142	-0.0448642		2.8138	0.000480369	-0.0844879		2.78382	0.121439	-0.0356187		2.78905	0.372361	-0.0659409		2.79421	0.155749	-0.0512065
																		2.81739	-0.0824383	-0.00235775		2.82518	0.206618	-0.0497023		2.83047	0.0523785	-0.0834791		2.83564	-0.0548744	-0.0643138		2.80477	0.175034	-0.0441552		2.80996	0.493669	-0.0469246		2.81512	0.113556	0.00556217
																		2.83827	-0.0563054	-0.0991582		2.84723	0.239582	-0.0325942		2.8524	0.253103	-0.0239802		2.85852	0.0325958	-0.0450952		2.82628	0.0784911	-0.0543892		2.83159	0.384984	-0.0219195		2.83675	0.113348	-0.0210414
																		2.85914	-0.152371	-0.0881829		2.86896	0.276676	-0.0441037		2.87518	0.154742	-0.08573		2.88047	0.0170174	-0.0127096		2.84827	-0.0351413	-0.048623		2.85342	0.38997	0.023609		2.85966	0.131435	0.0113657
																		2.87994	-0.0292857	-0.107003		2.89185	0.178845	-0.073169		2.89716	-0.0584324	-0.0957566		2.90232	0.0820178	-0.133202		2.87008	0.0753978	-0.00623355		2.87631	0.529767	-0.0547048		2.88159	0.151207	0.00707974
																		2.90075	-0.072928	-0.0879278		2.91382	0.214726	-0.0247433		2.91898	0.0312093	-0.0560862		2.92519	-0.110806	-0.072636		2.89216	0.0730292	0.0133051		2.89736	0.43628	0.0237185		2.90251	0.263062	-0.0355439
																		2.92161	-0.150203	-0.0138308		2.93565	0.14275	-0.0616469		2.94186	0.0916044	-0.0545923		2.94721	0.0380807	0.0209057		2.91318	0.113374	-0.0445601		2.91836	0.316635	-0.026961		2.92355	0.172901	-0.0556082
																		2.94245	-0.0391162	-0.0273966		2.95855	0.324444	-0.0290193		2.96386	0.158591	-0.0409875		2.96904	-0.122878	-0.0774839		2.9347	0.117004	-0.0249708		2.93997	0.463057	-0.00545607		2.94513	0.27099	-0.0416244
																		2.96331	0.0254506	-0.0410617		2.98053	0.176046	-0.0202565		2.98574	0.218294	-0.0586774		2.9919	-0.100104	-0.0734712		2.95664	-0.0048304	-0.0187127		2.9618	0.338458	-0.0595757		2.96808	0.123603	-0.0287359
																		2.98413	0.113275	-0.121746		3.00236	0.313231	-0.0855395		3.00857	0.131555	-0.0487701		3.01388	-0.0072438	-0.0677969		2.97845	0.0578507	-0.0284441		2.98471	0.324621	-0.0543848		2.98997	0.136184	-0.0105617
																		3.00499	-0.0519505	0.0335169		3.02526	0.316068	-0.0360168		3.03057	0.0745727	-0.0452481		3.03573	-0.0263359	-0.0589765		3.00138	0.0285534	-0.0116099		3.00666	0.32885	-0.0410221		3.01181	0.185781	-0.0246123
																		3.02589	-0.0145768	0.0316236		3.04723	0.184823	-0.072815		3.05239	0.0682266	-0.0500767		3.05859	0.119615	-0.0289454		3.0233	0.0552525	-0.0498223		3.02844	0.252943	-0.0540206		3.03473	0.0926313	-0.0568016
																		3.04756	-0.101987	0.00750537		3.06906	0.293773	-0.0523328		3.07528	-0.00488666	-0.0955075		3.08053	0.129379	-0.053927		3.04516	0.0752781	-8.78378e-05		3.05144	0.324195	-0.0824115		3.0567	0.141489	-0.0363613
																		3.0685	-0.0636188	0.0230215		3.09195	0.181041	-0.0209037		3.09726	0.106571	-0.0278778		3.10241	-0.0679417	-0.0978189		3.06809	0.190478	-0.0125473		3.07337	0.400121	-0.0212381		3.07857	0.0963065	-0.0521945
																		3.08987	-0.118694	0.0450104		3.11389	0.25544	-0.0523638		3.11905	0.25115	-0.046977		3.1253	-0.0252605	-0.0384801		3.09007	-0.0043077	-0.0411593		3.09523	0.498145	0.00212783		3.10145	0.287448	-0.00974107
																		3.11111	-0.0151242	0.01396		3.13572	0.164643	-0.046105		3.14198	0.127415	-0.0708894		3.14726	0.262114	-0.0355408		3.11189	0.236272	-0.0147948		3.11809	0.492683	-0.0238159		3.12331	0.286512	-0.0699333
																		3.13325	-0.00892388	0.0555441		3.15865	0.214481	-0.0447232		3.16392	0.0847367	-0.0669074		3.16908	0.0130763	-0.105922		3.13476	0.0716115	-0.0362655		3.14004	0.481499	-0.03071		3.1452	0.217386	-0.0692872
																		3.15405	0.00234405	0.0668859		3.18061	0.160904	-0.0314		3.18576	0.0735277	-0.108128		3.19201	0.0878843	-0.0672705		3.15672	0.113454	-0.0483822		3.16188	0.447563	0.0293405		3.16815	0.164658	-0.0185937
																		3.17568	0.0202741	-0.0221267		3.20246	0.184084	-0.0811958		3.20867	0.11433	-0.0458508		3.21397	0.151321	-0.0322021		3.17853	0.0929274	-0.0248402		3.18479	0.364698	-0.00951822		3.19099	0.184905	-0.0150956
																		3.19668	0.00503984	0.0480273		3.22536	0.259043	-0.0497244		3.23061	0.0854504	-0.0564273		3.23577	0.0268544	-0.124427		3.20167	0.118325	-0.009042		3.20683	0.293455	-0.0459501		3.212	0.139211	-0.0122179
																		3.21748	-0.0556727	0.0440906		3.2473	0.134632	-0.0824549		3.25246	0.0134647	-0.0871809		3.25872	0.0754206	-0.0390187		3.22339	0.119012	0.00399267		3.22855	0.335184	-0.0467208		3.23486	0.256874	-0.054237
																		3.23842	-0.00823492	-0.0251526		3.26916	0.309336	-0.0646158		3.27539	0.082168	-0.0636772		3.28063	0.0815235	-0.0205337		3.2452	0.0933153	-0.0405143		3.2515	0.331219	-0.0239108		3.25673	0.130359	-0.0533183
																		3.25967	0.0722388	0.0255921		3.29206	0.145777	-0.031818		3.29729	0.225936	-0.0362082		3.30244	0.0383846	-0.0926757		3.26818	0.172999	-0.000531069		3.2734	0.282833	-0.011423		3.27857	0.152492	-0.0399477
																		3.28095	0.122699	-0.014455		3.31399	0.285586	-0.0310891		3.31915	0.209493	-0.0977746		3.32542	0.0551552	-0.0607701		3.29005	0.125445	-0.0428702		3.29522	0.382554	-0.0562893		3.30156	0.108603	-0.0598973
																		3.30191	0.0199896	0.00648375		3.33583	0.197042	-0.0791734		3.34209	0.177042	-0.0664949		3.34733	-0.0210334	-0.0836014		3.31188	0.20969	0.00601089		3.31821	0.325827	-0.0550369		3.32343	0.180741	-0.0254226
																		3.32331	0.0665819	0.0103078		3.35872	0.309982	-0.0641813		3.36402	0.0268342	-0.0442198		3.36916	0.0963501	-0.0527683		3.3349	0.214892	-0.0358887		3.34011	0.270631	-0.0722847		3.34528	0.182531	-0.0452048
																		3.34455	0.00594094	0.000703095		3.38065	0.255274	-0.0519499		3.38581	0.0994497	-0.0331367		3.39211	0.0269058	-0.106774		3.35675	0.116635	-0.0103085		3.36189	0.228707	-0.0729359		3.36826	0.163283	-0.0292256
																		3.36672	-0.0708079	0.00308274		3.4025	0.227323	-0.0547902		3.40877	0.185971	-0.0232668		3.41404	0.0667424	-0.0289785		3.37855	0.168231	-0.0129798		3.38489	0.264545	-0.0321765		3.3901	0.310819	-0.025165
																		3.38866	-0.112013	-0.00592717		3.42545	0.186936	-0.0366914		3.43067	0.19118	-0.0470773		3.43584	0.100681	-0.108933		3.40159	-0.0372175	-0.0833074		3.40681	0.362547	0.0347774		3.41196	0.190414	-0.054851
																		3.41006	0.0550833	-0.0073128		3.44736	0.339525	-0.0607914		3.45251	0.1549	-0.0507413		3.45882	-0.060105	-0.0468875		3.42344	0.185523	-0.0780196		3.42859	0.549725	-0.0189387		3.43498	0.221512	-0.0537391
																		3.43175	-0.0507163	0.0155609		3.46919	0.0971474	-0.0646457		3.47548	0.145179	-0.0567879		3.4807	0.0520947	-0.0526701		3.44526	0.190375	-0.0285864		3.45159	0.472373	-0.017555		3.45679	0.234256	-0.0405437
																		3.45288	0.037612	0.00986654		3.49211	0.287809	-0.027773		3.49736	0.0816598	-0.111353		3.50253	0.0421663	-0.0922872		3.46829	0.111349	-0.038823		3.47347	0.458176	-0.045247		3.47863	0.261427	-0.023548
																		3.47502	0.039381	0.0468981		3.51482	0.233752	-0.0530036		3.51999	0.0733397	-0.0746861		3.52561	-0.0162333	-0.0407472		3.49014	0.0967603	-0.00436672		3.49528	0.344547	0.000165988		3.50164	0.189639	-0.0238391
																		3.49839	-0.0694792	0.00710344		3.53664	0.261163	-0.0689789		3.54229	0.0631396	-0.0852307		3.5475	0.156358	-0.123178		3.51197	0.0865137	-0.0210099		3.5183	0.281224	-0.0290127		3.52346	0.166576	-0.0886495
																		3.51954	-0.0557945	0.0177229		3.55884	0.223977	-0.0510665		3.56407	0.199342	-0.0805587		3.56923	0.0418499	-0.0505905		3.53495	0.234018	-0.015468		3.54016	0.344027	-0.0317108		3.54532	0.293219	-0.0661589
																		3.54251	-0.11723	0.0205079		3.58075	0.255788	-0.0639084		3.58591	0.193024	-0.0572337		3.59221	0.14372	-0.0949779		3.55686	0.155822	-0.0648613		3.562	0.285367	-0.0367847		3.56837	0.144171	-0.0282085
																		3.56511	0.00658164	0.026901		3.60255	0.0992021	-0.0310657		3.60888	0.188542	-0.0426069		3.6141	-0.101663	-0.0993962		3.57866	0.118691	-0.0184296		3.58499	0.441878	-0.0779697		3.59016	0.213397	-0.0463851
																		3.58622	-0.0502393	0.0216409		3.62557	0.237667	-0.0145634		3.63076	0.105628	-0.0616449		3.63591	0.103446	-0.0489536		3.60167	0.149059	-0.0664408		3.60686	0.218033	-0.0293092		3.612	0.242806	-0.0707769
																		3.60952	-0.0520348	0.0219194		3.64741	0.307947	-0.0257658		3.65257	0.164662	-0.0608254		3.65892	0.0901759	-0.0430476		3.62351	0.134803	-0.0814578		3.62866	0.332835	-0.0342299		3.63507	0.285141	-0.0290513
																		3.63183	0.0135281	0.00399745		3.6693	0.221327	-0.0666717		3.67561	0.149471	-0.0930546		3.68156	0.140689	-0.0745137		3.6454	0.0976767	-0.0577055		3.65169	0.289275	-0.0567154		3.65686	0.328304	-0.00530931
																		3.65294	-0.11186	0.000859129		3.69235	0.382208	-0.0390592		3.69826	0.0732103	-0.101788		3.70343	0.0255486	-0.0234566		3.6684	0.301656	-0.0447307		3.67358	0.260037	-0.0278244		3.67873	0.228025	-0.0393227
																		3.67509	-0.086163	0.0475466		3.71488	0.288422	-0.0703307		3.72003	0.235107	-0.0531865		3.72568	-0.0467492	-0.0253472		3.69025	0.0956589	-0.0499524		3.69539	0.363968	-0.0475297		3.70173	0.217863	-0.0491712
																		3.69707	-0.040332	0.028162		3.73669	0.240339	-0.0577526		3.74235	0.132245	-0.0833705		3.74823	0.103221	-0.068816		3.71276	0.099397	-0.0305565		3.7185	0.552875	0.014697		3.72434	0.273314	-0.055494
																		3.71899	0.0340665	0.0251596		3.75902	0.271712	-0.0764523		3.76492	0.0555556	-0.0893833		3.77009	0.0711304	-0.048475		3.73518	0.26993	-0.061054		3.741	0.615328	-0.00256912		3.74616	0.306032	-0.0309394
																		3.74095	0.0232503	0.0611006		3.78159	0.410544	-0.0177396		3.78676	0.163049	-0.0266025		3.79237	0.0445017	-0.0168832		3.75768	0.234171	-0.0372055		3.76282	0.582399	0.00112531		3.76853	0.190631	-0.051488
																		3.76225	-0.0121676	0.0416899		3.80343	0.266461	-0.0173126		3.80918	0.164404	-0.0473882		3.81492	0.05206	-0.0968992		3.77944	0.173923	-0.0428734		3.78514	0.449688	-0.00986575		3.79105	0.110171	-0.0495004
																		3.78428	-0.0949436	0.0590513		3.82574	0.242639	-0.0664398		3.83159	0.183224	-0.0884319		3.83675	0.112179	-0.0410212		3.80183	0.0517946	-0.0760513		3.8077	0.380759	-0.00800169		3.81285	0.217017	-0.0209115
																		3.80678	-0.00369295	0.0307916		3.84828	0.188516	-0.0677495		3.85341	0.155182	-0.0447644		3.85907	0.0287898	-0.0816481		3.82435	0.082062	-0.0252091		3.82951	0.457246	-0.0714924		3.83519	0.126457	-0.0510882
																		3.82814	0.0550974	0.0824374		3.87008	0.225962	-0.0675293		3.87572	0.160278	-0.0556548		3.88158	-0.0728159	-0.0912566		3.8462	0.158182	-0.0212369		3.85188	0.380685	-0.10282		3.85773	0.129008	-0.0535461
																		3.85021	0.0468656	0.0169531		3.89238	0.279634	-0.0294203		3.89829	0.27436	-0.0872594		3.90345	0.131543	-0.0990529		3.8685	0.0617566	-0.0341757		3.87438	0.250973	0.0152154		3.87954	0.248227	-0.0239142
																		3.87218	-0.0256871	0.0359856		3.91492	0.173429	-0.0497002		3.92007	0.18185	-0.103724		3.92573	0.139178	-0.0469447		3.89106	0.13849	-0.053676		3.89621	0.360522	-0.00522454		3.90191	0.218849	-0.0939633
																		3.89394	0.0478652	0.0467336		3.93678	0.173095	-0.0788753		3.94241	0.192382	-0.110633		3.9483	0.211109	-0.0804797		3.91288	0.0172595	-0.0355182		3.91852	0.29929	-0.0445771		3.92441	0.222431	-0.0314943
																		3.91603	0.0437408	0.0163469		3.9591	0.333571	-0.0424186		3.96494	0.228659	-0.0968419		3.9701	-0.0256939	-0.0621595		3.93524	0.147535	-0.0328063		3.94107	0.230628	-0.0220168		3.94623	0.180208	-0.0247474
																		3.93723	-0.0265719	0.027102		3.9816	0.321752	-0.0563945		3.98675	0.295722	-0.0693076		3.99246	0.0624628	-0.102653		3.95773	0.0695718	-0.0257653		3.96287	0.374302	-0.0559602		3.96859	0.105911	-0.0262997
																		3.95932	-0.01543	0.06769		4.00345	0.30367	-0.0224414		4.0091	0.133667	-0.0818381		4.015	0.011193	-0.0590846		3.97954	0.157234	-0.0648688		3.98525	0.269619	-0.0369187		3.9911	0.220057	-0.0820255
																		3.9819	-0.0731103	-0.0196791		4.0258	0.369454	-0.0308086		4.03167	0.154316	-0.100589		4.03682	0.315079	-0.0861487		4.00195	0.193646	-0.107354		4.00777	0.52934	-0.0233298		4.01294	0.0983018	-0.0702231
																		4.00305	-0.0930056	0.0483369		4.04833	0.315774	-0.0100785		4.05346	0.115235	-0.0787513		4.05918	-0.0557134	-0.0118806		4.02442	0.170211	-0.0218909		4.02956	0.414701	-0.0537825		4.03529	0.0819024	-0.110185
																		4.0262	0.0224051	0.0519696		4.07011	0.288591	-0.0529791		4.07581	0.0933776	-0.071346		4.08166	-0.00593431	-0.00814675		4.0462	0.193316	-0.0226263		4.05189	0.366642	-0.0272506		4.05779	0.206138	-0.0541609
																		4.048	-0.0784122	0.0308836		4.09244	0.304319	-0.0605748		4.09832	0.0919481	-0.0500943		4.10346	0.239805	-0.0690296		4.06861	0.123739	-0.0294994		4.07446	0.449354	-0.0188519		4.07964	0.249838	-0.0663763
																		4.07103	-0.0779062	0.00219391		4.115	0.380135	-0.0298987		4.12014	0.166243	-0.0613521		4.12583	0.148398	-0.0612809		4.0919	0.0975257	-0.0576128		4.09714	0.393914	-0.0290253		4.10286	0.36645	-0.0232215
																		4.09297	-0.0624985	-0.00189109		4.13684	0.251253	-0.0361793		4.14245	0.230664	-0.0842451		4.14839	0.338863	-0.0557567		4.11534	0.0836209	-0.0268968		4.12047	0.605189	-0.121682		4.12693	0.329707	-0.0405761
																		4.11479	-0.0679354	-0.0246621		4.15914	0.283059	-0.0443946		4.16505	0.0553289	-0.0710923		4.1702	0.127549	-0.0249933		4.13797	0.118549	-0.0151311		4.14358	0.480414	-0.0437408		4.14949	0.162934	-0.0837076
																		4.13735	-0.0660575	0.0523012		4.18167	0.317052	-0.0387782		4.18682	0.234913	-0.0955287		4.19255	0.0108611	-0.133459		4.16037	0.155841	-0.0196903		4.16615	0.291091	-0.0653168		4.17129	0.207294	-0.0440722
																		4.15982	-0.142261	0.00234014		4.20355	0.172123	-0.0623354		4.20923	0.197616	-0.0989035		4.21509	0.0374914	-0.0226007		4.18284	0.305303	-0.0398891		4.18798	0.380927	-0.0605221		4.1936	0.229768	-0.0678762
																		4.18195	-0.0516039	0.000111324		4.22589	0.362458	-0.0140342		4.23173	0.202238	-0.088123		4.23689	0.0363432	-0.043839		4.20462	0.132681	-0.0831177		4.21026	0.404917	-0.0646959		4.21621	0.32566	-0.021568
																		4.20323	0.12454	0.0133223		4.24836	0.363996	-0.0443169		4.25351	0.176649	-0.107198		4.25928	-0.0196809	-0.115142		4.22698	0.186321	-0.0399349		4.23287	0.378811	-0.0382198		4.23801	0.272087	-0.0635956
																		4.22613	0.00144261	0.0127832		4.27017	0.287418	-0.0790077		4.27586	0.0628768	-0.0997948		4.28171	0.151246	-0.0398571		4.24953	0.00729889	-0.0488934		4.25466	0.295792	-0.0757281		4.26035	0.158204	-0.0125024
																		4.2486	-0.0533845	0.0243156		4.29265	0.322491	-0.0475516		4.29843	0.147927	-0.142288		4.30356	0.0319169	-0.066904		4.27137	0.171707	-0.0844559		4.27699	0.348486	-0.0418916		4.28286	0.121267	-0.0584486
																		4.26991	-0.191049	0.0540617		4.31586	0.30657	-0.0337		4.32108	0.274605	-0.0849926		4.32676	0.029613	-0.122178		4.29366	0.188252	0.00405736		4.29951	0.307145	-0.0282292		4.30465	0.302515	-0.0746156
																		4.29195	-0.00861735	-0.0409274		4.33926	0.316136	-0.0200038		4.34441	0.139813	-0.0540876		4.35097	0.184699	-0.0615001		4.31621	0.173826	-0.0636283		4.32135	0.357178	-0.0817777		4.32703	0.200594	-0.0504318
																		4.31386	-0.0220312	0.0588817		4.36191	0.293501	-0.0449993		4.36755	0.210523	-0.0819361		4.37339	0.0429231	-0.0908199		4.33805	0.150615	-0.0290937		4.34364	0.446714	-0.0504028		4.34955	0.153366	-0.0421786
																		4.3357	-0.0437631	0.0329429		4.38425	0.18609	-0.0491445		4.3901	0.092321	-0.0433171		4.39526	0.108866	-0.0923076		4.36035	0.167597	-0.0280809		4.36622	0.410245	-0.0298341		4.37137	0.198283	-0.071342
																		4.3578	0.0498926	0.0351532		4.40676	0.237753	-0.022364		4.41191	0.095493	-0.093719		4.41759	0.166216	-0.0983443		4.38292	0.112063	-0.0188556		4.38805	0.48737	-0.0280836		4.39369	0.27017	-0.0430104
																		4.3791	0.0404749	0.077704		4.42856	0.286248	-0.00832726		4.43425	0.160037	-0.064653		4.44012	0.124937	-0.0894126		4.4047	0.107704	-0.0672334		4.41032	0.449967	-0.0274916		4.41627	0.129689	0.0196827
																		4.40189	-0.00899369	0.0318891		4.45095	0.259251	-0.0301696		4.45679	0.0924823	-0.115218		4.46194	0.138481	-0.0104134		4.42704	0.212599	-0.0635034		4.43289	0.422148	-0.0850126		4.43803	0.210322	-0.0741262
																		4.42371	-0.103443	0.0160207		4.47342	0.362577	-0.039164		4.47858	0.233605	-0.0857993		4.48431	0.191064	-0.0490871		4.45066	0.131418	-0.0125008		4.45589	0.285296	-0.0132628		4.46128	0.202776	-0.0272381
																		4.44544	-0.0733401	0.0374059		4.49527	0.275577	-0.0445572		4.50095	0.176724	-0.0816156		4.50681	0.0807265	-0.133445		4.47376	0.0830454	-0.0237701		4.47891	0.305851	-0.0734612		4.48548	0.189054	-0.0743156
																		4.46786	0.00777462	0.0142042		4.51761	0.378624	-0.0712374		4.52348	0.239356	-0.0802999		4.52862	0.10056	-0.0717442		4.49639	0.175132	-0.035113		4.50206	0.326076	-0.0392212		4.50794	0.121747	-0.088753
																		4.49038	-0.0427244	0.0476065		4.54014	0.229554	-0.0365119		4.5453	0.163225	-0.0834667		4.55095	0.239749	-0.0775558		4.51877	0.0838428	-0.0902519		4.52459	0.499368	-0.0750174		4.52974	0.253751	-0.0847426
																		4.51236	0.0169835	0.0389121		4.56196	0.299097	-0.0574032		4.5676	0.244087	-0.102033		4.57347	0.175698	-0.0764392		4.54122	0.10625	0.00421892		4.54636	0.399563	0.0015468		4.55209	0.2045	-0.0831325
																		4.53508	0.0672776	0.0546075		4.58429	0.342803	-0.0678477		4.59017	0.271035	-0.0978551		4.59533	0.0826107	-0.0377736		4.56304	0.133622	-0.0669275		4.56878	0.41076	-0.0615308		4.57462	0.254201	-0.104401
																		4.55777	0.00297932	0.00350728		4.60684	0.293713	-0.0583756		4.612	0.248249	-0.136749		4.61764	0.0882372	-0.146415		4.58543	0.243547	-0.0657177		4.59128	0.299341	-0.00215033		4.59644	0.213556	-0.0389865
																		4.58028	-0.0280777	0.0241736		4.62862	0.393497	-0.0672807		4.6343	0.266616	-0.0540068		4.64021	0.197627	-0.0974261		4.60795	0.0646925	-0.0116134		4.61309	0.348658	-0.0216602		4.61879	0.15417	-0.0682057
																		4.60254	-0.00471281	0.0153563		4.65102	0.286669	-0.0266879		4.65686	0.0892489	-0.053913		4.66201	0.0718939	-0.135208		4.62973	0.287935	-0.0514454		4.63546	0.341603	-0.0117437		4.64132	0.246474	-0.0334443
																		4.62627	-0.0666731	-0.00205254		4.67351	0.290923	-0.10707		4.67865	0.171541	-0.170947		4.68438	0.0715412	-0.106508		4.65212	0.0482595	-0.0338331		4.65797	0.386517	-0.0611773		4.66312	0.309822	-0.0730825
																		4.65139	-0.0388843	0.0328703		4.69532	0.309189	-0.0445586		4.70104	0.212244	-0.120489		4.70687	0.139108	-0.150256		4.67462	0.184838	-0.0133059		4.67977	0.548644	-0.0625231		4.68548	0.247724	-0.0598437
																		4.67329	-0.0368937	0.0315929		4.71771	0.248741	-0.0719061		4.72355	0.17914	-0.0882505		4.72871	0.0442891	-0.0823226		4.69648	0.172677	-0.0559719		4.70216	0.470852	-0.0285194		4.70801	0.218269	-0.0500676
																		4.6953	-0.0198571	0.0629115		4.74017	0.294543	-0.0507803		4.7453	0.169042	-0.016345		4.75102	0.153688	-0.0352807		4.71883	0.111398	-0.00939304		4.72467	0.578184	-0.00126122		4.72983	0.175432	-0.0702297
																		4.71794	0.0467395	0.00652494		4.762	0.276365	-0.0346022		4.76768	0.291111	-0.0694052		4.77352	0.0549789	-0.086201		4.74135	0.124876	-0.0477683		4.7465	0.444707	-0.0770865		4.75221	0.195133	-0.0714492
																		4.73983	-0.0861764	0.0190906		4.7844	0.204903	-0.0612329		4.79022	0.248404	-0.141969		4.79537	0.20061	-0.0547287		4.76311	0.0322785	-0.0280567		4.76885	0.49972	-0.0426195		4.77469	0.187486	-0.0379663
																		4.76255	-0.0179898	0.019272		4.80685	0.315407	-0.0458563		4.81203	0.226131	-0.100009		4.81783	0.103735	-0.0426005		4.78556	0.155338	-0.0856226		4.79135	0.484234	-0.0351963		4.7965	0.227839	-0.0450284
																		4.78453	0.0262491	0.0426143		4.82873	0.304328	-0.110366		4.83444	0.189817	-0.0692772		4.84022	0.202929	-0.0686364		4.80801	0.0892852	-0.0410457		4.81313	0.342191	-0.0734492		4.81885	0.125267	-0.0708391
																		4.80714	-0.045302	0.0565087		4.85111	0.265964	-0.0230423		4.85692	0.217965	-0.100238		4.86207	0.101599	-0.0809451		4.82988	0.0991221	-0.0531574		4.83549	0.446647	-0.0546797		4.84136	0.0930816	-0.0528459
																		4.82922	-0.141056	0.0359434		4.87358	0.373357	-0.0508887		4.87873	0.181415	-0.148912		4.88442	-0.0553569	-0.149645		4.85221	0.0978574	-0.0360308		4.85804	0.468183	-0.0527418		4.8632	0.216143	-0.0431337
																		4.85128	-0.105559	0.0419896		4.89539	0.186964	-0.0991591		4.90108	0.232864	-0.0946325		4.90695	-0.0392388	-0.0955012		4.87467	0.146004	-0.0809519		4.87981	0.394409	-0.0399866		4.88559	0.258422	-0.109005
																		4.8738	0.057267	0.0227725		4.91778	0.280353	-0.0895488		4.9236	0.285431	-0.112487		4.92876	0.0286921	-0.111136		4.89652	0.139243	-0.0248881		4.90224	0.357308	-0.0454124		4.90804	0.195857	-0.0878091
																		4.89505	0.0495181	0.0178163		4.94027	0.544716	-0.0852078		4.94543	0.22096	-0.0808115		4.95112	0.0939408	-0.0570367		4.91891	0.201544	-0.0364213		4.92469	0.277891	-0.0677869		4.92985	0.131966	-0.0914442
																		4.91798	-0.179443	0.0126363		4.96209	0.275323	-0.0302168		4.96775	0.196147	-0.109999		4.97362	0.174056	-0.0632006		4.94139	0.140481	-0.0410936		4.94653	0.463754	-0.0367349		4.95227	0.304918	-0.0614961
																		4.94051	-0.137953	0.0106353		4.98442	0.191032	-0.086426		4.99029	0.192655	-0.104729		4.99545	0.380484	-0.0776821		4.9641	0.0756436	-0.0603288		4.96972	0.460293	-0.0500166		4.97673	0.256393	-0.0909327
																		4.96161	-0.0157851	0.0367791		5.00694	0.379417	-0.0683423		5.01209	0.220396	-0.0848414		5.01776	0.166162	-0.122807		4.98752	0.0342388	-0.0899588		4.99396	0.490763	-0.0642283		5.00067	0.122778	-0.0188441
																		4.98466	-0.0349934	-0.0195688		5.02809	0.282269	-0.0774509		5.03379	0.219876	-0.0874856		5.03903	0.28956	-0.120115		5.01142	0.120107	-0.072472		5.01816	0.433581	-0.0384212		5.02348	0.26305	-0.0736093
																		5.00722	0.0854338	-0.00549956		5.05012	0.215681	-0.0948487		5.05573	0.175759	-0.0705737		5.06096	-0.137752	-0.148533		5.03453	0.0558643	-0.0137688		5.04018	0.571048	-0.0168995		5.04533	0.326782	-0.108198
																		5.02833	0.0105044	0.0396023		5.07233	0.272367	-0.0861561		5.07755	0.193647	-0.0901831		5.08376	0.0656589	-0.109789		5.05678	0.157036	-0.0994312		5.06192	0.451392	-0.0236003		5.06825	0.19907	-0.0906796
																		5.05113	0.0422378	0.0195519		5.0941	0.216154	-0.0777062		5.10047	0.196179	-0.0834353		5.10576	0.0383002	-0.131336		5.07858	0.160808	-0.0959214		5.08487	0.505873	-0.0771286		5.09033	0.275179	-0.0754476
																		5.07377	-0.03305	0.00972989		5.11678	0.230992	-0.0315925		5.1224	0.214508	-0.0321848		5.12761	0.109932	-0.0966537		5.10122	0.247634	-0.0398115		5.10688	0.488368	-0.125249		5.11205	0.141291	-0.0273002
																		5.09493	0.0304367	0.0353012		5.13896	0.286857	-0.0525664		5.14411	0.176474	-0.1367		5.15048	0.0304099	-0.121453		5.12346	0.209297	-0.0281922		5.1286	0.303472	-0.101451		5.13496	0.135189	-0.0701941
																		5.11793	0.0578122	-0.015193		5.16085	0.364112	-0.047773		5.16715	0.158196	-0.138148		5.17241	0.138469	-0.134894		5.14529	0.257826	-0.0634801		5.15159	0.338102	-0.0512261		5.15686	0.219399	-0.0990949
																		5.14048	-0.0166753	-0.0115739		5.18344	0.369484	-0.101876		5.1891	0.215099	-0.122932		5.19432	0.0379273	-0.169415		5.16791	0.112987	-0.0644363		5.17356	0.29629	-0.0932651		5.17874	0.207919	-0.0746945
																		5.16155	-0.0654324	0.0114581		5.20571	0.430408	-0.0600358		5.21092	0.177147	-0.123455		5.21715	0.168222	-0.180774		5.19016	0.0701712	-0.0516087		5.1953	0.341764	-0.0800448		5.20162	0.143428	-0.0321101
																		5.18464	0.0717385	0.00839695		5.22756	0.288341	-0.0732184		5.23382	0.313411	-0.100369		5.23908	0.0719391	-0.0866154		5.21193	0.184147	-0.0997628		5.21826	0.30424	-0.0560086		5.22358	0.195221	-0.0835463
																		5.20717	-0.104077	-0.0285301		5.25016	0.428438	-0.0592371		5.25577	0.102049	-0.0635599		5.26097	0.206635	-0.121767		5.2346	0.118566	-0.0187429		5.24022	0.381161	-0.0442418		5.24538	0.286096	-0.0193748
																		5.22831	-0.107751	0.0292706		5.2724	0.292412	-0.091901		5.27761	0.247435	-0.0667187		5.28385	0.147177	-0.143119		5.25682	0.155082	-0.054736		5.26197	0.270631	-0.0189443		5.26832	0.216922	-0.0642372
																		5.25121	-0.134887	0.024523		5.29425	0.303637	-0.082035		5.30055	0.228935	-0.092214		5.30582	0.237095	-0.0834756		5.27868	0.129671	-0.0806509		5.28499	0.374882	-0.0398256		5.29028	0.213109	-0.0432293
																		5.27386	-0.0543452	0.061262		5.31703	0.28919	-0.0503757		5.32249	0.200252	-0.158531		5.32766	0.158814	-0.101445		5.30126	0.100195	-0.0520119		5.30689	0.540447	-0.0245203		5.31205	0.294278	-0.0438879
																		5.29506	0.0288304	0.0578215		5.33907	0.314172	-0.0662104		5.34427	0.370543	-0.134356		5.35147	0.462818	-0.13562		5.32352	0.17831	-0.0306052		5.32867	0.406339	-0.0347969		5.335	0.283756	-0.0682749
																		5.31799	0.0756299	0.0702133		5.36183	0.350028	-0.0702079		5.36709	0.129768	-0.111554		5.37249	0.297442	-0.0800368		5.34537	0.127878	-0.03148		5.35169	0.488125	0.01886		5.35694	0.239186	-0.102857
																		5.34056	0.0402733	0.0371194		5.38351	0.253464	-0.0935641		5.38911	0.20652	-0.120578		5.39431	0.0135781	-0.156401		5.36793	0.201183	-0.0683798		5.3736	0.553102	-0.0793567		5.37876	0.339297	-0.0449133
																		5.36175	0.0594937	0.0109679		5.40573	0.387452	-0.101162		5.41092	0.310858	-0.102101		5.41719	0.187939	-0.119769		5.39024	0.0896046	0.00587037		5.39539	0.461378	-0.0459046		5.4017	0.304388	-0.0216462
																		5.38462	0.0173398	-0.0338925		5.42762	0.338106	-0.0657208		5.43388	0.3061	-0.075372		5.43918	0.0746098	-0.103681		5.41201	0.144054	-0.0304676		5.41833	0.324964	-0.0573707		5.42359	0.409285	-0.0729773
																		5.40724	-0.0634363	-0.00910747		5.45018	0.352239	-0.105667		5.45582	0.184205	-0.143081		5.461	0.271922	-0.0767819		5.4346	0.156849	-0.072547		5.44025	0.458416	-0.0298592		5.44541	0.161771	-0.118338
																		5.42838	-0.128369	0.0240841		5.4729	0.31868	-0.0706345		5.47807	0.206576	-0.0833249		5.48396	0.0992409	-0.0986655		5.45692	0.108022	-0.0247167		5.46204	0.499162	-0.0571199		5.46839	0.284712	-0.0300878
																		5.45156	-0.0458982	0.0604217		5.49476	0.449666	-0.0380504		5.50061	0.240937	-0.0936927		5.50585	0.160859	-0.0634008		5.47918	0.22593	-0.0395927		5.48503	0.353998	-0.0495842		5.49026	0.27048	-0.0475108
																		5.47392	-0.0261676	0.0119598		5.51692	0.298853	-0.0530345		5.52333	0.220325	-0.0789213		5.52848	0.231073	-0.114686		5.5013	0.234097	-0.0549701		5.50697	0.394348	-0.0786334		5.51214	0.122757	-0.0833344
																		5.4951	-0.0332452	0.00794306		5.53961	0.382248	-0.0866513		5.54477	0.309617	-0.13405		5.5506	0.156616	-0.0910764		5.52356	0.122195	-0.0596654		5.5287	0.372958	-0.0855913		5.53507	0.253976	-0.0975961
																		5.51901	-0.0244175	0.0273574		5.56097	0.397945	-0.0373028		5.56729	0.393149	-0.0984955		5.57328	0.1612	-0.103036		5.54587	0.100625	-0.0321578		5.55171	0.331496	-0.0461702		5.55697	0.243195	-0.10778
																		5.5422	-0.139112	0.0545271		5.58376	0.293669	-0.0927646		5.58917	0.357309	-0.0981956		5.59435	0.365851	-0.139309		5.56802	0.0465392	-0.073697		5.57362	0.326863	-0.0543192		5.57878	0.244418	-0.103086
																		5.56416	-0.163126	0.00394145		5.60627	0.262164	-0.0991366		5.61144	0.401841	-0.0621861		5.61731	0.271666	-0.0618881		5.59072	0.212563	-0.0680313		5.59587	0.336139	-0.0455057		5.60176	0.245022	-0.0707424
																		5.58595	-0.0264991	0.080568		5.6281	0.447994	-0.039539		5.63396	0.230764	-0.0892212		5.63998	0.228866	-0.105397		5.61256	0.188903	-0.0717395		5.61841	0.488027	-0.0162345		5.62367	0.176781	-0.0872303
																		5.60978	0.0596192	0.0262782		5.65044	0.365216	-0.0725656		5.65589	0.238566	-0.118804		5.66106	0.169697	-0.0854308		5.6347	0.0923886	-0.0535866		5.64032	0.478372	-0.0315907		5.64548	0.258827	-0.0724276
																		5.63233	-0.0426391	-0.00746355		5.67294	0.200099	-0.100473		5.6781	0.280338	-0.108966		5.68398	0.12035	-0.123387		5.65738	0.210688	-0.0896251		5.66252	0.484611	-0.00199217		5.66844	0.317582	-0.0819547
																		5.6543	0.0157929	0.033985		5.69478	0.225582	-0.09951		5.70069	0.258382	-0.138031		5.70671	0.216731	-0.142623		5.67924	0.127048	-0.103356		5.68507	0.438232	-0.0683567		5.69035	0.203036	-0.0159038
																		5.67655	0.00170008	0.0461025		5.71711	0.353579	-0.0928801		5.72257	0.441828	-0.0720183		5.72773	0.321521	-0.164233		5.70137	0.0778194	-0.0975429		5.70702	0.41427	-0.04631		5.71217	0.165883	-0.0193467
																		5.699	0.0375904	-0.0190603		5.73961	0.275508	-0.0867542		5.74479	0.274799	-0.111488		5.75064	0.227184	-0.190142		5.72407	0.257005	-0.044845		5.72921	0.44037	-0.0421417		5.73512	0.188042	-0.0788756
																		5.72009	-0.0495236	0.0235854		5.76146	0.357508	-0.0713325		5.76737	0.288415	-0.130773		5.77338	0.157517	-0.177338		5.74591	0.151934	-0.0541507		5.75182	0.402545	-0.108544		5.75785	0.169251	-0.0616992
																		5.74324	-0.134367	0.00834207		5.78382	0.402446	-0.058376		5.78926	0.235056	-0.120543		5.79443	0.0680117	-0.172568		5.76829	0.140313	-0.0472016		5.77369	0.403125	-0.12422		5.77885	0.149493	-0.0538056
																		5.76566	-0.13089	-0.0166571		5.80629	0.404344	-0.0717481		5.81147	0.323205	-0.133899		5.8174	0.0864889	-0.113745		5.79076	0.0980866	-0.0262341		5.79592	0.302023	-0.0133993		5.80183	0.198743	-0.0500355
																		5.78679	0.0334988	-0.0278883		5.82824	0.321074	-0.117075		5.83381	0.408933	-0.0860237		5.83928	0.335752	-0.147705		5.8126	0.0585822	-0.0765259		5.81847	0.401608	-0.069377		5.8245	0.227029	-0.0667197
																		5.80998	0.117733	-0.0376477		5.85032	0.31535	-0.074054		5.85595	0.313492	-0.0755748		5.8611	-0.00793246	-0.144938		5.83494	0.184842	-0.0878195		5.84039	0.454706	-0.00248281		5.84555	0.130208	-0.0707684
																		5.83238	-0.054758	0.00543206		5.87298	0.393646	-0.129472		5.87815	0.345014	-0.136353		5.88424	0.38412	-0.138667		5.85743	0.064722	-0.0926122		5.86256	0.427934	-0.0956749		5.86854	0.18958	-0.0842247
																		5.85433	0.0136564	0.020978		5.89483	0.379049	-0.0909378		5.90049	0.305234	-0.102187		5.90596	0.168263	-0.143849		5.87927	0.144363	-0.0482485		5.88491	0.336781	-0.0598498		5.89039	0.181795	-0.130339
																		5.87626	-0.0131156	0.0275453		5.91695	0.338445	-0.078929		5.92262	0.280438	-0.101583		5.92778	0.120557	-0.102711		5.90143	0.101499	-0.0576525		5.9071	0.426201	-0.109062		5.91227	0.276843	-0.0820879
																		5.89907	-0.0454418	-0.0301507		5.93967	0.366953	-0.0390852		5.94482	0.417114	-0.0898944		5.9509	0.289625	-0.103454		5.92411	0.230941	-0.0522163		5.92926	0.406475	-0.0108426		5.93521	0.301364	-0.100125
																		5.92096	-0.0489979	0.0478302		5.96151	0.423896	-0.0547578		5.96718	0.178469	-0.122148		5.97265	0.175652	-0.112226		5.94593	0.100268	-0.0396176		5.95189	0.525337	-0.0505888		5.9579	0.120616	-0.115024
																		5.94295	-0.0216969	0.0455747		5.98369	0.382752	-0.108586		5.98932	0.302896	-0.146582		5.99448	0.16548	-0.0793275		5.96829	0.159104	-0.094288		5.97374	0.506269	-0.079854		5.97889	0.323462	-0.0963006
																		5.96577	-0.00855872	0.0187211		6.00635	0.396227	-0.00350097		6.01152	0.328969	-0.0570859		6.01764	0.182294	-0.124834		5.99081	0.0337281	-0.0920602		5.99594	0.540474	-0.0286334		6.00195	0.253302	-0.0709526
																		5.9877	-0.0425375	-0.00457903		6.0282	0.315344	-0.072009		6.03385	0.365691	-0.0858783		6.0393	0.231497	-0.179957		6.01262	0.181679	-0.0693632		6.01832	0.384105	-0.0143495		6.02378	0.277051	-0.0745491
																		6.0096	0.0515299	-0.00468307		6.05036	0.331375	-0.141238		6.05599	0.396213	-0.124892		6.06115	0.204685	-0.121641		6.03477	0.100936	-0.0465405		6.0404	0.35879	-0.0943859		6.04555	0.157968	-0.0895081
																		6.03246	-0.0294951	-0.0190999		6.07299	0.303227	-0.0833521		6.07816	0.29005	-0.101434		6.08431	0.20452	-0.111008		6.05749	0.0690714	-0.0642671		6.06262	0.526519	-0.0403185		6.06874	0.147707	-0.145292
																		6.05442	-0.000575177	0.0230358		6.09489	0.239943	-0.0864249		6.10054	0.304863	-0.138221		6.10598	0.185144	-0.113679		6.0793	0.254897	-0.0255931		6.08499	0.456392	-0.0706892		6.09046	0.314727	-0.0970055
																		6.07632	-0.0952053	-0.023147		6.11704	0.320457	-0.0832864		6.12264	0.212906	-0.094552		6.1278	0.199673	-0.107472		6.10171	0.0256921	-0.0828329		6.10714	0.425325	-0.0924679		6.11231	0.153729	-0.0617384
																		6.09911	0.0637058	0.00427965		6.13972	0.351266	-0.0775351		6.14491	0.211512	-0.123154		6.15096	0.168384	-0.00947964		6.12416	0.13393	-0.0699983		6.12933	0.423932	-0.046568		6.13548	0.22647	-0.0517563
																		6.12098	0.000741389	0.0133919		6.16156	0.381813	-0.118407		6.16723	0.244576	-0.145277		6.17267	0.193744	-0.141331		6.14602	0.178192	-0.0299884		6.15165	0.371334	-0.112379		6.15819	0.169323	-0.119903
																		6.14298	0.0469636	1.49896e-05		6.18371	0.338308	-0.0578682		6.18935	0.327112	-0.180291		6.19452	-0.0128974	-0.0934915		6.16845	0.305503	-0.0415334		6.17461	0.375033	-0.117834		6.17978	0.236148	-0.0877001
																		6.16581	0.0442468	0.0151898		6.20637	0.345911	-0.108226		6.21156	0.356645	-0.0683561		6.21767	0.153619	-0.115625		6.19081	0.0811446	-0.0441553		6.19595	0.443835	-0.0738802		6.202	0.303143	-0.0730023
																		6.18781	-0.0570764	0.0285491		6.22824	0.283282	-0.0543017		6.23387	0.186679	-0.124291		6.23936	0.15295	-0.0485636		6.2127	0.00273786	-0.0566652		6.21835	0.410408	-0.0930962		6.22382	0.385289	-0.0288849
																		6.20966	-0.0302357	0.0370018		6.2504	0.393862	-0.0893542		6.25605	0.440635	-0.114897		6.26122	0.173302	-0.107674		6.23483	0.188789	-0.0938349		6.24045	0.401773	-0.0953443		6.24561	0.203288	-0.0444497
																		6.23252	-0.147826	0.0179002		6.27307	0.36243	-0.101979		6.27823	0.413913	-0.111187		6.28435	0.25569	-0.12306		6.25752	0.164796	-0.0773614		6.26269	0.563749	-0.0163639		6.26882	0.346916	-0.0285546
																		6.25481	-0.0939164	0.0511257		6.29491	0.367835	-0.100038		6.30058	0.320236	-0.0858858		6.30606	0.26	-0.0759705		6.27937	0.152617	-0.0508591		6.28498	0.612875	-0.0559648		6.29049	0.265861	-0.121132
																		6.27636	-0.0249177	-0.00519255		6.31707	0.344568	-0.127644		6.32272	0.33214	-0.100902		6.32789	0.218165	-0.0567484		6.30154	0.294434	-0.0483376		6.30718	0.531548	-0.0792581		6.31233	0.139529	-0.0752717
																		6.29919	0.0268715	0.0440042		6.33975	0.407907	-0.0962241		6.34493	0.228158	-0.169299		6.35105	0.207813	-0.143317		6.32421	0.0435441	-0.0816138		6.32935	0.50032	-0.02046		6.33549	0.215387	-0.131494
																		6.32115	0.0150696	0.0282366		6.36157	0.543595	-0.117103		6.36727	0.326002	-0.104782		6.37274	0.305972	-0.146273		6.34604	0.0802923	-0.0746505		6.35169	0.394643	-0.123439		6.35719	0.218546	-0.0788875
																		6.34301	-0.02143	0.0183968		6.38382	0.47741	-0.1007		6.3894	0.327848	-0.124813		6.39459	0.29057	-0.0873683		6.36822	0.139486	-0.0624036		6.37388	0.491297	-0.103841		6.37904	0.249379	-0.0177615
																		6.3659	-0.0734177	0.0319948		6.40644	0.355931	-0.0582094		6.41159	0.336647	-0.120625		6.41771	0.215716	-0.13479		6.39085	0.262257	-0.0663351		6.39602	0.478705	-0.103302		6.40217	0.400219	-0.0773798
																		6.38782	0.0556124	0.0349621		6.42835	0.337013	-0.111319		6.43402	0.371384	-0.156164		6.44023	0.422461	-0.0640359		6.41271	0.140088	-0.11211		6.41837	0.4863	-0.0672471		6.42384	0.40589	-0.101352
																		6.41006	0.0241001	-0.0177002		6.45063	0.462618	-0.0330374		6.45685	0.390814	-0.111151		6.462	0.236619	-0.175292		6.43487	0.0952709	-0.0638205		6.44054	0.381243	-0.0711691		6.4457	0.198107	-0.117121
																		6.43336	0.0304394	0.00277808		6.47311	0.362475	-0.0757074		6.47827	0.435896	-0.111216		6.4844	0.388699	-0.107571		6.45759	0.0158588	-0.102874		6.46296	0.435066	-0.0707693		6.46886	0.220177	-0.0695552
																		6.45834	0.00113423	-0.0050194		6.4949	0.35121	-0.0826288		6.50058	0.385885	-0.120177		6.50611	0.351797	-0.177158		6.47937	0.058661	-0.103133		6.48505	0.369425	-0.0846272		6.49056	0.322049	-0.0658751
																		6.48341	0.0276424	0.0149088		6.51715	0.508415	-0.106913		6.52277	0.413491	-0.12515		6.52793	0.336571	-0.125681		6.5016	0.264132	-0.0445645		6.50723	0.541161	-0.0540497		6.51239	0.211103	-0.0440195
																		6.50839	0.0214199	0.0601468		6.53978	0.32387	-0.106122		6.54494	0.43821	-0.117058		6.55106	0.212778	-0.124294		6.52422	0.108195	-0.0700818		6.52937	0.476804	-0.087267		6.53569	0.156418	-0.138048
																		6.5334	0.0720815	0.0219304		6.56159	0.43639	-0.0944301		6.56729	0.425936	-0.0916818		6.57355	0.380437	-0.110723		6.54607	0.121113	-0.023155		6.55172	0.373337	-0.0548419		6.55723	0.156778	-0.0969303
																		6.55838	-0.145714	0.0546972		6.58396	0.459091	-0.0854137		6.59022	0.301909	-0.128085		6.59539	0.23455	-0.148474		6.56828	0.14765	-0.0417155		6.57391	0.481607	-0.0602396		6.57907	0.159414	-0.0805273
																		6.58344	0.0183302	0.00939844		6.60646	0.273227	-0.114048		6.61163	0.453002	-0.113485		6.61776	0.30007	-0.150776		6.59089	0.197941	-0.026558		6.59605	0.68393	-0.0554808		6.6022	0.281535	-0.10059
																		6.60841	-0.0892908	0.0139211		6.62835	0.372364	-0.101752		6.63398	0.37639	-0.10136		6.64025	0.341598	-0.056529		6.61274	0.15303	-0.0731399		6.61842	0.552945	-0.0659894		6.62386	0.314816	-0.132851
																		6.63443	-0.0829313	-0.00241558		6.65066	0.459857	-0.0953302		6.65692	0.347439	-0.132584		6.66207	0.368994	-0.1417		6.63495	0.0977169	-0.0381571		6.64061	0.509248	-0.0636315		6.64578	0.283208	-0.0937675
																		6.65762	-0.0687504	0.00258698		6.67315	0.400703	-0.103393		6.67834	0.345085	-0.0990119		6.68442	0.327486	-0.113368		6.65755	0.213745	0.00539507		6.66269	0.502614	-0.0581918		6.66892	0.295538	-0.0203724
																		6.67991	-0.0189793	0.0347948		6.69502	0.283327	-0.0786273		6.70063	0.309056	-0.0871609		6.70694	0.349119	-0.17102		6.67942	0.165522	-0.0936578		6.68508	0.500465	-0.0644202		6.6914	0.252625	-0.0734077
																		6.70263	-0.0194933	0.0446244		6.71728	0.36901	-0.0957471		6.72358	0.263891	-0.164462		6.72875	0.184612	-0.0656785		6.70176	0.226475	-0.0857222		6.70806	0.417122	-0.0870849		6.71322	0.266062	-0.0700479
																		6.72638	-0.0827337	0.0153714		6.73984	0.467447	-0.0799844		6.74507	0.294019	-0.122013		6.75112	0.273488	-0.178592		6.72427	0.0983332	-0.0545473		6.72943	0.381776	-0.0734097		6.73559	0.244822	-0.0449529
																		6.7493	0.0639725	-0.0237365		6.76172	0.315536	-0.106873		6.76733	0.36611	-0.101421		6.77361	0.186414	-0.144281		6.74609	0.12943	-0.0499094		6.75177	0.459336	-0.0958112		6.75806	0.19718	-0.078334
																		6.77155	0.0143377	-0.0198448		6.78404	0.404022	-0.1056		6.79028	0.258076	-0.128368		6.79544	0.362444	-0.144786		6.76846	0.145257	-0.0446901		6.77476	0.471936	-0.0218992		6.77991	0.315228	-0.0475675
																		6.79343	-0.0637226	0.00122843		6.80647	0.430735	-0.101634		6.81167	0.291406	-0.128445		6.81783	0.247561	-0.145197		6.79097	0.10591	-0.0726267		6.7961	0.490972	-0.0991184		6.80228	0.346596	-0.0621819
																		6.8168	0.0990821	0.0321213		6.82842	0.296611	-0.103061		6.8341	0.307469	-0.123049		6.84033	0.403354	-0.128786		6.81279	0.192377	-0.0555386		6.81846	0.415611	-0.0714535		6.82478	0.402072	-0.0659066
																		6.84182	-0.068605	0.0490752		6.85072	0.432465	-0.0704763		6.857	0.365066	-0.0960927		6.86215	0.133183	-0.0991718		6.83513	0.125852	-0.0710069		6.84145	0.41135	-0.0683905		6.84661	0.178193	-0.0400928
																		6.86684	0.0703432	-0.002505		6.87315	0.260566	-0.0517948		6.87831	0.350648	-0.175626		6.8845	0.271714	-0.162821		6.85764	0.18319	-0.09163		6.8628	0.560334	-0.0694935		6.86896	0.326968	-0.0708015
																		6.89185	-0.138526	0.0206746		6.89502	0.40637	-0.0577163		6.90065	0.373878	-0.133457		6.90698	0.502681	-0.125036		6.87945	0.174366	-0.0787473		6.88513	0.499516	-0.056713		6.89146	0.270968	-0.0723315
																		6.91683	-0.0187904	0.0217133		6.91738	0.293499	-0.0743015		6.92367	0.374744	-0.110547		6.92883	0.403816	-0.211781		6.90179	0.186901	-0.0882116		6.90812	0.518923	-0.0607769		6.9133	0.17347	-0.0487279
																		6.94285	-0.171945	-0.049731		6.93989	0.359056	-0.0908173		6.94508	0.41336	-0.120688		6.95119	0.146671	-0.221379		6.92432	0.201494	-0.0730488		6.92946	0.552708	-0.0590584		6.93565	0.310991	-0.0555317
																		6.96607	0.0372578	0.0554183		6.96172	0.321847	-0.115108		6.96733	0.471081	-0.105712		6.97366	0.217207	-0.108177		6.94614	0.165778	-0.095595		6.95179	0.577	-0.0378371		6.95816	0.207561	-0.105758
																		6.98827	0.0393979	-0.0283161		6.98404	0.36957	-0.104452		6.99036	0.337964	-0.12561		6.99549	0.381038	-0.113453		6.96848	0.0411645	-0.0879985		6.97478	0.620054	-0.0714649		6.97994	0.278993	-0.0910613
																		7.01014	0.00588356	0.0712389		7.00654	0.470904	-0.0958256		7.01176	0.447461	-0.112773		7.01785	0.287801	-0.118101		6.99096	0.0484266	-0.0891479		6.9961	0.429041	-0.0888331		7.00233	0.1863	-0.0934201
																		7.03355	-0.0582855	0.0347529		7.02843	0.356403	-0.0545801		7.03401	0.444608	-0.131449		7.04038	0.187087	-0.177432		7.01282	0.234928	-0.0438216		7.01844	0.483307	-0.0713508		7.0248	0.186644	-0.0425546
																		7.05854	-0.125798	0.0685212		7.05072	0.373168	-0.081843		7.057	0.381345	-0.169958		7.06214	0.0982839	-0.139917		7.03518	0.210293	-0.0616441		7.04149	0.489831	-0.0867433		7.04664	0.143241	-0.0817786
																		7.08355	-0.0434357	-0.0212426		7.07322	0.511738	-0.136305		7.07845	0.441311	-0.170988		7.08451	0.191449	-0.147196		7.05764	0.0324597	-0.0386865		7.06277	0.305667	-0.0484582		7.06901	0.161024	-0.0982705
																		7.10856	0.0563357	0.0550143		7.09513	0.345199	-0.0974016		7.10073	0.320619	-0.144818		7.10701	0.256883	-0.129441		7.07945	0.167368	-0.0894462		7.08515	0.426981	-0.130165		7.09149	0.141176	-0.111262
																		7.13361	-0.145449	-0.0284409		7.11742	0.342384	-0.129687		7.12372	0.44413	-0.0966591		7.12888	0.282209	-0.133855		7.10185	0.209738	-0.0637122		7.10845	0.356927	-0.0665539		7.11361	0.179789	-0.102285
																		7.15854	-0.0295326	0.00324161		7.1399	0.384101	-0.104853		7.14512	0.433942	-0.116696		7.15121	0.374109	-0.065579		7.12675	0.243327	-0.119914		7.13237	0.446583	-0.0887739		7.13754	0.0981514	-0.0672419
																		7.18361	-0.0216399	-0.0565372		7.16179	0.394377	-0.118432		7.16738	0.294475	-0.118389		7.17372	0.318827	-0.189627		7.14935	0.188489	-0.0534792		7.15451	0.33652	-0.0718241		7.16068	0.178524	-0.0875898
																		7.20859	-0.0691046	0.0606445		7.18408	0.437405	-0.121921		7.19041	0.385562	-0.113735		7.19555	0.36062	-0.210639		7.17119	0.226082	-0.099903		7.17684	0.581367	-0.115413		7.18364	0.206127	-0.0777232
																		7.23361	0.0349188	0.00912701		7.20657	0.478607	-0.119673		7.2118	0.394532	-0.157899		7.21794	0.20642	-0.130139		7.19432	0.179778	-0.109651		7.20157	0.411558	-0.0918385		7.2074	0.374935	-0.0958985
																		7.25861	0.0379962	-0.00860715		7.22842	0.381863	-0.0743098		7.23403	0.382034	-0.10872		7.24042	0.155096	-0.132291		7.21845	0.12019	-0.0619114		7.22485	0.628785	-0.0307273		7.23	0.193794	-0.0881136
																		7.28364	0.0727724	-0.00175822		7.25076	0.387739	-0.136064		7.25707	0.329589	-0.14986		7.26221	0.278073	-0.157728		7.24099	0.20671	-0.0665605		7.24613	0.528168	-0.0449143		7.25235	0.104466	-0.122299
																		7.30862	-0.0126951	-0.0471689		7.27327	0.370503	-0.0735513		7.27846	0.420303	-0.141705		7.28461	0.140416	-0.225505		7.26287	0.117515	-0.0638982		7.26854	0.563812	-0.0565055		7.2749	0.0890148	-0.0751529
																		7.33363	0.076547	-0.0442889		7.29513	0.401997	-0.107925		7.30076	0.280871	-0.174346		7.3071	0.226094	-0.151189		7.28522	0.145046	-0.0863814		7.29153	0.491396	-0.0568446		7.29668	0.24142	-0.0550789
																		7.35866	-0.00350205	-0.026843		7.31746	0.344417	-0.0909264		7.32375	0.374799	-0.106648		7.3289	0.326453	-0.194716		7.30772	0.196161	-0.111141		7.31285	0.490226	-0.0783701		7.31909	0.233506	-0.0749641
																		7.38368	0.0184945	0.051265		7.33992	0.462771	-0.0651624		7.34514	0.381879	-0.126265		7.35125	0.420987	-0.120828		7.32951	0.272841	-0.0666203		7.33522	0.438087	-0.0497472		7.34155	0.235261	-0.107296
																		7.40866	-0.0668616	0.0407407		7.36178	0.385244	-0.104483		7.36741	0.34053	-0.116825		7.37376	0.300759	-0.140935		7.35192	0.0408303	-0.0896749		7.3582	0.472357	-0.0592121		7.36335	0.14596	-0.0687621
																		7.43367	0.00108863	0.0360678		7.38411	0.296538	-0.114806		7.39045	0.419668	-0.124461		7.39559	0.394935	-0.23212		7.37438	0.100896	-0.0722999		7.37951	0.325095	-0.0870848		7.38572	0.352454	-0.114156
																		7.45787	0.0613032	0.049293		7.40659	0.499883	-0.148897		7.4118	0.436822	-0.159501		7.41798	0.181714	-0.207755		7.39626	0.115696	-0.0858263		7.40186	0.536054	-0.0738038		7.40823	0.240754	-0.0711033
																		7.48002	0.0638549	-0.0105563		7.42844	0.429035	-0.0897529		7.43412	0.475991	-0.122911		7.44046	0.207784	-0.121198		7.41857	0.136637	-0.0483477		7.42492	0.475675	-0.0689666		7.43007	0.189559	-0.0756674
																		7.50182	0.0745023	0.0389684		7.45082	0.443731	-0.104513		7.45714	0.454093	-0.130558		7.4623	0.16808	-0.154525		7.44109	0.138381	-0.0861202		7.44625	0.410811	-0.0610737		7.45245	0.17895	-0.104248
																		7.52636	0.0496226	0.0603644		7.47329	0.409351	-0.129129		7.47846	0.499824	-0.0951925		7.4848	0.44204	-0.220566		7.4629	0.198055	-0.0920675		7.46857	0.35557	-0.0721958		7.47491	0.301641	-0.0950337
																		7.54956	0.0878425	0.00997101		7.49603	0.448745	-0.0953443		7.50167	0.453976	-0.136284		7.50888	0.249603	-0.197572		7.48528	0.182837	-0.0425832		7.49156	0.416985	-0.0993792		7.49671	0.245651	-0.104919
																		7.57165	-0.0616115	0.024653		7.51934	0.342633	-0.150383		7.52645	0.40771	-0.153759		7.53221	0.375246	-0.120939		7.50773	0.175589	-0.0521975		7.51287	0.60686	-0.0718412		7.51914	0.282492	-0.0523634
																		7.59363	0.0840027	0.00671724		7.54264	0.413984	-0.106635		7.54886	0.446478	-0.12403		7.55398	0.277026	-0.171766		7.52957	0.128877	-0.0557226		7.53522	0.437511	-0.047637		7.54159	0.213562	-0.127574
																		7.6171	-0.00268348	0.0455106		7.56497	0.472326	-0.110467		7.5701	0.466595	-0.179739		7.57631	0.208002	-0.193516		7.55196	0.154352	-0.0724869		7.55824	0.419409	-0.0467809		7.56339	0.157357	-0.103796
																		7.64206	-0.0149757	0.02908		7.58679	0.288063	-0.112964		7.59246	0.476026	-0.114478		7.59887	0.318463	-0.20227		7.57444	0.369029	-0.0707373		7.57957	0.571712	-0.0588306		7.58582	0.223856	-0.100482
																		7.66886	-0.121201	0.0498508		7.60927	0.305143	-0.124615		7.6155	0.403354	-0.154827		7.62064	0.363095	-0.199586		7.59624	0.161285	-0.0740692		7.6019	0.438847	-0.0388611		7.60831	0.270922	-0.0743934
																		7.69305	-0.0998697	0.0450533		7.63167	0.402118	-0.0562049		7.63681	0.500993	-0.0967783		7.643	0.303611	-0.211241		7.61865	0.156148	-0.0437824		7.62494	0.679616	-0.0870948		7.63008	0.250368	-0.0914433
																		7.71721	0.0266578	0.00860008		7.65351	0.417495	-0.089641		7.65916	0.229731	-0.131553		7.66556	0.323232	-0.118577		7.64112	0.111519	-0.0941055		7.64626	0.626347	-0.0326699		7.65245	0.197113	-0.130585
																		7.74208	0.0277023	0.0119248		7.67597	0.393943	-0.0583305		7.68219	0.48688	-0.151894		7.68732	0.309595	-0.0793916		7.66292	0.178965	-0.0678816		7.66861	0.708025	-0.0702019		7.675	0.282863	-0.122473
																		7.76712	-0.00645347	0.0471738		7.69835	0.416802	-0.115465		7.7035	0.406372	-0.122402		7.70968	0.46152	-0.203537		7.6853	0.117806	-0.047193		7.69164	0.669994	-0.0592974		7.69678	0.293265	-0.12669
																		7.7921	0.114135	0.0558945		7.72016	0.391402	-0.0912355		7.72577	0.50105	-0.13155		7.73221	0.228336	-0.157665		7.70779	0.15956	-0.0106597		7.71292	0.562283	-0.017678		7.71918	0.330397	-0.109819
																		7.8171	-0.0509078	-0.0118746		7.74262	0.46179	-0.0772202		7.74891	0.410588	-0.15434		7.75404	0.258948	-0.0907367		7.72962	0.0932197	-0.019228		7.73524	0.614179	-0.0126946		7.74168	0.307938	-0.101057
																		7.84211	-0.0449323	0.0183411		7.76504	0.383415	-0.115194		7.77017	0.379722	-0.166914		7.77737	0.354647	-0.144791		7.75197	0.0755178	-0.00622167		7.75833	0.560709	-0.036814		7.76348	0.278418	-0.0452551
																		7.86713	-0.00322148	0.0550069		7.78918	0.315033	-0.0954646		7.79436	0.403403	-0.142671		7.80149	0.247637	-0.1837		7.77445	0.159743	-0.0934072		7.77957	0.761706	-0.0259146		7.78584	0.25566	-0.0791824
																		7.89214	0.0187323	-9.35483e-05		7.81275	0.463497	-0.100482		7.81838	0.351788	-0.160758		7.82565	0.318747	-0.155595		7.7963	0.0903134	-0.0450467		7.80196	0.607322	-0.0498724		7.80836	0.424109	-0.0482411
																		7.91801	0.00584874	0.0233793		7.83689	0.495929	-0.162537		7.84262	0.385369	-0.173454		7.84892	0.337502	-0.14708		7.8187	0.136596	0.00447731		7.82499	0.692073	-0.0253115		7.83014	0.298056	-0.0997148
																		7.94222	-0.115096	0.0466762		7.86008	0.359879	-0.0992869		7.86733	0.414333	-0.113779		7.8739	0.244976	-0.144725		7.84115	0.0909029	-0.0336861		7.8463	0.825197	-0.0394612		7.85253	0.279438	-0.0903857
																		7.96713	0.049824	0.0256892		7.88424	0.292796	-0.10439		7.89058	0.335038	-0.14132		7.89572	0.162419	-0.170671		7.86295	0.270677	-0.0225883		7.86863	0.805283	-0.00704821		7.87505	0.32836	-0.0907082
																		7.99218	0.0184187	-0.0204669		7.9067	0.455701	-0.106385		7.91186	0.353932	-0.156743		7.9181	0.271093	-0.152944		7.88536	0.0817688	-0.0171057		7.89166	0.709096	-0.0215472		7.8968	0.431544	-0.110582
																		8.01723	-0.0217464	-0.0053262		7.92943	0.327623	-0.107948		7.93504	0.3952	-0.158218		7.94235	0.346144	-0.176331		7.90783	0.024646	0.0201167		7.91298	0.795693	-0.0380882		7.91923	0.571301	-0.104284
																		8.0422	-0.0496909	0.020812		7.95356	0.418259	-0.0783583		7.95932	0.383124	-0.16431		7.96562	0.312757	-0.241633		7.93052	0.152836	0.0106767		7.93618	0.851967	-0.0484292		7.94348	0.550371	-0.104389
																		8.06724	0.0130939	-0.0443371		7.97779	0.323842	-0.121151		7.98504	0.403925	-0.145445		7.99141	0.334552	-0.102796		7.95464	0.0260186	0.00555432		7.96031	0.846529	-0.0461564		7.96676	0.738253	-0.111101
																		8.0922	-0.0894852	0.0238384		8.00179	0.314432	-0.0710196		8.00903	0.323669	-0.166179		8.01565	0.49801	-0.120607		7.97707	0.0457282	0.0225643		7.98339	0.828562	-0.0101296		7.98852	1.01312	-0.125504
																		8.11749	-0.0661714	0.0820979		8.0268	0.391886	-0.161403		8.03403	0.383247	-0.140781		8.04062	0.383158	-0.141743		7.99948	0.219927	-0.0374422		8.00462	0.83431	-0.0207651		8.01085	0.94815	-0.149416
																		8.14227	0.0398053	0.0191126		8.05094	0.268104	-0.103733		8.05729	0.35352	-0.130687		8.06244	0.307321	-0.204657		8.02129	0.163199	-0.00756276		8.02699	0.739075	-0.0906091		8.03342	0.773397	-0.100666
																		8.16724	0.00508639	0.0268464		8.07593	0.311766	-0.0689631		8.08226	0.340083	-0.128319		8.0874	0.407808	-0.27183		8.04372	-0.00791853	0.0195928		8.05009	0.836854	-0.0411705		8.05522	0.384684	-0.0942048
																		8.19222	-0.14525	0.05784		8.09837	0.255346	-0.0781683		8.10351	0.328873	-0.137587		8.10974	0.282331	-0.126726		8.0662	0.269998	-0.0152668		8.07133	0.639117	-0.0353242		8.07759	0.266199	-0.10298
																		8.21726	-0.0202856	0.0359031		8.12023	0.219792	-0.108815		8.12594	0.274555	-0.134782		8.13229	0.175565	-0.218817		8.09036	0.141771	-0.0291968		8.09552	0.755736	-0.0690974		8.1027	0.38252	-0.131074
																		8.24226	0.0507036	0.0382677		8.14343	0.222628	-0.124248		8.15077	0.330516	-0.0973566		8.1573	0.241889	-0.162456		8.11386	0.173432	0.0101107		8.11985	0.884514	-0.0358552		8.127	0.168018	-0.145303
																		8.26726	0.096752	0.00300972		8.16763	0.283205	-0.0772633		8.17398	0.384419	-0.101038		8.17911	0.344598	-0.148428		8.13806	0.142156	-0.00250769		8.14371	0.75153	-0.0482948		8.15015	0.160583	-0.146725
																		8.29221	-0.0411071	0.0137334		8.19087	0.339264	-0.104054		8.19609	0.278624	-0.163089		8.20236	0.354755	-0.111067		8.16207	0.136652	-0.0378431		8.16936	0.683461	-0.0747976		8.17591	0.250506	-0.0933276
																		8.3173	-0.0081884	0.0219535		8.21593	0.201801	-0.112016		8.22116	0.356005	-0.123025		8.2273	0.0662746	-0.171186		8.18625	0.116122	-0.02451		8.19354	0.72003	-0.0679528		8.20012	0.186125	-0.101488
																		8.34228	0.0162583	0.0437137		8.24088	0.0685163	-0.146052		8.24611	0.258086	-0.151144		8.25237	0.332074	-0.159101		8.21042	0.128987	-0.0411522		8.21677	0.645811	-0.110267		8.22191	0.305069	-0.0614893
																		8.36732	-0.141185	0.00522964		8.26591	0.239879	-0.108972		8.27115	0.424225	-0.137052		8.27732	0.179775	-0.188434		8.23292	0.0808662	-0.026123		8.23806	0.745868	-0.048746		8.24428	0.344632	-0.0984013
																		8.39229	0.028942	0.0315263		8.29091	0.119367	-0.129811		8.29614	0.255767	-0.135891		8.30237	0.346767	-0.271563		8.2556	0.117268	-0.0916267		8.26122	0.784445	-0.0464855		8.26863	0.280848	-0.106115
																		8.41732	0.0518179	0.0453625		8.31591	0.130637	-0.100562		8.32109	0.235659	-0.185434		8.32735	0.206492	-0.228034		8.27967	0.194376	-0.0814786		8.28534	0.608734	-0.047584		8.29181	0.223922	-0.12709
																		8.44229	-0.0384126	0.0381574		8.34091	0.142882	-0.113656		8.34611	0.292275	-0.175285		8.35237	0.37569	-0.128099		8.30288	0.229073	-0.0964131		8.31026	0.661929	-0.0380292		8.31683	0.269217	-0.13546
																		8.46828	0.143317	0.0296448		8.36596	0.113132	-0.0963536		8.37117	0.13796	-0.0989549		8.37736	0.306295	-0.212219		8.32789	0.118543	-0.0822892		8.33529	0.813777	-0.0498108		8.34183	0.2719	-0.115522
																		8.49242	0.0388268	-0.00881946		8.39092	0.12452	-0.135939		8.39615	0.191727	-0.165849		8.40237	0.311164	-0.131204		8.35292	0.282545	-0.0838456		8.36023	0.679289	-0.0573012		8.36682	0.157402	-0.0812739
																		8.51733	0.0014132	0.0218936		8.41597	0.0954664	-0.12455		8.42117	0.243763	-0.14285		8.42734	0.270465	-0.155133		8.37789	0.107027	-0.103963		8.38535	0.6508	-0.112649		8.39183	0.168166	-0.147055
																		8.54235	-0.0654756	0.0333437		8.4409	-0.0333323	-0.135968		8.44612	0.144123	-0.150613		8.45237	0.297838	-0.209719		8.40295	0.234886	-0.092431		8.41029	0.752595	-0.0547513		8.41685	0.244693	-0.107578
																		8.56736	-0.202233	-0.0235666		8.46595	0.0124619	-0.128291		8.47111	0.180012	-0.098718		8.47738	0.265583	-0.213306		8.42791	0.251082	-0.0745519		8.43531	0.644062	-0.0215472		8.44185	0.288309	-0.122745
																		8.59235	0.0476041	0.00237111		8.49095	0.0997793	-0.110092		8.49618	0.177106	-0.173479		8.50241	0.153876	-0.185436		8.45295	0.109273	-0.0776756		8.46031	0.720529	-0.126737		8.46685	0.197096	-0.120165
																		8.61736	-0.134029	0.0240041		8.51601	-0.153553	-0.103694		8.52121	0.095589	-0.156965		8.52736	0.484304	-0.188341		8.47793	0.156645	-0.0577907		8.48533	0.628865	-0.058965		8.49186	0.450758	-0.10866
																		8.64232	0.0665933	0.0706856		8.54092	-0.104895	-0.101779		8.54611	0.167473	-0.145552		8.55245	0.368907	-0.265369		8.50294	0.146386	-0.083019		8.51029	0.668663	-0.0186096		8.51688	0.294888	-0.086509
																		8.66736	-0.0730434	-0.00260864		8.56599	0.00494381	-0.151094		8.57117	-0.0761486	-0.157011		8.57739	0.25145	-0.119784		8.52792	0.157231	-0.0712085		8.53535	0.873475	-0.0923334		8.54184	0.224529	-0.0920549
																		8.69248	-0.0737725	0.051176		8.59095	-0.0674979	-0.107445		8.59612	-0.0340897	-0.151802		8.60241	0.21704	-0.22843		8.55298	0.099897	-0.128817		8.56035	0.78496	-0.0518606		8.5669	0.510317	-0.10697
																		8.71735	0.0483489	-0.0119511		8.61595	-0.223036	-0.124299		8.6211	0.0411036	-0.143523		8.62744	0.225881	-0.198521		8.57793	0.132407	-0.0858086		8.58536	0.815762	-0.0480462		8.5919	0.256569	-0.0636191
																		8.74238	-0.0397848	0.0109046		8.64097	-0.200568	-0.112819		8.64621	-0.119143	-0.15687		8.65243	0.282858	-0.22649		8.60294	0.207481	-0.085748		8.61122	0.776409	-0.0534369		8.61772	0.258891	-0.13399
																		8.76742	-0.0734552	0.0540604		8.66601	-0.237162	-0.150165		8.67123	-0.0179093	-0.159713		8.67744	0.17368	-0.158067		8.62917	0.16368	-0.0783319		8.63622	0.466523	-0.0574748		8.64277	0.30675	-0.102465
																		8.7924	0.00287855	0.0428851		8.69101	-0.116601	-0.136587		8.69624	-0.215197	-0.148612		8.70247	0.165004	-0.188953		8.65404	0.216514	-0.106559		8.66128	0.434305	-0.123603		8.66881	0.0777226	-0.119846
																		8.81755	0.0129997	0.0123195		8.71602	-0.265912	-0.128556		8.72115	-0.126097	-0.115403		8.72743	0.286546	-0.226497		8.6798	0.158864	-0.0675906		8.68547	0.43024	-0.136975		8.69196	0.253863	-0.113854
																		8.84251	0.026218	0.0183508		8.74098	-0.235279	-0.151967		8.74616	-0.230156	-0.196192		8.75246	0.240733	-0.252643		8.70305	0.0706461	-0.124304		8.71043	0.498089	-0.108689		8.71699	0.197155	-0.0629315
																		8.86746	-0.0222861	0.0231014		8.76603	-0.251013	-0.137149		8.77126	-0.241594	-0.137173		8.77751	0.278102	-0.227766		8.72806	0.177587	-0.0697544		8.73555	0.364537	-0.0827961		8.74195	0.236197	-0.0795992
																		8.8924	-0.0820079	0.0466005		8.79102	-0.406244	-0.123633		8.79625	-0.427914	-0.155019		8.8025	0.261675	-0.216351		8.75303	0.205807	-0.100432		8.76037	0.377307	-0.157912		8.76692	0.114895	-0.0910789
																		8.91744	-0.00432921	0.0250497		8.816	-0.448457	-0.108835		8.8212	-0.4607	-0.14478		8.82753	0.304382	-0.212614		8.77793	0.0808067	-0.0755107		8.78557	0.325779	-0.141631		8.79201	0.177363	-0.0251857
																		8.94245	-0.0678378	0.00970618		8.84106	-0.526333	-0.124813		8.84641	-0.401323	-0.158958		8.85268	0.106852	-0.195434		8.803	0.226661	-0.118706		8.8105	0.385379	-0.129941		8.81694	0.275405	-0.108804
																		8.96747	-0.112126	0.0106335		8.86613	-0.569709	-0.15132		8.87144	-0.446067	-0.184167		8.87766	0.217689	-0.163755		8.82801	0.166187	-0.141504		8.83546	0.388498	-0.114231		8.84198	0.243719	-0.0944182
																		8.99243	-0.108303	-0.00291386		8.89105	-0.498415	-0.122926		8.89629	-0.465848	-0.166735		8.90259	0.0396752	-0.158857		8.8527	0.19332	-0.0861357		8.8593	0.450911	-0.146042		8.86614	0.228216	-0.0863462
																		9.01751	-0.00173136	-0.0260949		8.91601	-0.559092	-0.113579		8.92116	-0.570904	-0.182243		8.92758	0.197154	-0.209501		8.87712	0.132685	-0.046759		8.88364	0.56472	-0.116393		8.88882	0.297983	-0.0897199
																		9.04258	-0.0968116	0.00592864		8.94099	-0.453286	-0.116929		8.9462	-0.570174	-0.178869		8.9525	0.0181661	-0.0728055		8.90225	0.137578	-0.10861		8.9086	0.494892	-0.0490326		8.91381	0.171297	-0.0733843
																		9.06842	-0.00118257	0.00694006		8.96602	-0.630208	-0.0574213		8.97126	-0.684771	-0.163917		8.97755	-0.0362062	-0.191289		8.92723	0.162416	-0.124365		8.93364	0.436402	-0.117827		8.93881	0.273961	-0.13137
																		9.09424	-0.131412	0.0305604		8.99105	-0.600659	-0.151666		8.99627	-0.754134	-0.191269		9.00252	0.0161111	-0.19245		8.95227	0.201856	-0.0922422		8.95879	0.448738	-0.0904673		8.96403	0.20147	-0.132766
																		9.11846	-0.0439792	0.0320522		9.01606	-0.739886	-0.15481		9.02119	-0.670448	-0.180805		9.02759	0.0112835	-0.194254		8.97708	0.272783	-0.0977916		8.98364	0.424324	-0.166712		8.98877	0.310817	-0.078487
																		9.14424	-0.0571567	-0.0215746		9.04101	-0.628887	-0.15372		9.04626	-0.830282	-0.168432		9.05256	-0.122277	-0.246897		9.00061	0.178474	-0.0794909		9.00588	0.459609	-0.100672		9.012	0.274311	-0.0936868
																		9.16841	-0.00128527	0.0441397		9.06608	-0.855402	-0.177759		9.07132	-0.783926	-0.166079		9.07757	-0.119303	-0.195053		9.02547	0.070615	-0.0836234		9.03059	0.44316	-0.131204		9.03709	0.214222	-0.122207
																		9.19426	-0.0490841	-0.00122043		9.09105	-0.907983	-0.155592		9.09626	-0.829969	-0.211642		9.10256	-0.192112	-0.201122		9.05049	0.156227	-0.0832503		9.05565	0.445969	-0.217154		9.06196	0.224229	-0.0337361
																		9.21844	-0.0765145	0.0160351		9.11609	-0.762487	-0.138005		9.12128	-0.922802	-0.139286		9.12761	-0.0937444	-0.201192		9.0755	0.236265	-0.0980424		9.08068	0.437704	-0.149252		9.08705	0.173027	-0.0846494
																		9.24429	-0.0632135	0.0526724		9.14108	-0.902954	-0.144737		9.14632	-0.928091	-0.158379		9.15257	-0.302489	-0.193389		9.10054	0.231328	-0.0765113		9.10586	0.223903	-0.156909		9.11208	0.268014	-0.0729245
																		9.26872	-0.00770366	-0.020711		9.16613	-0.995366	-0.200185		9.17132	-1.13598	-0.158148		9.17758	-0.412397	-0.15924		9.1256	0.27101	-0.0688183		9.1308	0.310418	-0.12409		9.13724	0.211447	-0.121507
																		9.29429	-0.0480909	-0.000141249		9.19105	-0.847921	-0.179929		9.19626	-1.13287	-0.189665		9.20256	-0.309933	-0.215601		9.15062	0.148914	-0.105028		9.15589	0.40846	-0.142128		9.16216	0.223086	-0.0896694
																		9.31845	-0.148664	-0.0114302		9.2161	-0.952342	-0.174534		9.22131	-1.14868	-0.159271		9.22764	-0.445564	-0.217857		9.17549	0.229911	-0.108982		9.18063	0.261327	-0.125754		9.18706	0.0558775	-0.0809483
																		9.34431	-0.0737143	0.0240465		9.24107	-1.11772	-0.0881276		9.2463	-1.20747	-0.184112		9.25262	-0.41688	-0.244003		9.20057	0.0281945	-0.0726284		9.20583	0.510521	-0.132335		9.21202	0.369504	-0.115955
																		9.36848	-0.0702321	0.0651097		9.2661	-1.04324	-0.182706		9.27128	-1.41119	-0.177237		9.27763	-0.418179	-0.15841		9.22559	0.278311	-0.0750651		9.2308	0.556467	-0.0608777		9.23707	0.309324	-0.078792
																		9.39433	-0.036101	0.0359271		9.29107	-1.14581	-0.183556		9.29631	-1.50651	-0.213313		9.3026	-0.467862	-0.205475		9.25055	0.229088	-0.0988153		9.25581	0.525976	-0.0795867		9.26216	0.204358	-0.11354
																		9.41847	-0.0910969	0.018525		9.31615	-1.12734	-0.16888		9.32135	-1.36613	-0.167281		9.32762	-0.671489	-0.164484		9.27555	0.178512	-0.0646614		9.2808	0.535486	-0.121809		9.28706	0.330537	-0.0683665
																		9.44441	-0.0698155	0.0156346		9.3411	-1.29013	-0.152783		9.34633	-1.48771	-0.210159		9.3526	-0.724953	-0.193143		9.30063	0.131488	-0.0996646		9.30582	0.451467	-0.113603		9.31216	0.123797	-0.0748333
																		9.46847	-0.0450433	0.0291567		9.36613	-1.24065	-0.172943		9.3713	-1.56682	-0.141731		9.37765	-0.794272	-0.17976		9.32435	0.159	-0.101751		9.32949	0.413855	-0.0841378		9.3362	0.343457	-0.0460797
																		9.49432	-0.00540525	0.0287601		9.39113	-1.27672	-0.152522		9.39634	-1.41644	-0.169308		9.40262	-0.864469	-0.184121		9.34741	0.187034	-0.0606334		9.35311	0.360654	-0.0935664		9.36063	0.257232	-0.122548
																		9.51938	0.0354098	-0.00242837		9.4161	-1.39933	-0.161867		9.4213	-1.58714	-0.189452		9.42764	-0.800075	-0.193019		9.37163	0.251053	-0.0632532		9.37724	0.279504	-0.147253		9.38383	0.316599	-0.0895734
																		9.54535	0.0297137	0.0140481		9.44115	-1.28458	-0.202014		9.44637	-1.60862	-0.137727		9.45262	-0.891574	-0.173004		9.39475	0.240284	-0.0644319		9.40236	0.296606	-0.119557		9.40875	0.125022	-0.122704
																		9.57119	-0.0527451	-0.0094953		9.46613	-1.39036	-0.181623		9.47137	-1.60982	-0.168642		9.47764	-0.984071	-0.18663		9.41974	0.169922	-0.0654504		9.42728	0.313906	-0.126305		9.43377	0.169488	-0.142062
																		9.59536	-0.108989	0.0282277		9.49114	-1.36101	-0.16798		9.49635	-1.70784	-0.178774		9.50267	-0.982456	-0.170127		9.44476	0.226489	-0.0873919		9.45229	0.41221	-0.112983		9.45951	0.144062	-0.0737272
																		9.62117	0.022005	-0.0107743		9.51617	-1.37664	-0.188701		9.52135	-1.84213	-0.185661		9.52763	-1.07083	-0.228971		9.47085	0.172328	-0.136475		9.47814	0.262525	-0.178004		9.48459	0.26023	-0.0793898
																		9.64539	-0.077403	0.0475933		9.54114	-1.39387	-0.202594		9.54632	-1.71999	-0.161857		9.55269	-1.07758	-0.161649		9.4958	0.117271	-0.144589		9.5031	0.365583	-0.121849		9.50958	0.291486	-0.0790162
																		9.67119	-0.187006	0.0398204		9.56617	-1.56147	-0.150676		9.57135	-1.83518	-0.20224		9.57768	-1.08607	-0.218258		9.52085	0.12859	-0.0940999		9.52816	0.565183	-0.0754166		9.53462	0.244942	-0.084408
																		9.6954	-0.159958	0.0208113		9.59118	-1.5524	-0.19445		9.59641	-1.89689	-0.151003		9.60268	-1.14995	-0.243477		9.54591	0.157638	-0.081575		9.55318	0.533949	-0.115516		9.55978	0.239248	-0.093417
																		9.7212	-0.140206	0.0164523		9.61614	-1.58092	-0.171309		9.62137	-1.97478	-0.124602		9.62768	-1.28307	-0.204609		9.57082	0.230933	-0.0664606		9.57822	0.494854	-0.133948		9.58468	0.299226	-0.0981872
																		9.74535	0.0149106	0.050525		9.64112	-1.69571	-0.189287		9.64633	-2.00946	-0.147277		9.65269	-1.42332	-0.228118		9.59578	0.144118	-0.0562568		9.60316	0.38078	-0.0924343		9.60961	0.122119	-0.143273
																		9.77122	-0.0422536	0.0387378		9.6662	-1.66118	-0.176037		9.67142	-2.06889	-0.154129		9.67763	-1.39606	-0.198616		9.62094	0.206	-0.0945066		9.62907	0.367379	-0.190984		9.6355	0.20704	-0.127616
																		9.7954	-0.0675354	0.0300938		9.69116	-1.68522	-0.201534		9.69637	-2.1124	-0.171402		9.70267	-1.48609	-0.208751		9.64674	0.121761	-0.105349		9.65253	0.329648	-0.206765		9.65973	0.208715	-0.109699
																		9.8212	0.00569051	0.0134446		9.71617	-1.68528	-0.171357		9.72138	-2.18732	-0.175132		9.7277	-1.64047	-0.185644		9.67085	0.174687	-0.124674		9.67815	0.470209	-0.0671241		9.68488	0.0987949	-0.122542
																		9.84539	-0.0405786	-0.0604425		9.74118	-1.77462	-0.168699		9.74639	-2.26318	-0.175927		9.7527	-1.70509	-0.196344		9.69577	0.116064	-0.0668065		9.70324	0.416311	-0.1391		9.70973	0.27429	-0.104225
																		9.87124	-0.0656531	0.0126505		9.76617	-1.79232	-0.171679		9.77137	-2.26078	-0.144806		9.77768	-1.74022	-0.218258		9.72092	0.297347	-0.131754		9.72735	0.360398	-0.116912		9.7339	0.0979133	-0.161239
																		9.8954	-0.170717	0.00618327		9.79119	-1.7264	-0.193865		9.79642	-2.3729	-0.195333		9.80269	-1.74776	-0.209155		9.74479	0.191813	-0.11652		9.75242	0.256279	-0.15209		9.75881	0.204219	-0.148292
																		9.92124	-0.0261192	0.072262		9.81624	-1.79105	-0.227568		9.82134	-2.35788	-0.173701		9.82772	-1.84444	-0.191609		9.76983	0.148975	-0.103181		9.77739	0.30618	-0.176481		9.78382	0.150275	-0.108785
																		9.94541	-0.0205275	0.0304096		9.84121	-1.88351	-0.192556		9.84642	-2.50073	-0.150165		9.85271	-1.84143	-0.178255		9.79489	0.104263	-0.0973431		9.80257	0.350573	-0.135385		9.80981	0.173602	-0.109313
																		9.97124	-0.195664	0.0185992		9.86623	-1.85101	-0.229503		9.87146	-2.45224	-0.136855		9.87775	-2.03644	-0.218847		9.82086	0.121321	-0.0784254		9.82826	0.384372	-0.110704		9.83472	0.203803	-0.173319
																		9.99542	-0.110967	0.0222389		9.8912	-1.79555	-0.163236		9.89642	-2.47348	-0.145012		9.9027	-2.03168	-0.171441		9.84587	0.233556	-0.12257		9.85326	0.567753	-0.115567		9.85967	0.168642	-0.133243
																		10.0212	-0.106646	0.0242718		9.9162	-2.00267	-0.204504		9.92135	-2.5305	-0.18274		9.92776	-2.17923	-0.176166		9.87084	0.132819	-0.128372		9.87866	0.488519	-0.0978481		9.8855	0.273643	-0.124311
																		10.0443	-0.130189	-0.0007444		9.94204	-1.98266	-0.214083		9.94861	-2.58869	-0.158347		9.95376	-2.18813	-0.191116		9.89665	0.271271	-0.0507155		9.90239	0.410453	-0.114578		9.90889	0.229212	-0.136538
																		10.0681	-0.151045	0.0486044		9.9662	-2.05895	-0.2199		9.97135	-2.76344	-0.192313		9.97774	-2.41567	-0.170858		9.91984	0.263583	-0.0859068		9.92755	0.403534	-0.0726376		9.93389	0.188555	-0.066326
																		10.0909	-0.076084	0.0148238		9.99122	-2.01078	-0.192104		9.99648	-2.64692	-0.133998		10.0028	-2.3128	-0.195555		9.94486	0.18533	-0.112789		9.95257	0.516746	-0.12302		9.96042	0.238086	-0.0762693
																		10.1132	-0.110622	-0.0126611		10.0162	-2.11049	-0.232932		10.0214	-2.78121	-0.160839		10.0272	-2.48246	-0.174458		9.9718	0.0962873	-0.100131		9.97741	0.247862	-0.167526		9.98388	0.217687	-0.0595884
																		10.1351	-0.169118	0.0423843		10.039	-2.02691	-0.205978		10.0442	-2.94291	-0.101676		10.051	-2.38299	-0.234902		9.99501	0.0857287	0.00667247		10.0026	0.307331	-0.102166		10.0091	0.207833	-0.106705
																		10.1584	-0.185488	0.0490127		10.0618	-2.23044	-0.212832		10.0673	-2.87989	-0.155329		10.0736	-2.3961	-0.234563		10.0201	0.22872	-0.0677176		10.0272	0.33231	-0.200596		10.0331	0.160048	-0.0970235
																		10.1843	-0.112294	0.036212		10.084	-2.0541	-0.272329		10.0902	-2.97343	-0.120712		10.0954	-2.58753	-0.190803		10.0436	0.223127	-0.13463		10.0491	0.339376	-0.164187		10.0543	0.249891	-0.140895
																		10.2076	-0.225241	0.104952		10.1065	-2.15426	-0.203929		10.1117	-3.01507	-0.115576		10.1178	-2.68935	-0.228144		10.0662	0.217826	-0.0918277		10.0713	0.364351	-0.181917		10.0774	0.210661	-0.106393
																		10.2299	-0.0994781	0.0283218		10.1283	-2.20303	-0.218988		10.134	-2.9859	-0.162979		10.1403	-2.75485	-0.250286		10.088	0.241012	-0.0836049		10.0936	0.28062	-0.148537		10.0999	0.219196	-0.12181
																		10.2517	-0.275488	-0.00595208		10.1507	-2.31007	-0.16559		10.1569	-3.22334	-0.125181		10.1621	-2.76257	-0.189468		10.1112	0.181662	-0.0978923		10.1175	0.397427	-0.100398		10.1227	0.190763	-0.0649192
																		10.2751	-0.0919387	-0.0265338		10.1732	-2.14555	-0.210784		10.1784	-3.06692	-0.149602		10.1845	-3.00529	-0.253223		10.1346	0.0563304	-0.0762447		10.14	0.441658	-0.203733		10.1469	0.272567	-0.0866261
																		10.3001	-0.210617	-0.0166725		10.1951	-2.30133	-0.211804		10.2007	-3.09872	-0.166175		10.2069	-2.88778	-0.283344		10.1578	0.159169	-0.10644		10.1632	0.550441	-0.103155		10.1693	0.159467	-0.134079
																		10.3251	-0.313488	0.0428344		10.2173	-2.1372	-0.22552		10.2236	-3.30509	-0.105708		10.2288	-3.05834	-0.239299		10.1808	0.120299	-0.0652169		10.1862	0.605184	-0.0867807		10.1924	0.243208	-0.126517
																		10.3502	-0.352573	0.0330082		10.2399	-2.39504	-0.215724		10.2451	-3.2362	-0.117299		10.2511	-2.98721	-0.172908		10.2031	0.0159443	-0.0909759		10.2099	0.478222	-0.138204		10.2158	0.264133	-0.0974489
																		10.3751	-0.336452	0.0127634		10.2618	-2.25609	-0.255881		10.2674	-3.37555	-0.139264		10.2736	-3.08137	-0.236947		10.2269	0.304634	-0.127568		10.2325	0.469989	-0.127753		10.2377	0.33999	-0.12563
																		10.4001	-0.180624	0.0255444		10.284	-2.36045	-0.249017		10.2903	-3.36081	-0.178224		10.2954	-3.23545	-0.248994		10.2496	0.0968118	-0.11959		10.2548	0.336495	-0.149091		10.2608	0.204362	-0.133231
																		10.4251	-0.365839	0.0247164		10.3065	-2.39957	-0.207828		10.3118	-3.43385	-0.07113		10.3178	-3.26256	-0.218678		10.2714	0.0732173	-0.0328484		10.277	0.476339	-0.156739		10.2833	0.166853	-0.137241
																		10.4502	-0.197336	0.00744171		10.3284	-2.26492	-0.235817		10.334	-3.58909	-0.122244		10.3403	-3.3849	-0.258816		10.2937	0.134815	-0.122696		10.3	0.413924	-0.12678		10.3052	0.386223	-0.078627
																		10.4752	-0.250009	0.0402658		10.3514	-2.46058	-0.241064		10.357	-3.55497	-0.177329		10.3621	-3.36695	-0.237547		10.3162	0.195478	-0.0836575		10.3214	0.470547	-0.123832		10.3274	0.26955	-0.128426
																		10.5011	-0.246388	-0.0108696		10.3732	-2.48546	-0.213211		10.3784	-3.62903	-0.132457		10.3845	-3.4947	-0.215489		10.338	0.250041	-0.0503844		10.3437	0.275955	-0.14661		10.35	0.216245	-0.149142
																		10.5244	-0.365502	0.0188548		10.3951	-2.36355	-0.213602		10.4007	-3.60143	-0.168052		10.407	-3.61055	-0.198612		10.3604	0.23704	-0.0911236		10.3666	0.4135	-0.148747		10.3718	0.343946	-0.10523
																		10.5466	-0.283899	0.00211655		10.4174	-2.50444	-0.240125		10.4237	-3.73859	-0.135305		10.4288	-3.56608	-0.23399		10.3829	0.225858	-0.0745086		10.388	0.27642	-0.163553		10.3941	0.268645	-0.134097
																		10.5684	-0.401801	0.0564538		10.4399	-2.47476	-0.218104		10.4451	-3.69671	-0.132451		10.4511	-3.64661	-0.228688		10.4047	0.135034	-0.120581		10.4103	0.364447	-0.156643		10.4167	0.236381	-0.133652
																		10.5919	-0.31922	0.00780021		10.4618	-2.49001	-0.28856		10.4674	-3.82239	-0.123508		10.4737	-3.80915	-0.224273		10.427	0.258377	-0.130719		10.4333	0.41504	-0.173308		10.4385	0.335287	-0.144029
																		10.617	-0.486094	0.04053		10.4841	-2.46106	-0.209604		10.4903	-3.79393	-0.15951		10.4955	-3.85754	-0.239297		10.4496	0.0973523	-0.085012		10.4547	0.462616	-0.139629		10.4608	0.174785	-0.135712
																		10.6419	-0.396324	0.0680844		10.5066	-2.60149	-0.197967		10.5118	-3.71896	-0.137612		10.5179	-3.78642	-0.198304		10.4714	0.115309	-0.0897167		10.477	0.590363	-0.122975		10.4834	0.242647	-0.0847997
																		10.667	-0.449091	-0.0295378		10.5285	-2.49544	-0.217101		10.5341	-3.85302	-0.127096		10.5404	-3.8483	-0.179792		10.4937	0.10849	-0.128213		10.5	0.55654	-0.12145		10.5052	0.307692	-0.113475
																		10.693	-0.517089	0.0723858		10.5507	-2.54496	-0.244986		10.557	-3.94472	-0.143102		10.5621	-4.05081	-0.23944		10.5162	0.141553	-0.0849161		10.5214	0.444187	-0.133459		10.5275	0.306241	-0.13226
																		10.7161	-0.424944	0.0483729		10.5732	-2.54039	-0.248126		10.5784	-3.91358	-0.0800878		10.5845	-4.01414	-0.203041		10.538	0.199239	-0.0648892		10.5437	0.480714	-0.130422		10.55	0.219056	-0.101553
																		10.7383	-0.534194	0.0142604		10.5951	-2.55425	-0.194992		10.6009	-4.01769	-0.105748		10.607	-4.0555	-0.230103		10.5604	0.161259	-0.0888529		10.5666	0.429957	-0.0938883		10.5718	0.287251	-0.102056
																		10.761	-0.554205	0.0675779		10.6174	-2.53843	-0.247092		10.6237	-4.13485	-0.0910958		10.6288	-4.17893	-0.179301		10.5829	0.0473797	-0.0882276		10.5881	0.281349	-0.110569		10.5942	0.109946	-0.0992803
																		10.7848	-0.487615	0.0044337		10.6399	-2.63811	-0.239391		10.6451	-4.188	-0.0915399		10.6512	-4.15779	-0.23241		10.6047	0.163373	-0.0686963		10.6104	0.346779	-0.168336		10.6167	0.230512	-0.0922711
																		10.8077	-0.542825	0.0476664		10.6618	-2.62376	-0.221647		10.6674	-4.25269	-0.0766673		10.6737	-4.29519	-0.22676		10.627	0.270879	-0.101089		10.6334	0.385434	-0.17279		10.6385	0.102467	-0.11471
																		10.8299	-0.706724	0.0441814		10.6841	-2.66926	-0.263816		10.6904	-4.22693	-0.120586		10.6955	-4.36326	-0.203648		10.6496	0.167034	-0.102621		10.6547	0.328027	-0.156014		10.6608	0.14741	-0.106581
																		10.8518	-0.641539	0.024862		10.7066	-2.60917	-0.257112		10.7118	-4.34418	-0.093716		10.7178	-4.45991	-0.222572		10.6714	0.0934586	-0.113504		10.677	0.353417	-0.158405		10.6834	0.204059	-0.123079
																		10.8753	-0.524983	0.062058		10.7284	-2.56628	-0.228014		10.7341	-4.34795	-0.104432		10.7404	-4.52979	-0.206736		10.6937	0.136087	-0.135056		10.7	0.339706	-0.145045		10.7052	0.181626	-0.10051
																		10.9003	-0.782477	0.0825166		10.7508	-2.64129	-0.214387		10.757	-4.36309	-0.146363		10.7622	-4.38965	-0.249719		10.7162	0.200034	-0.105489		10.7214	0.349914	-0.155864		10.7275	0.239943	-0.123254
																		10.9252	-0.704039	0.0993619		10.7733	-2.70235	-0.260746		10.7785	-4.54175	-0.149958		10.7845	-4.46326	-0.226198		10.7381	0.144216	-0.128789		10.7437	0.393813	-0.1575		10.7501	0.211741	-0.116024
																		10.9502	-0.677102	-0.000866052		10.7951	-2.74292	-0.232465		10.8008	-4.48965	-0.114982		10.8071	-4.74036	-0.201463		10.7604	0.214379	-0.106352		10.7667	0.375558	-0.108798		10.7719	0.29585	-0.0866543
																		10.9752	-0.68487	0.011922		10.8175	-2.68081	-0.237068		10.8237	-4.46758	-0.115151		10.8289	-4.56944	-0.179543		10.7829	0.204047	-0.124443		10.7881	0.538246	-0.123586		10.7942	0.233197	-0.067534
																		11.0003	-0.677759	0.00595606		10.8399	-2.7749	-0.254327		10.8451	-4.50927	-0.103468		10.8512	-4.68746	-0.225077		10.8047	0.198393	-0.111743		10.8104	0.384224	-0.137324		10.8167	0.304155	-0.093959
																		11.0253	-0.781348	0.0296916		10.8618	-2.74339	-0.262195		10.8675	-4.69112	-0.11554		10.8737	-4.64288	-0.233397		10.827	0.22257	-0.0748831		10.8334	0.465236	-0.113039		10.8385	0.140915	-0.126216
																		11.0503	-0.747229	-0.0083478		10.8841	-2.7624	-0.237905		10.8904	-4.50197	-0.115685		10.8956	-4.77565	-0.169695		10.8496	0.0640886	-0.0765652		10.8547	0.369122	-0.147525		10.8608	0.129956	-0.156839
																		11.0753	-0.69168	0.0550367		10.9066	-2.84976	-0.258919		10.9118	-4.7802	-0.103415		10.9179	-4.7706	-0.17391		10.8714	0.252226	-0.100009		10.877	0.459481	-0.135458		10.8834	0.0989005	-0.100775
																		11.1003	-0.84324	0.0274352		10.9285	-2.92561	-0.2372		10.9341	-4.79423	-0.0957176		10.9404	-4.98203	-0.209977		10.8937	0.257638	-0.145777		10.9001	0.46286	-0.119638		10.9052	0.254364	-0.0806457
																		11.1253	-0.769342	0.0303426		10.9508	-2.84224	-0.20936		10.9571	-4.79558	-0.143629		10.9622	-4.9622	-0.21574		10.9163	0.20867	-0.142814		10.9214	0.407955	-0.0976404		10.9275	0.188828	-0.0674683
																		11.1503	-0.846392	-0.00276043		10.9733	-2.70214	-0.232476		10.9785	-4.69692	-0.0888888		10.9846	-5.08762	-0.213316		10.9381	0.208027	-0.0918036		10.9437	0.479163	-0.122564		10.9501	0.0537411	-0.0815648
																		11.1753	-0.695018	0.00130108		10.9951	-2.81434	-0.223566		11.0008	-4.87558	-0.121383		11.0071	-5.01695	-0.195171		10.9604	0.148757	-0.13975		10.9668	0.381522	-0.158631		10.9719	0.223323	-0.13672
																		11.2005	-0.748822	0.0198307		11.0175	-2.87901	-0.238299		11.0237	-4.90337	-0.125206		11.0289	-5.03851	-0.189349		10.983	0.128152	-0.115579		10.9881	0.487071	-0.116524		10.9942	0.231373	-0.0998343
																		11.2253	-0.859632	0.00724813		11.04	-2.82041	-0.243846		11.0451	-5.09934	-0.0743042		11.0512	-5.14491	-0.16586		11.0048	0.176747	-0.117603		11.0104	0.400134	-0.166705		11.0168	0.14558	-0.124567
																		11.2503	-0.919042	0.014162		11.0618	-2.93675	-0.262091		11.0674	-4.88573	-0.132498		11.0738	-5.35783	-0.183705		11.0271	0.154557	-0.152441		11.0334	0.35367	-0.136253		11.0386	0.208391	-0.122977
																		11.2753	-0.969829	0.0278246		11.0842	-2.93467	-0.268138		11.0904	-5.02593	-0.09286		11.0956	-5.34607	-0.228764		11.0496	0.241496	-0.0996977		11.0547	0.344651	-0.175178		11.0609	0.20799	-0.139117
																		11.3003	-1.00834	0.0349569		11.1066	-3.02462	-0.240135		11.1118	-5.21615	-0.103098		11.1179	-5.47454	-0.172281		11.0714	0.20456	-0.143738		11.0771	0.336674	-0.148153		11.0835	0.186758	-0.149388
																		11.3253	-1.06435	-0.0170417		11.1285	-2.97943	-0.262158		11.1341	-5.23649	-0.132027		11.1404	-5.36937	-0.221787		11.0938	0.223967	-0.0974413		11.1001	0.413326	-0.130925		11.1053	0.218531	-0.0967057
																		11.3504	-0.923387	0.0336397		11.1508	-2.93124	-0.239532		11.1571	-5.13021	-0.117497		11.1623	-5.54853	-0.203218		11.1163	0.268583	-0.0717535		11.1215	0.453357	-0.102791		11.1276	0.31939	-0.122773
																		11.3764	-1.03403	0.00342133		11.1733	-2.94303	-0.249722		11.1785	-5.28192	-0.109693		11.1846	-5.44922	-0.238883		11.1382	0.210991	-0.106348		11.1438	0.476732	-0.16825		11.1501	0.270048	-0.154253
																		11.3996	-1.0049	0.0186108		11.1951	-2.93973	-0.234881		11.2008	-5.18859	-0.114763		11.2071	-5.57148	-0.191606		11.1605	0.140305	-0.0848682		11.1668	0.366215	-0.13765		11.172	0.165027	-0.120744
																		11.4217	-0.968052	0.000475362		11.2175	-2.9723	-0.250756		11.2238	-5.3077	-0.0870677		11.2289	-5.59675	-0.189297		11.183	0.223073	-0.128916		11.1881	0.448839	-0.163411		11.1943	0.193556	-0.123052
																		11.4436	-1.0533	0.0258986		11.24	-2.84006	-0.262623		11.2451	-5.49943	-0.103734		11.2513	-5.56231	-0.149258		11.2048	0.217669	-0.0794138		11.2104	0.327922	-0.134766		11.2168	0.294567	-0.11046
																		11.467	-1.00083	0.010598		11.2618	-2.90816	-0.226463		11.2675	-5.58478	-0.0941315		11.2738	-5.82918	-0.173653		11.2271	0.170705	-0.121283		11.2335	0.407102	-0.177337		11.2386	0.133342	-0.0377628
																		11.492	-1.11215	-0.0245584		11.2842	-3.01728	-0.261216		11.2905	-5.45082	-0.10755		11.2956	-5.74851	-0.123787		11.2497	0.0925608	-0.0673587		11.2548	0.40252	-0.137153		11.2609	0.235613	-0.113902
																		11.5171	-1.20676	0.0494223		11.3066	-3.08383	-0.247088		11.3118	-5.57107	-0.0979104		11.318	-5.84254	-0.232696		11.2715	0.242211	-0.148508		11.2771	0.297062	-0.152046		11.2835	0.210909	-0.12063
																		11.542	-1.18157	0.0133148		11.3285	-2.91874	-0.240558		11.3341	-5.60258	-0.12012		11.3404	-5.80779	-0.235362		11.2938	0.0882093	-0.125175		11.3001	0.268655	-0.20428		11.3053	0.254109	-0.0997738
																		11.5671	-1.28718	0.0547328		11.3508	-3.10693	-0.252358		11.3571	-5.71489	-0.0819807		11.3623	-5.92122	-0.193942		11.3163	0.144893	-0.119362		11.3214	0.314845	-0.172466		11.3286	0.109291	-0.128804
																		11.5921	-1.30696	-0.0369751		11.3733	-3.22633	-0.210402		11.3785	-5.70395	-0.0833561		11.3847	-5.97827	-0.188178		11.339	0.170501	-0.0750893		11.3446	0.212445	-0.152894		11.3519	0.253331	-0.0951584
																		11.617	-1.29645	0.0364896		11.3952	-3.14013	-0.254732		11.4008	-5.84481	-0.0899373		11.4071	-6.03209	-0.202012		11.3623	0.205398	-0.0597889		11.3694	0.293608	-0.152675		11.3751	0.195608	-0.124615
																		11.6421	-1.25875	0.0774808		11.4175	-3.07223	-0.278726		11.4238	-5.75093	-0.102681		11.4289	-5.98968	-0.178313		11.3855	0.0615489	-0.104654		11.3918	0.409005	-0.169613		11.3969	0.129488	-0.0844989
																		11.6671	-1.40568	0.0238322		11.44	-3.18152	-0.285169		11.4452	-5.79988	-0.151695		11.4513	-6.08429	-0.190294		11.408	0.171126	-0.107585		11.4132	0.462025	-0.176756		11.4193	0.174899	-0.0827665
																		11.6921	-1.32205	0.0276276		11.4619	-3.1285	-0.24386		11.4675	-5.88361	-0.0829839		11.4738	-6.2252	-0.206332		11.4298	0.150111	-0.0899712		11.4355	0.442457	-0.105261		11.4418	0.249332	-0.131625
																		11.7171	-1.38951	0.0360682		11.4842	-3.0443	-0.251615		11.4905	-6.0095	-0.093324		11.4956	-6.28968	-0.146728		11.4521	0.139455	-0.121489		11.4585	0.428755	-0.145584		11.4636	0.210493	-0.139831
																		11.742	-1.34795	0.0094247		11.5067	-3.08761	-0.265682		11.5119	-5.94766	-0.0829439		11.518	-6.20546	-0.152042		11.4746	0.171888	-0.121003		11.4798	0.592574	-0.100283		11.486	0.314965	-0.110727
																		11.7671	-1.38746	0.0359517		11.5285	-3.1058	-0.25489		11.5341	-5.96513	-0.0728845		11.5405	-6.19746	-0.17582		11.4965	0.174138	-0.071515		11.5021	0.390925	-0.0992993		11.5085	0.160077	-0.133434
																		11.7921	-1.48491	0.0214148		11.5509	-3.18186	-0.233673		11.5572	-5.894	-0.046878		11.5623	-6.30093	-0.233853		11.5189	0.217585	-0.0734154		11.5252	0.356666	-0.170588		11.5303	0.290278	-0.109528
																		11.8171	-1.46634	0.0051223		11.5733	-3.27373	-0.224321		11.5785	-6.04991	-0.0525252		11.5847	-6.47638	-0.17388		11.5413	0.252741	-0.0906058		11.5465	0.438563	-0.155436		11.5527	0.23096	-0.144731
																		11.8421	-1.53561	0.0962792		11.5952	-3.14067	-0.185134		11.6009	-6.05641	-0.078138		11.6072	-6.54288	-0.222525		11.5632	0.137824	-0.0149016		11.5688	0.274733	-0.136935		11.5752	0.194749	-0.0584307
																		11.8672	-1.45292	0.0776462		11.6176	-3.24826	-0.283768		11.6238	-6.16427	-0.0394439		11.629	-6.44043	-0.238785		11.5855	0.176781	-0.0876888		11.5918	0.344634	-0.186205		11.597	0.264783	-0.127266
																		11.8921	-1.63986	0.050695		11.64	-3.19281	-0.249831		11.6452	-6.20646	-0.0734471		11.6513	-6.44623	-0.164813		11.608	0.0742574	-0.0946238		11.6132	0.314955	-0.126049		11.6193	0.246643	-0.0994786
																		11.918	-1.43535	0.0517518		11.6618	-3.18254	-0.248819		11.6675	-6.24052	-0.0832836		11.6738	-6.43356	-0.162574		11.6298	0.175185	-0.0887255		11.6355	0.355142	-0.176538		11.6418	0.295213	-0.126998
																		11.9422	-1.65757	0.0403168		11.6842	-3.11369	-0.279827		11.6905	-6.42165	-0.0645959		11.6957	-6.58071	-0.173514		11.6522	0.205866	-0.0519333		11.6585	0.307844	-0.154634		11.6637	0.232737	-0.160217
																		11.9671	-1.67923	0.03561		11.7067	-3.28551	-0.243101		11.7119	-6.43478	-0.0563717		11.718	-6.80334	-0.150727		11.6747	0.26888	-0.142783		11.6798	0.256033	-0.110928		11.686	0.0982973	-0.105513
																		11.9921	-1.61084	0.0492817		11.7285	-3.25696	-0.263758		11.7342	-6.38351	-0.0642247		11.7405	-6.69647	-0.146278		11.6965	0.253664	-0.107075		11.7022	0.419503	-0.169346		11.7085	0.149573	-0.108624
																		12.0172	-1.51896	0.117264		11.7509	-3.21587	-0.255523		11.7572	-6.37641	-0.0781959		11.7623	-6.69857	-0.165709		11.7189	0.165417	-0.148287		11.7252	0.403397	-0.120215		11.7303	0.168743	-0.100385
																		12.0421	-1.6218	0.0447612		11.7733	-3.2926	-0.245158		11.7785	-6.48227	-0.0706831		11.7847	-6.73267	-0.167777		11.7413	0.0628081	-0.159019		11.7465	0.375949	-0.100547		11.7527	0.206758	-0.101921
																		12.0672	-1.61029	0.0420754		11.7952	-3.2642	-0.343897		11.8009	-6.52542	-0.0560599		11.8073	-6.71556	-0.152132		11.7632	0.118235	-0.119447		11.7689	0.445456	-0.0681685		11.7752	0.270441	-0.130086
																		12.0921	-1.71669	0.0727571		11.8175	-3.20559	-0.235473		11.8239	-6.68405	-0.0581104		11.829	-6.69374	-0.185557		11.7855	0.137066	-0.0701912		11.7919	0.432506	-0.107239		11.797	0.251711	-0.12293
																		12.1172	-1.77101	0.0429386		11.84	-3.34634	-0.227085		11.8452	-6.65855	-0.0658059		11.8514	-6.89621	-0.159643		11.808	0.192312	-0.112287		11.8132	0.440644	-0.137335		11.8193	0.297061	-0.119698
																		12.1422	-1.82482	0.0862054		11.8619	-3.25561	-0.24239		11.8675	-6.74133	-0.050737		11.874	-7.00013	-0.174273		11.8299	0.141609	-0.140072		11.8355	0.330439	-0.192879		11.8419	0.237367	-0.110369
																		12.1672	-1.80702	0.025245		11.8851	-3.22936	-0.271149		11.8923	-6.71878	-0.0504788		11.8989	-7.00209	-0.182868		11.8522	0.117846	-0.0983263		11.8585	0.326793	-0.167719		11.8637	0.210572	-0.129848
																		12.1921	-1.74914	0.0300301		11.9093	-3.22796	-0.281726		11.9156	-6.63845	-0.0476556		11.9207	-6.98596	-0.0935493		11.8747	0.0250574	-0.0804422		11.8798	0.326811	-0.134987		11.8861	0.225874	-0.153226
																		12.2172	-1.88062	0.0902646		11.9317	-3.2416	-0.287245		11.9369	-6.95737	-0.0648325		11.9431	-7.06308	-0.118932		11.8965	0.171587	-0.171391		11.9022	0.405036	-0.22678		11.9086	0.136469	-0.150655
																		12.2422	-1.86763	0.0824965		11.9535	-3.28268	-0.276311		11.9593	-6.78584	-0.0992528		11.9656	-7.09508	-0.108389		11.9189	0.155765	-0.154928		11.9252	0.376156	-0.145758		11.9304	0.225764	-0.0547677
																		12.2672	-2.02758	0.0355805		11.976	-3.30948	-0.272323		11.9822	-6.88926	-0.0570629		11.9874	-7.1853	-0.153989		11.9414	-0.00467603	-0.0637259		11.9465	0.307243	-0.164874		11.9528	0.165043	-0.123459
																		12.2922	-1.86266	0.0960466		11.9984	-3.29447	-0.221762		12.0036	-6.99667	-0.072579		12.0097	-7.1305	-0.191004		11.9632	0.138154	-0.15296		11.9689	0.299	-0.174013		11.9752	0.158142	-0.105158
																		12.3172	-1.85643	0.0598265		12.0203	-3.29487	-0.282124		12.026	-7.01993	-0.0566114		12.0323	-7.19643	-0.139691		11.9855	0.172201	-0.107164		11.9919	0.369008	-0.227642		11.997	0.131426	-0.0866169
																		12.3422	-2.08559	0.0598111		12.0426	-3.43042	-0.30522		12.0489	-7.05039	-0.0548346		12.0541	-7.28031	-0.150571		12.0081	0.139489	-0.0749842		12.0132	0.337085	-0.206462		12.0194	0.205195	-0.103336
																		12.3675	-2.01436	0.0794864		12.0651	-3.28743	-0.241914		12.0703	-6.972	-0.0603781		12.0764	-7.26888	-0.150259		12.0299	0.191421	-0.127229		12.0355	0.391212	-0.165932		12.0419	0.173911	-0.115954
																		12.3922	-2.02389	0.0317387		12.0869	-3.37519	-0.250027		12.0926	-7.11605	-0.028703		12.099	-7.45662	-0.131866		12.0522	0.0944194	-0.111584		12.0586	0.314155	-0.169297		12.0637	0.218617	-0.126373
																		12.4173	-1.97171	0.0247111		12.1101	-3.29326	-0.297069		12.1174	-7.07218	-0.0723699		12.1239	-7.30231	-0.160398		12.0747	0.214164	-0.110875		12.0798	0.330124	-0.170001		12.0861	0.325623	-0.0811552
																		12.4422	-1.94889	0.0725213		12.1343	-3.47707	-0.248194		12.1406	-7.17722	-0.0885386		12.1457	-7.42043	-0.114988		12.0965	0.131408	-0.0687342		12.1022	0.520248	-0.1484		12.1086	0.0514561	-0.0801063
																		12.4673	-2.03554	-0.0208356		12.1567	-3.51293	-0.276838		12.1619	-7.17569	-0.0497263		12.1681	-7.60405	-0.123676		12.1189	0.0787507	-0.0724291		12.1252	0.539413	-0.198035		12.1304	0.224699	-0.0770122
																		12.4922	-2.0913	0.0577169		12.1795	-3.35807	-0.261263		12.1851	-7.24736	-0.0795083		12.1924	-7.55933	-0.0925419		12.1414	0.241289	-0.135816		12.1466	0.362718	-0.151348		12.1528	0.294119	-0.110232
																		12.5173	-2.0338	0.0919571		12.2036	-3.35974	-0.237501		12.2093	-7.23028	-0.0640693		12.2156	-7.53868	-0.100742		12.1642	0.022004	-0.136581		12.1706	0.476948	-0.180077		12.1779	0.319001	-0.136282
																		12.5423	-2.0963	0.0713438		12.2268	-3.41762	-0.285529		12.2341	-7.40042	-0.0542603		12.2406	-7.73665	-0.109707		12.1891	0.140921	-0.117903		12.1947	0.485526	-0.180166		12.2021	0.320643	-0.135261
																		12.5673	-2.10899	0.0462641		12.251	-3.51134	-0.231673		12.2573	-7.43922	-0.0987988		12.2624	-7.651	-0.122406		12.2132	0.134843	-0.122376		12.2189	0.403998	-0.160045		12.2253	0.13053	-0.0830519
																		12.5923	-2.20611	0.0279267		12.276	-3.41299	-0.261026		12.2823	-7.45982	-0.0475883		12.2874	-7.75346	-0.137819		12.2356	0.0736239	-0.107241		12.2419	0.416179	-0.183514		12.2471	0.178307	-0.125545
																		12.6173	-2.16308	0.0520095		12.3001	-3.36325	-0.2405		12.3065	-7.54602	-0.02976		12.3117	-7.82845	-0.0948496		12.258	0.206442	-0.117983		12.2632	0.234098	-0.153505		12.2695	0.19301	-0.135001
																		12.6423	-2.34478	0.0262268		12.3234	-3.49251	-0.274822		12.3286	-7.56765	-0.00981011		12.3348	-7.81522	-0.112074		12.2808	0.18812	-0.11925		12.2864	0.311739	-0.192416		12.2937	0.130289	-0.107069
																		12.6673	-2.21977	0.0341029		12.3461	-3.51577	-0.254779		12.3518	-7.69837	-0.060589		12.3591	-7.8496	-0.1079		12.3049	0.248246	-0.0937353		12.3106	0.24679	-0.194424		12.317	0.100777	-0.120493
																		12.6923	-2.24189	0.0940699		12.3703	-3.42323	-0.301861		12.376	-7.60275	-0.0540079		12.3823	-7.82588	-0.101343		12.3273	0.132478	-0.142777		12.3336	0.346411	-0.170436		12.3388	0.183259	-0.185886
																		12.7183	-2.28425	0.0199179		12.3935	-3.60468	-0.272608		12.4008	-7.62467	-0.00980232		12.4073	-7.92241	-0.112943		12.3525	0.0243359	-0.108857		12.3586	0.450366	-0.177717		12.3638	0.191666	-0.15788
																		12.7424	-2.32328	0.0386699		12.4185	-3.51049	-0.295251		12.4258	-7.72376	-0.0413671		12.4323	-7.93169	-0.130369		12.3756	0.259517	-0.143069		12.3808	0.435963	-0.137233		12.387	0.149826	-0.142013
																		12.7683	-2.40307	0.0268537		12.4435	-3.57025	-0.279962		12.4508	-7.72038	-0.0412755		12.4573	-8.01651	-0.140207		12.4006	0.260314	-0.0915867		12.4057	0.50009	-0.138803		12.4131	0.225242	-0.0513964
																		12.7924	-2.29552	0.0190529		12.4685	-3.50691	-0.275636		12.4758	-7.91412	-0.0471829		12.4823	-8.17309	-0.142897		12.4256	0.111519	-0.121699		12.4308	0.358389	-0.191841		12.4378	0.185754	-0.125759
																		12.8173	-2.3199	0.0730956		12.4935	-3.47589	-0.242241		12.5008	-7.91644	0.0093692		12.5073	-8.02662	-0.104305		12.4498	0.239304	-0.0844011		12.4549	0.41583	-0.184882		12.4611	0.208475	-0.100885
																		12.8423	-2.40769	0.0586267		12.5185	-3.59522	-0.27524		12.5258	-7.94811	0.0141339		12.5323	-8.10991	-0.0845421		12.4716	0.19549	-0.0868182		12.4772	0.418434	-0.194498		12.4836	0.108782	-0.127012
																		12.8674	-2.5122	0.0589919		12.5435	-3.50992	-0.214892		12.5508	-8.0181	-0.0555346		12.5573	-8.19701	-0.0713809		12.4939	0.101086	-0.140709		12.5003	0.420542	-0.209122		12.5055	0.0893371	-0.0788776
																		12.8933	-2.37203	0.0925896		12.5685	-3.54413	-0.286517		12.5768	-7.89213	-0.0187059		12.5832	-8.21298	-0.104931		12.519	0.200407	-0.110738		12.5253	0.384396	-0.162688		12.5304	0.189865	-0.135022
																		12.9175	-2.62863	0.0991388		12.5945	-3.58692	-0.233757		12.6017	-8.16186	-0.00248955		12.6081	-8.26904	-0.098385		12.5423	0.0769035	-0.103292		12.5475	0.351836	-0.127216		12.5539	0.144844	-0.119816
																		12.9423	-2.46674	0.07712		12.6195	-3.46066	-0.247957		12.6268	-8.09127	-0.051006		12.6332	-8.28486	-0.0801474		12.5673	0.163466	-0.113155		12.5725	0.338153	-0.126837		12.5787	0.188452	-0.14401
																		12.9674	-2.49982	0.0812685		12.6445	-3.67619	-0.253649		12.6517	-8.17128	-0.0312009		12.6582	-8.41933	-0.119985		12.5923	0.115382	-0.0911839		12.5975	0.343161	-0.170409		12.6037	0.0659246	-0.140563
																		12.9924	-2.57666	0.0398097		12.6695	-3.75916	-0.309589		12.6768	-8.09233	-0.049482		12.6832	-8.31425	-0.115136		12.6173	0.116081	-0.121711		12.6225	0.302828	-0.165045		12.6287	0.175688	-0.113229
																		13.0173	-2.57413	0.0682924		12.6945	-3.59052	-0.252784		12.7017	-8.33199	-0.0630988		12.7081	-8.53366	-0.12181		12.6423	0.184076	-0.0934242		12.6475	0.461363	-0.20529		12.6537	0.17804	-0.146667
																		13.0423	-2.63652	0.070434		12.7196	-3.45727	-0.23511		12.7268	-8.19117	0.0116508		12.7332	-8.45684	-0.0692174		12.6673	0.093429	-0.12175		12.6725	0.28581	-0.205204		12.6787	0.107636	-0.190462
																		13.0674	-2.60917	0.056081		12.7445	-3.59192	-0.28002		12.7517	-8.33712	-0.0759444		12.7582	-8.59243	-0.121426		12.6923	0.15946	-0.129513		12.6974	0.477825	-0.158129		12.7037	0.312738	-0.130933
																		13.0933	-2.75757	0.116091		12.7695	-3.58151	-0.308967		12.7768	-8.29798	-0.0265299		12.7832	-8.51008	-0.110886		12.7173	0.225298	-0.121064		12.7225	0.396178	-0.12724		12.7287	0.212996	-0.162986
																		13.1184	-2.6638	0.0429799		12.7945	-3.72224	-0.296047		12.8017	-8.42523	-0.0154458		12.8082	-8.56478	-0.0657832		12.7423	0.089449	-0.0818727		12.7475	0.373869	-0.146539		12.7537	0.212942	-0.1633
																		13.1444	-2.74568	0.131408		12.8195	-3.68013	-0.328345		12.8268	-8.40425	0.016337		12.8332	-8.55173	-0.0564721		12.7673	0.148843	-0.0912037		12.7725	0.503014	-0.144501		12.7787	0.252371	-0.167958
																		13.1684	-2.6761	0.106422		12.8445	-3.70722	-0.235223		12.8517	-8.55801	-0.0278113		12.8582	-8.63633	-0.126322		12.7923	0.257702	-0.154066		12.7975	0.476081	-0.145929		12.8037	0.149979	-0.108534
																		13.1933	-2.68335	0.0917911		12.8695	-3.67551	-0.288169		12.8768	-8.42103	0.00304888		12.8834	-8.75192	-0.091086		12.8173	0.209407	-0.125189		12.8225	0.320248	-0.140126		12.8287	0.116717	-0.0879564
																		13.2176	-2.81981	0.097722		12.8945	-3.65242	-0.225398		12.9018	-8.62932	-0.0218325		12.9082	-8.63935	-0.066264		12.8423	0.199714	-0.0483714		12.8475	0.2327	-0.175566		12.8537	0.306086	-0.184028
																		13.2442	-2.81759	0.0816467		12.9195	-3.61776	-0.257295		12.9268	-8.67149	-0.000769389		12.9332	-8.81315	-0.0894349		12.8673	0.144568	-0.13472		12.8725	0.239487	-0.185547		12.8787	0.117057	-0.0811339
																		13.2692	-2.79582	0.0688686		12.9445	-3.66547	-0.268988		12.9518	-8.57549	-0.0454812		12.9582	-8.86097	-0.0651391		12.8923	0.141745	-0.144077		12.8975	0.299408	-0.182078		12.9037	0.140786	-0.112002
																		13.2934	-2.87591	0.0892697		12.9696	-3.63347	-0.283674		12.9768	-8.69735	0.0365919		12.9833	-8.72991	-0.0367881		12.9173	0.267276	-0.123755		12.9225	0.225134	-0.176748		12.9287	0.134584	-0.158188
																		13.3192	-2.87681	0.0531567		12.9946	-3.61348	-0.262021		13.0018	-8.73742	0.00261327		13.0082	-9.07937	-0.0771497		12.9423	0.197297	-0.0957477		12.9475	0.33496	-0.187005		12.9538	0.157001	-0.128155
																		13.3434	-2.94306	0.0524961		13.0196	-3.65522	-0.260084		13.0268	-8.68445	-0.000563714		13.0332	-9.01806	-0.0793903		12.9673	0.211064	-0.0897803		12.9725	0.367876	-0.165759		12.9787	0.232219	-0.109156
																		13.3692	-2.92858	0.0621777		13.0445	-3.74938	-0.266063		13.0518	-8.83841	0.0135455		13.0582	-9.0206	-0.0910054		12.9923	0.118489	-0.0983052		12.9975	0.412279	-0.144609		13.0047	0.194177	-0.0630373
																		13.3942	-2.97479	0.0661731		13.0695	-3.65139	-0.324631		13.0768	-8.86017	0.0112741		13.0833	-9.12802	-0.0657343		13.0173	0.299516	-0.0921897		13.0225	0.43484	-0.101378		13.0287	0.258796	-0.0960498
																		13.4184	-2.91064	0.0279818		13.0946	-3.74397	-0.302131		13.1018	-8.91637	0.00153627		13.1083	-9.0443	-0.117539		13.0423	0.214681	-0.0896773		13.0475	0.416128	-0.123174		13.0537	0.247446	-0.0941901
																		13.4442	-2.90771	0.0827474		13.1196	-3.77188	-0.259789		13.1268	-8.85549	-0.0401142		13.1333	-9.14162	-0.030393		13.0674	0.232284	-0.0822224		13.0726	0.541638	-0.139183		13.0788	0.169421	-0.111774
																		13.4695	-3.01554	0.0667259		13.1445	-3.63451	-0.269678		13.1518	-9.08691	-0.0575857		13.1583	-9.26234	-0.089108		13.0923	0.169662	-0.109715		13.0976	0.507672	-0.143536		13.1038	0.198106	-0.104444
																		13.4944	-3.03202	0.0905088		13.1696	-3.80705	-0.270784		13.1768	-8.93653	0.0380206		13.1833	-9.26094	-0.0465881		13.1173	0.211357	-0.145285		13.1225	0.435213	-0.203575		13.1288	0.302749	-0.124953
																		13.5193	-3.1025	0.123741		13.1946	-3.67944	-0.255753		13.2018	-9.0237	-0.0239047		13.2083	-9.22705	-0.0772147		13.1424	0.218338	-0.113789		13.1475	0.391168	-0.132211		13.1539	0.109119	-0.180444
																		13.5443	-3.07491	0.102859		13.2196	-3.70081	-0.305026		13.2268	-9.07337	0.00014752		13.2333	-9.23517	-0.0798216		13.1674	0.256094	-0.141106		13.1726	0.268623	-0.163865		13.1788	0.225866	-0.119454
																		13.5693	-2.97053	0.0332383		13.2445	-3.78787	-0.263198		13.2518	-9.06757	-0.0281033		13.2583	-9.43149	-0.0481237		13.1923	0.0706456	-0.0849334		13.1976	0.310111	-0.192316		13.2038	0.177827	-0.104631
																		13.5943	-3.11383	0.0232839		13.2695	-3.82806	-0.283379		13.2768	-9.26103	0.00829389		13.2833	-9.34751	-0.014521		13.2174	0.274366	-0.090305		13.2225	0.253958	-0.1951		13.2288	0.166074	-0.144176
																		13.6204	-3.08038	0.0847225		13.2945	-3.70191	-0.307216		13.3018	-9.19242	-0.0142915		13.3083	-9.41948	-0.0240423		13.2424	0.160184	-0.0821148		13.2476	0.376119	-0.133125		13.2547	0.0460692	-0.138019
																		13.6453	-3.1148	0.104501		13.3196	-3.78013	-0.281709		13.3268	-9.36199	-0.0291938		13.3333	-9.42118	-0.037796		13.2673	0.232906	-0.0900607		13.2725	0.374063	-0.197469		13.2788	0.140974	-0.152353
																		13.6703	-3.18825	0.0246049		13.3446	-3.82949	-0.215383		13.3518	-9.32308	-0.0127922		13.3583	-9.55787	-0.0384831		13.2924	0.251473	-0.0723594		13.2975	0.367815	-0.137822		13.3038	0.192129	-0.130478
																		13.6953	-3.19458	0.0805592		13.3696	-3.66507	-0.282336		13.3768	-9.40849	-0.0292515		13.3833	-9.54978	-0.0248857		13.3173	0.279766	-0.0850477		13.3224	0.320814	-0.184288		13.3288	0.252445	-0.172925
																		13.7203	-3.23141	0.0876599		13.3946	-3.85025	-0.258076		13.4019	-9.369	0.00254725		13.4083	-9.5166	-0.0136752		13.3423	0.177277	-0.159332		13.3475	0.523699	-0.140731		13.3538	0.263135	-0.123309
																		13.7453	-3.26652	0.0857141		13.4196	-3.83115	-0.289492		13.4268	-9.46845	0.00587331		13.4333	-9.68993	-0.0105987		13.3674	0.202411	-0.0703124		13.3726	0.515047	-0.106463		13.3788	0.259426	-0.124305
																		13.7711	-3.34315	0.0615272		13.4445	-3.89901	-0.263583		13.4519	-9.51892	0.00460304		13.4583	-9.71228	0.00613646		13.3924	0.0579354	-0.0692846		13.3975	0.439356	-0.17495		13.4039	0.158121	-0.0939457
																		13.7953	-3.29012	0.101827		13.4696	-3.82138	-0.234091		13.4768	-9.54194	-0.017707		13.4833	-9.65347	-0.0652213		13.4174	0.131316	-0.118635		13.4226	0.378209	-0.206441		13.4288	0.301416	-0.157259
																		13.8211	-3.34135	0.117285		13.4946	-3.84588	-0.248696		13.5018	-9.55217	0.00405441		13.5083	-9.7271	-0.0112238		13.4424	0.168604	-0.11562		13.4476	0.339232	-0.176614		13.4538	0.240706	-0.10924
																		13.8453	-3.47012	0.120568		13.5196	-3.87399	-0.305142		13.5269	-9.57093	0.0183838		13.5333	-9.74032	-0.0330318		13.4674	0.118328	-0.102764		13.4726	0.342299	-0.186761		13.4788	0.251647	-0.110055
																		13.8711	-3.42986	0.0721873		13.5446	-3.88157	-0.328176		13.5519	-9.63309	0.0163642		13.5584	-9.76608	-0.0344787		13.4924	0.187451	-0.126748		13.4976	0.237586	-0.143685		13.5038	0.112336	-0.133142
																		13.8953	-3.496	0.130205		13.5696	-3.89935	-0.290712		13.5768	-9.61428	0.0634964		13.5833	-9.79515	-0.00717263		13.5174	0.163554	-0.136749		13.5229	0.347562	-0.146882		13.5289	0.147493	-0.152859
																		13.9203	-3.47449	0.148398		13.5946	-3.8125	-0.289244		13.6018	-9.59177	0.00414399		13.6084	-10.0243	-0.0282617		13.5424	0.227422	-0.0926978		13.5475	0.389226	-0.161055		13.5539	0.174998	-0.123404
																		13.9453	-3.4347	0.0725626		13.6196	-3.92852	-0.265377		13.6268	-9.82264	-0.0144177		13.6334	-9.81893	-0.0237733		13.5674	0.165045	-0.127258		13.5726	0.368497	-0.155945		13.5788	0.137688	-0.135264
																		13.9711	-3.39697	0.126047		13.6446	-3.8359	-0.292767		13.6519	-9.76564	0.0267193		13.6585	-9.96573	0.0112282		13.5924	0.154875	-0.122469		13.5976	0.216929	-0.19888		13.6039	0.073383	-0.0837897
																		13.9953	-3.6289	0.0707424		13.6696	-3.88666	-0.310377		13.6769	-9.83345	-0.0126917		13.6834	-9.93952	-0.0419378		13.6174	0.34341	-0.156969		13.6227	0.330966	-0.208474		13.6289	0.168065	-0.0815103
																		14.0211	-3.43893	0.0967101		13.6946	-3.89539	-0.271325		13.7019	-9.72902	-0.0151856		13.7085	-10.0785	0.0249292		13.6424	0.170354	-0.118161		13.6476	0.418972	-0.102303		13.6538	0.209728	-0.0977392
																		14.0453	-3.59346	0.106041		13.7196	-3.88349	-0.284115		13.7269	-9.76833	-0.0194117		13.7334	-10.145	-0.0294374		13.6683	0.0263435	-0.109667		13.6747	0.367307	-0.176249		13.6799	0.155277	-0.0984487
																		14.0712	-3.59125	0.0958763		13.7446	-3.75507	-0.245499		13.7519	-9.93351	0.0259525		13.7584	-10.1474	0.0255695		13.6924	0.159007	-0.131269		13.6976	0.438817	-0.136147		13.7039	0.169965	-0.12786
																		14.0953	-3.53249	0.127817		13.7696	-3.90532	-0.287024		13.7769	-9.86467	0.0223318		13.7834	-10.1544	-0.00322846		13.7174	0.20804	-0.121238		13.7227	0.353326	-0.179512		13.7289	0.153151	-0.0994813
																		14.1212	-3.58579	0.0598511		13.7946	-3.8886	-0.27245		13.8019	-10.0648	0.0169513		13.8085	-10.073	0.00860952		13.7424	0.145707	-0.128349		13.7476	0.499948	-0.119622		13.7539	0.229136	-0.114379
																		14.1453	-3.67723	0.0564908		13.8196	-3.93848	-0.266955		13.8269	-10.0822	0.0306305		13.8334	-10.2328	-0.0203616		13.7674	0.0684966	-0.0948196		13.7726	0.478034	-0.195303		13.7788	0.225063	-0.0964812
																		14.1711	-3.77398	0.0996288		13.8446	-3.9631	-0.305092		13.8519	-10.0494	0.0179165		13.8585	-10.2168	-0.0190229		13.7924	0.026758	-0.0715698		13.7976	0.23552	-0.161073		13.8039	0.113987	-0.12422
																		14.1953	-3.70758	0.095532		13.8696	-3.8989	-0.220851		13.8769	-10.22	0.020253		13.8834	-10.2821	0.0176617		13.8174	0.271656	-0.116363		13.8248	0.352903	-0.217646		13.8299	0.362286	-0.114478
																		14.2212	-3.67152	0.124259		13.8947	-3.89807	-0.25805		13.902	-10.1063	0.0122362		13.9084	-10.3915	0.00852501		13.8424	0.0666336	-0.119547		13.8476	0.402489	-0.204599		13.8539	0.306201	-0.173329
																		14.2453	-3.72694	0.109222		13.9196	-3.89387	-0.263377		13.9269	-10.1451	0.0192744		13.9334	-10.3246	0.0041973		13.8674	0.296183	-0.139356		13.8727	0.195765	-0.208723		13.8789	0.118107	-0.192875
																		14.2712	-3.72165	0.110224		13.9446	-3.97841	-0.248624		13.952	-10.203	-0.002875		13.9585	-10.4814	0.0490154		13.8924	0.181396	-0.131359		13.8976	0.336304	-0.230125		13.905	0.231118	-0.0941467
																		14.2953	-3.79724	0.114466		13.9697	-3.95024	-0.24957		13.977	-10.3301	0.0254424		13.9834	-10.3907	0.0422236		13.9174	0.234425	-0.135469		13.9227	0.381308	-0.181323		13.9289	0.254437	-0.0799901
																		14.3212	-3.81756	0.131278		13.9946	-3.91352	-0.27951		14.0019	-10.2739	0.087386		14.0085	-10.5266	-0.0129321		13.9425	0.118748	-0.126131		13.9476	0.218239	-0.162771		13.9541	0.0846783	-0.087374
																		14.3453	-3.90999	0.0755109		14.0197	-4.07695	-0.283436		14.0269	-10.4075	0.0338241		14.0334	-10.4924	0.0323786		13.9674	0.200166	-0.131238		13.9727	0.561924	-0.122652		13.9789	0.186618	-0.112828
																		14.3712	-3.78258	0.133813		14.0447	-3.98142	-0.276715		14.052	-10.4957	0.0498751		14.0585	-10.584	0.0318457		13.9933	0.190598	-0.127051		13.9998	0.443463	-0.128653		14.0049	0.185609	-0.125132
																		14.3953	-3.88664	0.131831		14.0697	-3.92426	-0.279383		14.077	-10.2994	0.0396977		14.0834	-10.7335	0.0462704		14.0174	0.133037	-0.113423		14.0227	0.555971	-0.137347		14.0289	0.226132	-0.149327
																		14.4212	-3.90722	0.0846609		14.0946	-3.94073	-0.32407		14.102	-10.5472	0.046706		14.1085	-10.6293	0.0286153		14.0425	0.159924	-0.147709		14.0476	0.375851	-0.139097		14.0539	0.0727389	-0.108915
																		14.4453	-3.94902	0.139589		14.1197	-3.88234	-0.296695		14.127	-10.516	0.0509507		14.1334	-10.7112	0.0208284		14.0675	0.173485	-0.122992		14.0727	0.403002	-0.165281		14.0789	0.246097	-0.122
																		14.4712	-3.99228	0.100591		14.1447	-3.9512	-0.253403		14.152	-10.5527	0.0391162		14.1585	-10.6709	0.0255361		14.0925	0.0885303	-0.0637767		14.0977	0.285329	-0.189276		14.1041	0.177469	-0.0984761
																		14.4954	-3.93536	0.101649		14.1697	-4.01578	-0.27271		14.177	-10.4459	-0.00284738		14.1835	-10.7644	0.0101748		14.1175	0.112158	-0.0665688		14.1228	0.263653	-0.197633		14.1291	0.239812	-0.113626
																		14.5212	-3.94141	0.105989		14.1947	-3.96878	-0.275402		14.202	-10.7688	-0.0212595		14.2085	-10.8239	0.0275571		14.1425	0.192813	-0.099207		14.1477	0.295974	-0.180847		14.155	0.121102	-0.134159
																		14.5454	-3.96441	0.148386		14.2197	-4.11207	-0.288548		14.227	-10.6939	-0.00341112		14.2334	-10.7026	-0.0151997		14.1676	0.205993	-0.143139		14.1728	0.283769	-0.203657		14.1791	0.195974	-0.152261
																		14.5712	-3.9375	0.130729		14.2447	-4.01868	-0.264184		14.2521	-10.6152	0.0296244		14.2585	-10.8769	0.0410297		14.1925	0.097947	-0.0846015		14.1977	0.290307	-0.201836		14.2041	0.0722715	-0.105942
																		14.5954	-3.90879	0.124692		14.2697	-3.98258	-0.272012		14.277	-10.7185	0.0273565		14.2835	-10.8962	0.00971528		14.2175	0.201521	-0.118633		14.2228	0.227463	-0.194741		14.2289	0.267148	-0.175619
																		14.6212	-3.90272	0.0560492		14.2947	-4.15803	-0.306332		14.302	-10.7891	0.0385719		14.3085	-10.9871	0.0439339		14.2425	0.147263	-0.145715		14.2477	0.311821	-0.234009		14.254	0.165051	-0.135138
																		14.6454	-4.08269	0.133715		14.3197	-4.0571	-0.272996		14.327	-10.8114	0.0532671		14.3335	-10.9535	0.00759318		14.2675	0.187172	-0.153047		14.2727	0.485933	-0.136913		14.279	0.123788	-0.122796
																		14.6712	-4.05158	0.129961		14.3447	-4.05557	-0.286468		14.3521	-10.9146	0.0572406		14.3585	-11.0333	0.00946102		14.2925	0.090374	-0.110858		14.2977	0.509155	-0.112958		14.304	0.122306	-0.126928
																		14.6954	-4.11956	0.101253		14.3697	-3.99193	-0.25801		14.377	-10.9131	0.0120736		14.3835	-11.0074	0.0508074		14.3175	0.118146	-0.113118		14.3227	0.436658	-0.148218		14.329	0.101985	-0.128412
																		14.7212	-4.08627	0.109373		14.3947	-4.02155	-0.279102		14.402	-10.8741	0.0564503		14.4085	-11.0694	0.0704713		14.3425	0.0590217	-0.125519		14.3477	0.431851	-0.160509		14.354	0.178402	-0.101912
																		14.7454	-4.14209	0.0640386		14.4197	-4.10541	-0.257113		14.4271	-11.037	0.0726946		14.4335	-11.0804	0.0128265		14.3675	0.13772	-0.1206		14.3728	0.364411	-0.196711		14.379	0.230137	-0.0887009
																		14.7712	-4.19407	0.101423		14.4447	-4.16408	-0.347653		14.452	-11.0339	0.0824894		14.4585	-11.0442	0.0777431		14.3925	0.0752404	-0.168506		14.3977	0.265752	-0.162852		14.404	0.0479171	-0.0841496
																		14.7954	-4.20567	0.0756676		14.4697	-4.02084	-0.286744		14.4771	-11.0825	0.0436069		14.4835	-11.2068	0.0677217		14.4175	0.189499	-0.155775		14.4227	0.279543	-0.172573		14.429	0.166853	-0.128802
																		14.8212	-4.19817	0.0793333		14.4947	-4.04014	-0.280917		14.5021	-11.0515	0.0522147		14.5085	-11.1615	0.0418443		14.4425	0.115679	-0.117013		14.4477	0.254299	-0.181163		14.454	0.0940344	-0.11385
																		14.8454	-4.28331	0.0806861		14.5197	-4.01683	-0.281264		14.5271	-10.9946	0.0398754		14.5335	-11.117	0.0738844		14.4675	0.171399	-0.0988224		14.4728	0.312191	-0.207602		14.479	0.160088	-0.157329
																		14.8712	-4.30042	0.115547		14.5447	-4.02845	-0.287874		14.5521	-11.1617	0.0213752		14.5585	-11.2971	0.0330488		14.4925	0.140268	-0.118497		14.4977	0.224698	-0.146733		14.504	0.0983669	-0.0928306
																		14.8954	-4.2804	0.132601		14.5697	-4.0729	-0.257961		14.5771	-11.1732	0.0306029		14.5835	-11.195	0.0590641		14.5175	0.103037	-0.116927		14.5227	0.346278	-0.183228		14.529	0.144421	-0.156838
																		14.9213	-4.41494	0.091495		14.5947	-4.09555	-0.268225		14.6021	-11.2955	0.0660241		14.6085	-11.3147	0.078067		14.5425	0.0411762	-0.117628		14.5477	0.337858	-0.230336		14.5541	0.212571	-0.148019
																		14.9454	-4.34913	0.12395		14.6197	-4.12166	-0.29433		14.6271	-11.3141	0.0264868		14.6335	-11.3264	0.0189876		14.5676	0.200845	-0.102093		14.5727	0.41626	-0.221253		14.579	0.228471	-0.130529
																		14.9713	-4.37979	0.139175		14.6447	-4.08823	-0.331391		14.6521	-11.3211	0.0687151		14.6585	-11.3672	0.111672		14.5925	0.124771	-0.132223		14.5977	0.37878	-0.211373		14.6041	0.268014	-0.10909
																		14.9954	-4.39353	0.10943		14.6697	-4.10781	-0.329578		14.6771	-11.4376	0.0585602		14.6835	-11.453	0.0186338		14.6176	0.173907	-0.0620452		14.6228	0.541715	-0.177209		14.629	0.259014	-0.151792
																		15.0212	-4.48019	0.134429		14.6947	-4.0411	-0.297497		14.7021	-11.346	0.0730693		14.7085	-11.4901	0.0622087		14.6425	0.0376379	-0.0881804		14.6477	0.494555	-0.193069		14.654	0.168419	-0.161098
																		15.0454	-4.38308	0.134593		14.7198	-4.11383	-0.268475		14.7271	-11.3056	0.0556381		14.7335	-11.4514	0.105025		14.6676	0.142341	-0.151133		14.6728	0.450746	-0.196027		14.679	0.154376	-0.125962
																		15.0694	-4.49791	0.171903		14.7447	-4.23782	-0.305578		14.7522	-11.4404	0.0173103		14.7585	-11.4356	0.0841001		14.6925	0.168155	-0.143668		14.6977	0.457391	-0.173741		14.7041	0.0873981	-0.148565
																		15.0935	-4.48553	0.0929764		14.7697	-4.12585	-0.245338		14.7771	-11.4239	0.0715922		14.7835	-11.6106	0.0654401		14.7176	0.0613841	-0.0603018		14.7228	0.29883	-0.207634		14.729	0.159036	-0.148476
																		15.1181	-4.4589	0.154274		14.7947	-4.22236	-0.268861		14.8022	-11.4783	0.0631669		14.8085	-11.6361	0.034841		14.7425	0.153843	-0.119209		14.7477	0.29555	-0.181637		14.7541	0.240664	-0.111861
																		15.1413	-4.52001	0.0761852		14.8198	-4.04528	-0.306071		14.8271	-11.5458	0.0506323		14.8336	-11.6871	0.0636658		14.7676	0.0573401	-0.133416		14.7728	0.184517	-0.223315		14.779	0.101708	-0.140383
																		15.1634	-4.50439	0.147205		14.8447	-4.16499	-0.278461		14.8522	-11.5208	0.0535377		14.8585	-11.6618	0.100656		14.7925	-0.149935	-0.069823		14.7977	0.106194	-0.147517		14.8041	0.220016	-0.142425
																		15.1852	-4.50707	0.170515		14.8697	-4.18175	-0.276794		14.8772	-11.6093	0.0673921		14.8835	-11.7737	0.0908792		14.8175	-0.0610235	-0.129894		14.8227	0.317939	-0.198529		14.8291	0.17383	-0.179883
																		15.2097	-4.62837	0.131883		14.8948	-4.2241	-0.292978		14.9023	-11.678	0.0489437		14.9095	-11.7615	0.0902976		14.8426	-0.0126014	-0.126492		14.8478	0.196252	-0.216064		14.8541	0.0435283	-0.156851
																		15.2329	-4.6254	0.120303		14.9205	-4.11087	-0.246968		14.9263	-11.5295	0.0568407		14.9327	-11.7349	0.0739148		14.8675	0.0349854	-0.062864		14.8727	0.277917	-0.20755		14.8791	0.207161	-0.118479
																		15.255	-4.5805	0.139163		14.9438	-4.09876	-0.295604		14.9513	-11.693	0.0722942		14.9577	-11.911	0.0653239		14.8926	-0.14417	-0.132296		14.8978	0.591734	-0.171221		14.9041	0.256922	-0.103428
																		15.277	-4.6455	0.139964		14.9696	-4.22554	-0.290686		14.9772	-11.6816	0.037894		14.9836	-11.881	0.0791508		14.9176	-0.285749	-0.17713		14.9228	0.367033	-0.112905		14.9291	0.157617	-0.149
																		15.3004	-4.65067	0.13241		14.9948	-4.26535	-0.291142		15.0022	-11.7328	0.0740814		15.0086	-11.8958	0.114346		14.9425	-0.274702	-0.14101		14.9476	0.277563	-0.125485		14.9541	0.223607	-0.0563723
																		15.3255	-4.66363	0.0951869		15.0198	-4.24407	-0.312067		15.0272	-11.746	0.107984		15.033	-11.9745	0.116473		14.9684	-0.372651	-0.11992		14.9752	0.378596	-0.168059		14.9803	0.200395	-0.113448
																		15.3505	-4.74902	0.154795		15.0434	-4.11414	-0.263642		15.0506	-11.9874	0.074297		15.0571	-12.0785	0.11609		14.9937	-0.360538	-0.125044		15.0007	0.351898	-0.190746		15.0059	0.0226561	-0.12313
																		15.3763	-4.66307	0.103063		15.0675	-4.17954	-0.303121		15.0738	-11.8867	0.116855		15.079	-11.9387	0.142867		15.0184	-0.549868	-0.120423		15.0235	0.214756	-0.164801		15.0295	0.144934	-0.087203
																		15.3997	-4.67019	0.200855		15.09	-4.2312	-0.27768		15.0951	-11.9416	0.0752076		15.1013	-11.8561	0.106718		15.0433	-0.660483	-0.138302		15.0485	0.350007	-0.191926		15.0545	0.241136	-0.148953
																		15.4218	-4.77221	0.134044		15.1118	-4.22918	-0.244949		15.1175	-12.1154	0.0979679		15.1238	-12.1698	0.0990532		15.0671	-0.795608	-0.125141		15.0722	0.354193	-0.188483		15.0784	0.184589	-0.143144
																		15.4436	-4.78634	0.18633		15.1342	-4.20525	-0.246731		15.1405	-11.9702	0.0746841		15.1457	-12.0508	0.118157		15.0893	-0.81344	-0.13424		15.095	0.248482	-0.206419		15.1009	0.0769027	-0.176363
																		15.4681	-4.76831	0.148061		15.1566	-4.25879	-0.320082		15.1618	-12.0529	0.0697789		15.168	-12.126	0.103048		15.112	-0.878745	-0.160499		15.1184	0.304253	-0.206439		15.1235	0.000452478	-0.118654
																		15.4922	-4.74145	0.144755		15.1808	-4.14192	-0.289462		15.186	-11.9894	0.0378859		15.1931	-12.1134	0.0862883		15.1346	-1.05596	-0.163484		15.1397	0.20176	-0.187056		15.1461	0.0992857	-0.137289
																		15.5171	-4.79722	0.138442		15.2035	-4.2524	-0.274808		15.2091	-12.0827	0.065434		15.2155	-12.1158	0.0811821		15.1569	-1.19861	-0.15929		15.1625	0.298118	-0.188864		15.169	0.133689	-0.110814
																		15.5421	-4.7841	0.139489		15.226	-4.1793	-0.303471		15.2322	-12.0468	0.0824754		15.2373	-12.1543	0.102797		15.1793	-1.38769	-0.12875		15.1856	0.261763	-0.195293		15.1907	0.195512	-0.0647674
																		15.5672	-4.76779	0.0821952		15.2483	-4.28998	-0.331517		15.2535	-12.1434	0.101349		15.2597	-12.163	0.093495		15.2018	-1.42361	-0.18395		15.2069	0.435335	-0.151977		15.2131	0.191878	-0.127736
																		15.593	-4.85988	0.087462		15.2702	-4.20897	-0.288051		15.2759	-12.2315	0.0249223		15.2822	-12.3245	0.1285		15.2236	-1.59281	-0.184013		15.2292	0.380291	-0.160198		15.2356	0.0899056	-0.154609
																		15.6173	-4.83812	0.111405		15.2927	-4.02627	-0.291412		15.2989	-12.1537	0.067162		15.3041	-12.2426	0.0707571		15.2459	-1.6458	-0.161652		15.2522	0.512219	-0.160137		15.2574	0.0845457	-0.127566
																		15.6421	-4.74659	0.100926		15.3182	-4.17913	-0.256463		15.3247	-12.1551	0.0901521		15.3299	-12.3596	0.0955155		15.2684	-1.83529	-0.14168		15.2735	0.389384	-0.0859614		15.2797	0.0565723	-0.162543
																		15.6672	-4.86743	0.13537		15.3426	-4.24497	-0.281759		15.3496	-12.2003	0.0447824		15.3548	-12.3241	0.131683		15.2902	-1.99964	-0.127955		15.2959	0.39	-0.197965		15.3023	0.0849141	-0.168813
																		15.6921	-5.09768	0.186456		15.3666	-4.20675	-0.287507		15.3731	-12.2727	0.0747602		15.3782	-12.3965	0.111084		15.3126	-2.10416	-0.173442		15.3189	0.238514	-0.217928		15.324	0.151363	-0.137875
																		15.7172	-5.014	0.134924		15.39	-4.30638	-0.287533		15.3952	-12.2741	0.0560885		15.4014	-12.476	0.0859871		15.3351	-2.33666	-0.2059		15.3403	0.40851	-0.156126		15.3464	0.0445887	-0.155463
																		15.7422	-4.99062	0.192711		15.4118	-4.17105	-0.313542		15.4175	-12.3534	0.068234		15.4239	-12.5223	0.130628		15.3569	-2.35118	-0.183879		15.3626	0.302877	-0.138346		15.3689	0.0346592	-0.152525
																		15.7675	-4.87376	0.108412		15.4375	-4.23004	-0.281267		15.4427	-12.4942	0.0651811		15.4498	-12.3237	0.124271		15.3793	-2.47294	-0.162355		15.3856	0.203823	-0.196132		15.3908	0.0390638	-0.134552
																		15.7922	-5.01507	0.104542		15.461	-4.27935	-0.315501		15.4681	-12.2517	0.059294		15.4747	-12.4289	0.16324		15.4017	-2.55946	-0.206876		15.4069	0.21563	-0.202765		15.4131	-0.0103593	-0.168867
																		15.8172	-5.11523	0.0919954		15.4851	-4.20661	-0.274413		15.4923	-12.4206	0.14431		15.4981	-12.6038	0.143298		15.4236	-2.74982	-0.172684		15.4292	0.309522	-0.190496		15.4365	0.00707736	-0.129635
																		15.8422	-5.03378	0.112393		15.5092	-4.29603	-0.309584		15.5156	-12.5605	0.100408		15.5207	-12.5193	0.155016		15.4477	-2.87	-0.17238		15.4549	0.166101	-0.17555		15.4614	-0.106641	-0.0910349
																		15.8672	-5.12904	0.130706		15.5333	-4.24075	-0.307681		15.5397	-12.5013	0.14064		15.5449	-12.5312	0.0949951		15.4717	-3.16329	-0.232361		15.479	0.0748507	-0.179963		15.4856	-0.293559	-0.132224
																		15.8922	-5.17139	0.118885		15.5567	-4.16353	-0.249522		15.5619	-12.5235	0.09268		15.5681	-12.775	0.147123		15.4959	-3.05898	-0.224979		15.5023	0.342174	-0.176758		15.5074	-0.179312	-0.114395
																		15.9172	-5.12167	0.173784		15.5785	-4.21617	-0.331221		15.5842	-12.5983	0.0881687		15.5906	-12.6179	0.205101		15.5184	-3.42286	-0.212509		15.5236	0.12761	-0.169801		15.5298	-0.282533	-0.16085
																		15.9422	-5.29208	0.141436		15.601	-4.26361	-0.271162		15.6072	-12.5973	0.117243		15.6124	-12.7392	0.164972		15.5402	-3.59749	-0.187035		15.5459	0.276704	-0.198483		15.5523	-0.484109	-0.132302
																		15.9672	-5.15187	0.130877		15.6234	-4.23954	-0.297758		15.6285	-12.5543	0.048564		15.6347	-12.8639	0.170983		15.5626	-3.67474	-0.203839		15.569	0.316179	-0.153458		15.5741	-0.504156	-0.142348
																		15.9922	-5.23322	0.142599		15.6452	-4.17214	-0.309143		15.6509	-12.7347	0.0582167		15.6572	-12.798	0.13889		15.5851	-3.61304	-0.236991		15.5903	0.241096	-0.184678		15.5965	-0.554636	-0.115859
																		16.0172	-5.16309	0.146598		15.6676	-4.23161	-0.304166		15.6739	-12.6529	0.100181		15.6799	-12.81	0.123231		15.6069	-3.97658	-0.211623		15.6126	0.263724	-0.161193		15.619	-0.693926	-0.137531
																		16.0422	-5.2331	0.131835		15.6918	-4.24921	-0.242817		15.6981	-12.7315	0.0596251		15.7033	-12.8365	0.18935		15.6293	-4.14054	-0.245927		15.6356	0.238743	-0.149845		15.6408	-0.780149	-0.141114
																		16.0672	-5.20335	0.138532		15.715	-4.25171	-0.333249		15.7202	-12.7487	0.0816754		15.7264	-12.8262	0.162818		15.6518	-4.2202	-0.190728		15.6569	0.240895	-0.16853		15.6631	-0.697082	-0.155887
																		16.0922	-5.2272	0.157346		15.7369	-4.32748	-0.283528		15.7425	-12.8145	0.111249		15.7489	-12.919	0.239595		15.6736	-4.32237	-0.216055		15.6792	0.216848	-0.211209		15.6857	-0.864579	-0.140396
																		16.1172	-5.34587	0.117368		15.7593	-4.28005	-0.273657		15.7656	-12.7889	0.0737753		15.7707	-12.9477	0.173519		15.6959	-4.26099	-0.208049		15.7023	0.0658631	-0.193183		15.7075	-1.11169	-0.106395
																		16.1422	-5.37292	0.106333		15.7842	-4.2157	-0.257876		15.7906	-12.8118	0.0674947		15.7957	-12.9936	0.166482		15.7184	-4.63767	-0.244384		15.7235	0.143911	-0.203327		15.7298	-1.24284	-0.156273
																		16.1672	-5.24947	0.172017		15.8075	-4.26127	-0.281666		15.8127	-12.8086	0.126892		15.819	-13.0065	0.193427		15.7402	-4.72668	-0.217498		15.7459	0.119812	-0.14753		15.7523	-1.32692	-0.203479
																		16.1922	-5.44838	0.116253		15.8325	-4.40056	-0.267629		15.8378	-12.9698	0.0606602		15.8439	-12.9841	0.122282		15.7626	-4.78398	-0.314957		15.769	-0.0646881	-0.184527		15.7742	-1.68966	-0.177538
																		16.2173	-5.35896	0.14678		15.8559	-4.4026	-0.283541		15.861	-12.9566	0.088046		15.8682	-12.9659	0.173849		15.7851	-4.94323	-0.291195		15.7903	-0.0288969	-0.210198		15.7965	-1.74259	-0.158381
																		16.2423	-5.45456	0.108922		15.8794	-4.2818	-0.277767		15.8851	-12.8501	0.111237		15.8923	-13.033	0.174917		15.807	-5.03677	-0.21707		15.8126	-0.0251507	-0.225209		15.819	-1.94669	-0.149992
																		16.2673	-5.4564	0.0994959		15.9036	-4.23882	-0.304776		15.9093	-12.9082	0.0399615		15.9156	-13.1838	0.179219		15.8301	-4.98356	-0.273519		15.8374	0.01442	-0.182309		15.844	-2.0366	-0.206418
																		16.2923	-5.34515	0.160115		15.9268	-4.36808	-0.26684		15.9341	-13.1368	0.130289		15.9406	-13.1235	0.140211		15.8543	-5.31207	-0.204168		15.8607	0.124123	-0.109435		15.8658	-2.26048	-0.214533
																		16.3173	-5.37196	0.183809		15.9509	-4.25271	-0.268807		15.9573	-13.0531	0.0875396		15.9624	-13.2339	0.170719		15.8768	-5.27022	-0.185084		15.8819	0.145583	-0.160682		15.8882	-2.47706	-0.197231
																		16.3423	-5.33822	0.119037		15.9734	-4.45254	-0.277483		15.9786	-13.0593	0.114828		15.9848	-13.1369	0.194885		15.8994	-5.38192	-0.218801		15.9051	0.0111706	-0.145533		15.9124	-2.70306	-0.22906
																		16.3673	-5.39474	0.142849		15.9952	-4.34584	-0.281107		16.0009	-13.1836	0.116015		16.0073	-13.2818	0.189098		15.9236	-5.70969	-0.230479		15.9293	-0.0315249	-0.175198		15.9357	-2.86219	-0.183704
																		16.3923	-5.4704	0.16814		16.0176	-4.33981	-0.279386		16.024	-13.0868	0.153066		16.0291	-13.2246	0.166675		15.946	-5.65342	-0.258961		15.9523	-0.112748	-0.193808		15.9575	-3.04192	-0.218097
																		16.4173	-5.43796	0.176108		16.0409	-4.48	-0.285549		16.0461	-13.01	0.0868285		16.0523	-13.1811	0.207344		15.9685	-5.59441	-0.273546		15.9736	-0.157061	-0.102365		15.9798	-3.2337	-0.146309
																		16.4423	-5.57953	0.157839		16.0659	-4.51191	-0.308079		16.0711	-13.2366	0.1354		16.0773	-13.2988	0.127364		15.9903	-5.78958	-0.23575		15.9959	-0.246332	-0.21076		16.0032	-3.47938	-0.191974
																		16.4673	-5.591	0.115663		16.0909	-4.26693	-0.331887		16.0961	-13.2067	0.0706233		16.1023	-13.3211	0.190617		16.0144	-5.8986	-0.245468		16.0216	-0.225102	-0.190754		16.0281	-3.62128	-0.181816
																		16.4923	-5.60572	0.127155		16.1159	-4.40131	-0.269875		16.1211	-13.133	0.122247		16.1273	-13.3512	0.146248		16.0385	-5.90068	-0.225117		16.0458	-0.405926	-0.212255		16.0524	-3.76641	-0.189534
																		16.5173	-5.61633	0.11919		16.1409	-4.35645	-0.337516		16.1461	-13.3021	0.119553		16.1523	-13.4355	0.127858		16.0635	-6.19995	-0.260513		16.0708	-0.40703	-0.209864		16.0774	-4.04675	-0.240158
																		16.5423	-5.5404	0.138874		16.1659	-4.31485	-0.267376		16.1711	-13.3303	0.0877719		16.1773	-13.3522	0.16913		16.0877	-6.08172	-0.248374		16.094	-0.380467	-0.20849		16.0992	-4.14562	-0.214421
																		16.5673	-5.75731	0.138369		16.1909	-4.36229	-0.298413		16.1961	-13.3146	0.13625		16.2023	-13.3902	0.158842		16.1101	-6.15873	-0.284053		16.1152	-0.35512	-0.170674		16.1215	-4.36348	-0.178828
																		16.5923	-5.68569	0.130866		16.2159	-4.46362	-0.326844		16.2211	-13.2932	0.0444434		16.2273	-13.4496	0.178905		16.1327	-6.17931	-0.273427		16.1385	-0.474573	-0.212954		16.1458	-4.45007	-0.187983
																		16.6173	-5.619	0.135053		16.2409	-4.45938	-0.310654		16.2462	-13.4787	0.14687		16.2523	-13.4934	0.170791		16.157	-6.31052	-0.241697		16.1626	-0.576058	-0.169404		16.1691	-4.68678	-0.187492
																		16.6423	-5.59676	0.151474		16.2659	-4.35161	-0.310338		16.2711	-13.4174	0.125697		16.2773	-13.5887	0.132692		16.1802	-6.3747	-0.258502		16.1875	-0.484852	-0.170932		16.1941	-4.80148	-0.25705
																		16.6674	-5.78199	0.176523		16.2909	-4.3192	-0.263775		16.2961	-13.3972	0.0881899		16.3024	-13.6694	0.161929		16.2051	-6.36088	-0.308078		16.2125	-0.377839	-0.192972		16.2191	-5.01522	-0.232281
																		16.6923	-5.80179	0.163434		16.3159	-4.32182	-0.328188		16.3211	-13.3613	0.101831		16.3273	-13.5976	0.12477		16.2294	-6.53813	-0.247412		16.2368	-0.411467	-0.156795		16.2432	-5.26115	-0.240827
																		16.7173	-5.792	0.163332		16.3409	-4.33178	-0.299068		16.3461	-13.4414	0.127089		16.3524	-13.7197	0.173461		16.2543	-6.64914	-0.296663		16.2607	-0.762897	-0.159191		16.2659	-5.44374	-0.207776
																		16.7425	-5.68965	0.156793		16.3659	-4.25314	-0.294295		16.3711	-13.5222	0.128141		16.3773	-13.6241	0.17726		16.2776	-6.71348	-0.298869		16.2828	-0.580375	-0.139566		16.2891	-5.61586	-0.25046
																		16.7683	-5.82155	0.14807		16.3909	-4.30775	-0.261539		16.3961	-13.473	0.140155		16.4024	-13.6571	0.25254		16.3027	-6.70042	-0.292679		16.3078	-0.652609	-0.203276		16.3141	-5.67004	-0.212113
																		16.7933	-5.74745	0.166365		16.4159	-4.37652	-0.319915		16.4212	-13.4973	0.0702703		16.4274	-13.7279	0.232347		16.3276	-6.80424	-0.329157		16.3328	-0.664941	-0.156319		16.3391	-5.88723	-0.271881
																		16.8175	-5.91083	0.151384		16.4409	-4.39228	-0.307971		16.4461	-13.6324	0.107989		16.4524	-13.8546	0.22593		16.3527	-6.85329	-0.295741		16.3579	-0.760338	-0.183787		16.3641	-5.92802	-0.265398
																		16.8433	-5.83059	0.146306		16.4659	-4.39681	-0.363509		16.4711	-13.6859	0.100289		16.4774	-13.8074	0.234651		16.3776	-6.82151	-0.309147		16.3828	-0.800753	-0.197214		16.3891	-6.20709	-0.204907
																		16.8675	-5.87551	0.176556		16.4909	-4.32704	-0.334097		16.4961	-13.7739	0.124134		16.5024	-13.8129	0.195318		16.4027	-7.01333	-0.277762		16.4079	-0.905143	-0.190956		16.4141	-6.31145	-0.222488
																		16.8925	-6.00675	0.171096		16.5159	-4.55297	-0.311468		16.5211	-13.7032	0.0743404		16.5274	-13.867	0.227716		16.4277	-7.01169	-0.242885		16.4329	-0.87305	-0.132746		16.4391	-6.51138	-0.262093
																		16.9175	-6.00923	0.157937		16.5409	-4.34341	-0.310412		16.5461	-13.6766	0.11564		16.5524	-13.9345	0.202671		16.4527	-7.0645	-0.248612		16.4579	-0.910714	-0.166853		16.464	-6.58564	-0.234075
																		16.9425	-5.83278	0.137212		16.566	-4.38668	-0.318177		16.5712	-13.7016	0.120721		16.5774	-13.8691	0.241617		16.4776	-7.05909	-0.317625		16.4828	-0.741166	-0.198713		16.4901	-6.79375	-0.26615
																		16.9674	-5.76696	0.170897		16.5909	-4.41045	-0.257834		16.5962	-13.7842	0.138259		16.6024	-14.0393	0.236451		16.5026	-7.13428	-0.285138		16.5079	-0.729055	-0.133954		16.5141	-6.82956	-0.214502
																		16.9924	-5.91397	0.215815		16.616	-4.5109	-0.298028		16.6211	-13.908	0.113004		16.6274	-14.079	0.226519		16.5276	-7.175	-0.32682		16.5328	-0.655849	-0.114956		16.5393	-6.96104	-0.225956
																		17.0174	-6.02163	0.133707		16.6409	-4.46955	-0.272243		16.6461	-14.0149	0.115065		16.6524	-14.1759	0.210784		16.5526	-7.14818	-0.318421		16.5578	-0.814499	-0.162628		16.5641	-7.07042	-0.259023
																		17.0441	-5.95147	0.15212		16.666	-4.36238	-0.303112		16.6712	-13.8677	0.143041		16.6774	-14.1343	0.17383		16.5776	-7.23543	-0.315205		16.5828	-0.80628	-0.163655		16.5891	-7.3334	-0.247552
																		17.0683	-5.97436	0.190509		16.6909	-4.51298	-0.332233		16.6962	-13.8581	0.129913		16.7024	-13.9941	0.207554		16.6027	-7.2563	-0.326405		16.6079	-1.02703	-0.20993		16.6141	-7.36095	-0.270368
																		17.0933	-6.05633	0.17163		16.716	-4.33606	-0.342499		16.7212	-13.9015	0.0970581		16.7274	-14.1181	0.26319		16.6277	-7.22936	-0.303397		16.6329	-0.898622	-0.171547		16.6391	-7.40592	-0.250762
																		17.1191	-6.12456	0.1771		16.7409	-4.49601	-0.31101		16.7462	-13.9408	0.0831		16.7524	-14.1505	0.254523		16.6527	-7.35202	-0.27147		16.6579	-0.943587	-0.181623		16.6641	-7.55539	-0.256645
																		17.1433	-6.13826	0.143121		16.766	-4.45427	-0.309369		16.7711	-14.1201	0.132243		16.7774	-14.1263	0.233198		16.6777	-7.28182	-0.323948		16.6829	-0.985715	-0.164155		16.6891	-7.65815	-0.261085
																		17.1675	-6.20496	0.169654		16.7909	-4.45188	-0.303106		16.7962	-14.1064	0.15166		16.8024	-14.2099	0.273354		16.7026	-7.44003	-0.344078		16.7078	-1.12007	-0.237915		16.7141	-7.82681	-0.213953
																		17.1925	-6.10065	0.147605		16.816	-4.46615	-0.320184		16.8212	-14.0555	0.101055		16.8274	-14.0898	0.278221		16.7277	-7.48409	-0.291362		16.7329	-0.939101	-0.158284		16.7401	-7.88513	-0.280075
																		17.2175	-6.11723	0.144662		16.841	-4.36794	-0.339209		16.8462	-14.1406	0.0890543		16.8524	-14.2504	0.277307		16.7527	-7.45079	-0.294573		16.7579	-0.925592	-0.166916		16.7641	-7.96077	-0.293106
																		17.2425	-6.03485	0.148078		16.866	-4.38829	-0.308748		16.8711	-14.2035	0.118147		16.8774	-14.2009	0.266162		16.7777	-7.51311	-0.297747		16.7829	-1.05254	-0.155943		16.7892	-7.99522	-0.244229
																		17.2683	-6.12979	0.148875		16.891	-4.45142	-0.293624		16.8962	-14.1001	0.105731		16.9024	-14.2568	0.26737		16.8027	-7.5464	-0.31389		16.8079	-0.836167	-0.132746		16.8141	-8.10257	-0.277777
																		17.2925	-6.3453	0.189379		16.9162	-4.40079	-0.286372		16.9214	-14.2224	0.123719		16.9274	-14.4197	0.259683		16.8277	-7.63516	-0.34455		16.8329	-0.827661	-0.137279		16.8391	-8.13989	-0.261253
																		17.3175	-6.31835	0.225629		16.941	-4.42047	-0.26884		16.9462	-14.1921	0.108807		16.9524	-14.4269	0.292645		16.8527	-7.53988	-0.320444		16.8578	-0.91061	-0.162626		16.8641	-8.25548	-0.236049
																		17.3426	-6.14946	0.187824		16.966	-4.37693	-0.324306		16.9712	-14.2498	0.13141		16.9774	-14.3562	0.250333		16.8777	-7.7273	-0.321653		16.8829	-0.998907	-0.133794		16.8892	-8.30482	-0.247245
																		17.3675	-6.22131	0.202829		16.9909	-4.38661	-0.305713		16.9962	-14.2966	0.0799106		17.0024	-14.4709	0.254639		16.9027	-7.67055	-0.311324		16.9079	-1.01838	-0.215012		16.9142	-8.39377	-0.269683
																		17.3925	-6.23926	0.181323		17.016	-4.38193	-0.319914		17.0211	-14.1992	0.138527		17.0274	-14.3306	0.175724		16.9277	-7.63223	-0.346764		16.9329	-0.937184	-0.212524		16.9392	-8.38262	-0.275787
																		17.4184	-6.26702	0.170653		17.041	-4.40411	-0.313004		17.0462	-14.431	0.171951		17.0524	-14.4684	0.225708		16.9527	-7.73144	-0.286807		16.9579	-1.09135	-0.122955		16.9642	-8.62832	-0.254304
																		17.4442	-6.36491	0.157496		17.066	-4.47066	-0.291947		17.0712	-14.4245	0.117148		17.0774	-14.4934	0.248329		16.9777	-7.84925	-0.333213		16.9829	-1.18727	-0.174284		16.9892	-8.61002	-0.277066
																		17.4684	-6.30715	0.199904		17.091	-4.41092	-0.30518		17.0962	-14.3378	0.164609		17.1025	-14.6786	0.326788		17.0027	-7.78465	-0.316254		17.0079	-1.12779	-0.197239		17.0142	-8.73095	-0.250557
																		17.4942	-6.3886	0.155753		17.116	-4.40808	-0.291479		17.1211	-14.3479	0.099796		17.1275	-14.6501	0.264216		17.0277	-7.72651	-0.333126		17.0329	-1.29901	-0.211965		17.0392	-8.81561	-0.313134
																		17.5184	-6.22382	0.151923		17.141	-4.51785	-0.300437		17.1462	-14.47	0.150318		17.1524	-14.7196	0.278932		17.0527	-7.72111	-0.345975		17.0579	-1.15516	-0.229357		17.0642	-8.80488	-0.262964
																		17.5442	-6.49702	0.199315		17.166	-4.41249	-0.331622		17.1712	-14.3698	0.166425		17.1774	-14.6983	0.249612		17.0777	-7.79399	-0.342669		17.0829	-1.23971	-0.224419		17.0892	-8.97192	-0.25961
																		17.5684	-6.39212	0.175636		17.191	-4.54579	-0.336409		17.1962	-14.4329	0.106055		17.2025	-14.6693	0.232486		17.1027	-7.83772	-0.337877		17.1079	-1.06338	-0.192376		17.1142	-8.9383	-0.259855
																		17.5942	-6.35302	0.15141		17.216	-4.45583	-0.267802		17.2212	-14.5725	0.163302		17.2274	-14.8155	0.299621		17.1277	-7.91052	-0.331041		17.1329	-0.869979	-0.185812		17.1393	-9.01167	-0.286408
																		17.6184	-6.45852	0.168764		17.241	-4.46414	-0.309161		17.2462	-14.6196	0.152525		17.2525	-14.7989	0.273726		17.1527	-7.87778	-0.37736		17.1579	-0.86798	-0.12142		17.1642	-9.09333	-0.262484
																		17.6442	-6.37603	0.203165		17.266	-4.35537	-0.311846		17.2712	-14.5939	0.221757		17.2775	-14.7069	0.278619		17.1777	-7.95308	-0.29733		17.1829	-1.03703	-0.115015		17.1896	-9.07487	-0.277512
																		17.6684	-6.45025	0.142667		17.291	-4.46034	-0.299378		17.2962	-14.5776	0.169441		17.3025	-15.0003	0.245192		17.2027	-7.95687	-0.33226		17.2079	-1.13433	-0.148799		17.2142	-9.1175	-0.32136
																		17.6942	-6.4028	0.137068		17.316	-4.37123	-0.319324		17.3212	-14.7296	0.148083		17.3274	-14.7976	0.269867		17.2277	-8.01964	-0.362292		17.2329	-1.06476	-0.183306		17.2401	-9.24069	-0.292922
																		17.7184	-6.51981	0.147244		17.341	-4.45373	-0.313649		17.3462	-14.5392	0.171106		17.3525	-14.9056	0.27299		17.2527	-7.85838	-0.352956		17.2579	-1.27609	-0.197057		17.2642	-9.29207	-0.254664
																		17.7443	-6.4817	0.214007		17.366	-4.49954	-0.335049		17.3713	-14.7636	0.176167		17.3775	-14.9194	0.323958		17.2777	-8.01415	-0.38462		17.2829	-1.22403	-0.188562		17.2902	-9.36253	-0.283573
																		17.7685	-6.4615	0.134628		17.391	-4.33209	-0.310045		17.3962	-14.7723	0.174386		17.4024	-15.0417	0.332149		17.3027	-8.07057	-0.33125		17.3079	-1.38684	-0.191168		17.3142	-9.35906	-0.262706
																		17.7943	-6.55284	0.186287		17.4169	-4.42454	-0.31659		17.4233	-14.7967	0.123479		17.4285	-14.9563	0.263794		17.3277	-8.17044	-0.345524		17.3329	-1.35527	-0.23827		17.3392	-9.40773	-0.263506
																		17.8184	-6.56438	0.158737		17.441	-4.41881	-0.323123		17.4461	-14.6753	0.153478		17.4525	-14.9658	0.272473		17.3527	-8.06191	-0.372172		17.3579	-1.24513	-0.21432		17.3642	-9.51357	-0.271569
																		17.8443	-6.62518	0.102491		17.466	-4.43231	-0.312299		17.4713	-14.8829	0.129444		17.4775	-15.0657	0.292194		17.3777	-8.0246	-0.378226		17.3829	-1.16131	-0.143459		17.3892	-9.52722	-0.298091
																		17.8684	-6.53171	0.161185		17.491	-4.52275	-0.302552		17.4962	-14.9168	0.134795		17.5025	-15.0462	0.320545		17.4027	-8.1371	-0.31041		17.4079	-1.35814	-0.169922		17.4142	-9.63449	-0.222066
																		17.8942	-6.64341	0.182743		17.5161	-4.54693	-0.329814		17.5212	-14.8624	0.106697		17.5276	-15.1891	0.291631		17.4277	-8.16417	-0.340289		17.4329	-1.23995	-0.155029		17.4393	-9.69233	-0.278235
																		17.9184	-6.59665	0.192854		17.541	-4.51882	-0.302844		17.5463	-14.9105	0.121376		17.5525	-15.15	0.303913		17.4528	-8.07242	-0.350054		17.4579	-1.15228	-0.110145		17.4642	-9.58654	-0.323941
																		17.9443	-6.60439	0.203845		17.5661	-4.5394	-0.35145		17.5713	-15.001	0.215687		17.5775	-15.2219	0.288199		17.4777	-8.30696	-0.374005		17.4829	-1.05721	-0.155847		17.4892	-9.74065	-0.260008
																		17.9685	-6.596	0.199091		17.5911	-4.62094	-0.303946		17.5963	-14.9964	0.127962		17.6025	-15.2028	0.281232		17.5027	-8.21014	-0.331948		17.5079	-1.22517	-0.156917		17.5143	-9.64411	-0.245331
																		17.9942	-6.71022	0.184158		17.616	-4.46502	-0.304507		17.6213	-15.1125	0.172742		17.6275	-15.3916	0.261992		17.5278	-8.18966	-0.301202		17.5329	-1.27518	-0.161404		17.5393	-9.71432	-0.254459
																		18.0184	-6.76094	0.174428		17.641	-4.45917	-0.291294		17.6462	-15.0977	0.18929		17.6525	-15.332	0.237509		17.5527	-8.13532	-0.394128		17.5579	-1.34266	-0.140122		17.5642	-9.91306	-0.34272
																		18.0443	-6.65802	0.17927		17.6661	-4.45691	-0.313082		17.6713	-15.1608	0.189755		17.6775	-15.3006	0.329804		17.5777	-8.26539	-0.34773		17.583	-1.4037	-0.146257		17.5901	-9.84685	-0.219707
																		18.0684	-6.71202	0.232297		17.691	-4.56094	-0.287883		17.6962	-15.0738	0.170354		17.7025	-15.2735	0.334578		17.6028	-8.26409	-0.359487		17.608	-1.39545	-0.174149		17.6142	-9.92441	-0.264536
																		18.0943	-6.73687	0.194806		17.716	-4.53316	-0.269875		17.7212	-15.1482	0.160376		17.7276	-15.3365	0.301536		17.6278	-8.1998	-0.358261		17.633	-1.21311	-0.183391		17.6393	-10.0446	-0.270559
																		18.1185	-6.92309	0.127682		17.741	-4.65525	-0.311517		17.7462	-15.1796	0.170961		17.7525	-15.3075	0.325369		17.6527	-8.24537	-0.349345		17.6579	-1.43966	-0.171918		17.6642	-10.0192	-0.245225
																		18.1443	-6.92993	0.18405		17.766	-4.5663	-0.358364		17.7711	-15.2335	0.183667		17.7776	-15.4342	0.314244		17.6777	-8.10108	-0.336735		17.6829	-1.4651	-0.148342		17.6892	-10.1119	-0.285156
																		18.1684	-6.85082	0.22092		17.791	-4.5828	-0.286967		17.7963	-15.2481	0.115904		17.8026	-15.5006	0.357237		17.7028	-8.2088	-0.417116		17.708	-1.55061	-0.164755		17.7143	-10.0792	-0.23409
																		18.1944	-6.88773	0.161178		17.8161	-4.60425	-0.335569		17.8213	-15.2242	0.18776		17.8276	-15.564	0.345843		17.7278	-8.26581	-0.355982		17.733	-1.61298	-0.178596		17.7392	-10.1091	-0.306566
																		18.2185	-6.94054	0.252731		17.841	-4.55059	-0.301722		17.8462	-15.2307	0.150365		17.8525	-15.4225	0.33179		17.7527	-8.28031	-0.392297		17.7579	-1.42786	-0.145138		17.7643	-10.0968	-0.279536
																		18.2443	-6.94318	0.177223		17.8661	-4.46437	-0.289023		17.8712	-15.3281	0.202069		17.8776	-15.6293	0.367505		17.7777	-8.3557	-0.334327		17.783	-1.39376	-0.10595		17.7893	-10.1087	-0.285683
																		18.2685	-7.01081	0.215306		17.8911	-4.48507	-0.28916		17.8963	-15.395	0.220352		17.9026	-15.5032	0.356655		17.8028	-8.35889	-0.343816		17.808	-1.58179	-0.0990036		17.8143	-10.1682	-0.293032
																		18.2944	-6.98325	0.223741		17.916	-4.52171	-0.284835		17.9213	-15.3457	0.184175		17.9276	-15.6053	0.352258		17.8277	-8.28996	-0.381703		17.8328	-1.65717	-0.183153		17.8404	-10.2606	-0.251694
																		18.3185	-6.89785	0.183444		17.9411	-4.59404	-0.3095		17.9463	-15.4524	0.205239		17.9525	-15.6354	0.340398		17.8528	-8.30043	-0.339018		17.858	-1.78187	-0.0768148		17.8643	-10.4279	-0.27164
																		18.3443	-6.94054	0.172636		17.9661	-4.61851	-0.292665		17.9713	-15.3953	0.20975		17.9776	-15.6213	0.34337		17.8778	-8.29451	-0.375287		17.883	-1.66107	-0.15699		17.8893	-10.3097	-0.277479
																		18.3685	-6.95808	0.220342		17.9911	-4.48227	-0.302958		17.9963	-15.4162	0.209273		18.0026	-15.6834	0.275824		17.9028	-8.44035	-0.363358		17.9079	-1.72676	-0.205286		17.9143	-10.3631	-0.320303
																		18.3943	-6.91319	0.156819		18.0161	-4.73144	-0.264281		18.0213	-15.453	0.141896		18.0276	-15.6035	0.306699		17.9278	-8.32634	-0.360043		17.9329	-1.89321	-0.198496		17.9393	-10.5085	-0.324641
																		18.4185	-7.12911	0.163267		18.0411	-4.57398	-0.336343		18.0463	-15.4662	0.187713		18.0525	-15.7491	0.364617		17.9528	-8.47676	-0.351437		17.958	-2.02537	-0.105142		17.9643	-10.5231	-0.254625
																		18.4454	-6.94645	0.166047		18.0661	-4.62492	-0.271563		18.0714	-15.5285	0.207412		18.0776	-15.6104	0.347553		17.9778	-8.49421	-0.362238		17.983	-2.11552	-0.166133		17.9893	-10.4291	-0.226575
																		18.4693	-7.10561	0.192118		18.0911	-4.58598	-0.253466		18.0963	-15.6086	0.132447		18.1026	-15.9033	0.330646		18.0028	-8.32834	-0.338327		18.008	-2.18102	-0.161925		18.0143	-10.5725	-0.263111
																		18.4953	-7.25669	0.216666		18.1161	-4.66321	-0.290866		18.1213	-15.5945	0.238743		18.1276	-15.7955	0.303343		18.0278	-8.53803	-0.378016		18.033	-2.18316	-0.123373		18.0393	-10.5345	-0.291358
																		18.5212	-6.99578	0.13723		18.1411	-4.67737	-0.361355		18.1463	-15.5121	0.204547		18.1526	-15.7081	0.32583		18.0528	-8.53803	-0.41681		18.058	-2.20037	-0.176909		18.0643	-10.5262	-0.218045
																		18.5453	-7.13627	0.206814		18.1661	-4.43793	-0.275813		18.1712	-15.6596	0.171231		18.1776	-15.7812	0.421816		18.0778	-8.39689	-0.386448		18.0829	-2.13338	-0.0901261		18.0904	-10.5153	-0.293421
																		18.5712	-7.14862	0.207709		18.1911	-4.58204	-0.339273		18.1963	-15.6807	0.182146		18.2026	-15.9408	0.405573		18.1028	-8.44067	-0.382363		18.1081	-2.16911	-0.13449		18.1143	-10.5871	-0.29002
																		18.5954	-7.17277	0.20772		18.2161	-4.48834	-0.288359		18.2213	-15.6893	0.167149		18.2276	-15.8572	0.357083		18.1278	-8.5477	-0.363138		18.133	-2.2907	-0.162833		18.1394	-10.6826	-0.287586
																		18.6212	-7.11209	0.178293		18.2411	-4.70978	-0.33523		18.2463	-15.777	0.203453		18.2526	-15.9943	0.348705		18.1528	-8.53812	-0.369149		18.1581	-2.45179	-0.134396		18.1643	-10.7704	-0.290514
																		18.6454	-7.12737	0.166644		18.2661	-4.51301	-0.304719		18.2713	-15.8169	0.206004		18.2776	-16.0494	0.361046		18.1778	-8.44391	-0.389079		18.1829	-2.52425	-0.136443		18.1893	-10.6157	-0.299024
																		18.6712	-7.26164	0.186099		18.2911	-4.52761	-0.310056		18.2963	-15.7871	0.194771		18.3026	-15.9355	0.344297		18.2037	-8.63018	-0.355561		18.2102	-2.52386	-0.0885969		18.2153	-10.8021	-0.230169
																		18.6954	-7.10536	0.192922		18.3161	-4.61379	-0.331565		18.3213	-15.8268	0.178242		18.3276	-16.0886	0.371417		18.2278	-8.50781	-0.376962		18.2329	-2.65438	-0.165515		18.2394	-10.8292	-0.276615
																		18.7212	-7.16941	0.16245		18.3411	-4.5918	-0.34031		18.3463	-15.7898	0.238256		18.3526	-16.0163	0.350641		18.2528	-8.41348	-0.43943		18.2579	-2.6286	-0.158726		18.2643	-10.8674	-0.246284
																		18.7454	-7.16304	0.178867		18.3661	-4.59486	-0.339645		18.3713	-15.9101	0.164879		18.3776	-16.048	0.36213		18.2778	-8.72549	-0.371523		18.283	-2.87832	-0.165563		18.2894	-10.8351	-0.291588
																		18.7712	-7.19094	0.212741		18.3911	-4.50709	-0.265484		18.3963	-15.8238	0.167444		18.4026	-16.1901	0.384287		18.3028	-8.54027	-0.387796		18.3081	-2.80786	-0.165536		18.3143	-10.964	-0.276057
																		18.7954	-7.18694	0.241506		18.4162	-4.55864	-0.316251		18.4214	-15.874	0.198826		18.4276	-16.2027	0.342922		18.3278	-8.59251	-0.413408		18.333	-2.95439	-0.136087		18.3404	-10.9425	-0.253176
																		18.8212	-7.38525	0.200537		18.4411	-4.52404	-0.349257		18.4463	-15.8623	0.204434		18.4526	-16.217	0.33341		18.3528	-8.56998	-0.325152		18.3581	-2.84056	-0.108886		18.3643	-10.8874	-0.242498
																		18.8454	-7.33755	0.181605		18.4662	-4.50463	-0.325179		18.4714	-16.0076	0.205443		18.4776	-16.2716	0.316522		18.3778	-8.61915	-0.387861		18.383	-3.04834	-0.138359		18.3894	-11.0124	-0.28017
																		18.8712	-7.34348	0.223864		18.4919	-4.55859	-0.355295		18.4985	-16.0663	0.188594		18.5036	-16.2576	0.371578		18.4028	-8.68825	-0.386432		18.4081	-2.94503	-0.0951017		18.4143	-11.0523	-0.269893
																		18.8954	-7.37588	0.164884		18.5161	-4.70507	-0.323061		18.5213	-15.9933	0.20228		18.5276	-16.3808	0.369961		18.4278	-8.56683	-0.337232		18.4331	-2.95723	-0.078415		18.4394	-11.0578	-0.269435
																		18.9212	-7.37845	0.241547		18.5411	-4.66642	-0.328643		18.5463	-15.9895	0.170783		18.5526	-16.3161	0.354596		18.4529	-8.63088	-0.428426		18.4581	-3.01454	-0.103944		18.4643	-11.2493	-0.283243
																		18.9453	-7.39963	0.18898		18.5661	-4.57305	-0.320948		18.5713	-16.0027	0.193882		18.5776	-16.4062	0.399443		18.4778	-8.60941	-0.404227		18.4829	-3.20559	-0.119093		18.4895	-11.2181	-0.258476
																		18.9712	-7.42522	0.199258		18.5911	-4.5972	-0.300715		18.5963	-16.1177	0.176264		18.6027	-16.3818	0.339669		18.5028	-8.72481	-0.411375		18.5081	-3.26772	-0.144133		18.5143	-11.1813	-0.26332
																		18.9954	-7.43452	0.233519		18.6161	-4.67357	-0.341497		18.6213	-16.1627	0.152403		18.6276	-16.3972	0.395739		18.5278	-8.68925	-0.376847		18.533	-3.38118	-0.126824		18.5394	-11.3016	-0.264948
																		19.0212	-7.39539	0.225184		18.6411	-4.66874	-0.313815		18.6464	-16.2443	0.140553		18.6526	-16.4497	0.324242		18.5529	-8.65062	-0.401852		18.5581	-3.50141	-0.0893043		18.5644	-11.2045	-0.279977
																		19.0454	-7.52778	0.212451		18.6661	-4.71826	-0.287455		18.6713	-16.2089	0.220418		18.6776	-16.4751	0.354488		18.5778	-8.57328	-0.388905		18.583	-3.56312	-0.150019		18.5904	-11.2497	-0.236997
																		19.0712	-7.39052	0.208503		18.6911	-4.69147	-0.273441		18.6963	-16.2069	0.189521		18.7026	-16.5254	0.400286		18.6028	-8.64965	-0.383461		18.608	-3.71833	-0.105331		18.6144	-11.3032	-0.255703
																		19.0954	-7.52394	0.214185		18.7161	-4.65439	-0.337772		18.7213	-16.2813	0.195656		18.7276	-16.4195	0.374496		18.6278	-8.73504	-0.37995		18.6331	-3.58676	-0.0482513		18.6404	-11.3147	-0.276802
																		19.1212	-7.51805	0.166359		18.7411	-4.63104	-0.339411		18.7464	-16.2966	0.222388		18.7527	-16.4853	0.372164		18.6529	-8.76205	-0.350108		18.6581	-3.80286	-0.108686		18.6643	-11.343	-0.263073
																		19.1454	-7.52449	0.197008		18.7661	-4.57543	-0.311195		18.7713	-16.2886	0.196008		18.7776	-16.5054	0.362352		18.6778	-8.79559	-0.320312		18.683	-3.75572	-0.142251		18.6894	-11.2969	-0.270366
																		19.1712	-7.44411	0.192857		18.7911	-4.64481	-0.317386		18.7964	-16.3904	0.221838		18.8027	-16.5825	0.40157		18.7029	-8.73542	-0.37004		18.7081	-3.71833	-0.0711836		18.7143	-11.4087	-0.278943
																		19.1954	-7.51788	0.220037		18.8162	-4.54759	-0.274136		18.8214	-16.3266	0.2422		18.8277	-16.6482	0.365038		18.7278	-8.7723	-0.396934		18.733	-3.76602	-0.0639725		18.7394	-11.4947	-0.247433
																		19.2212	-7.6844	0.206047		18.8412	-4.61207	-0.322344		18.8464	-16.2889	0.204414		18.8527	-16.6383	0.357775		18.7529	-8.86156	-0.376597		18.758	-3.79595	-0.0532962		18.7644	-11.4224	-0.242258
																		19.2454	-7.57991	0.188936		18.8662	-4.78873	-0.279174		18.8714	-16.2481	0.217966		18.8776	-16.6273	0.377797		18.7779	-8.87874	-0.381282		18.7831	-3.9524	-0.0850636		18.7894	-11.4487	-0.275714
																		19.2712	-7.54694	0.271999		18.8911	-4.56821	-0.327181		18.8964	-16.3775	0.193171		18.9027	-16.7922	0.38075		18.8029	-8.81132	-0.373045		18.8081	-4.00276	-0.0693829		18.8144	-11.5288	-0.297997
																		19.2954	-7.59095	0.263676		18.9162	-4.6923	-0.301804		18.9214	-16.467	0.174897		18.9277	-16.8442	0.404483		18.8279	-8.88758	-0.440247		18.8331	-4.15134	-0.0855037		18.8394	-11.4689	-0.258216
																		19.3212	-7.59733	0.253104		18.9411	-4.57486	-0.276483		18.9464	-16.3876	0.209329		18.9527	-16.8481	0.406643		18.8529	-8.74105	-0.360817		18.8581	-3.99173	-0.107251		18.8644	-11.6663	-0.325123
																		19.3454	-7.75572	0.28043		18.9661	-4.62735	-0.298381		18.9714	-16.5658	0.233063		18.9777	-16.7317	0.436673		18.8779	-8.89206	-0.411415		18.8831	-4.23655	-0.0859457		18.8894	-11.6148	-0.3217
																		19.3712	-7.66449	0.219137		18.9913	-4.69297	-0.324196		18.9965	-16.4745	0.213216		19.0027	-16.8297	0.442118		18.9029	-8.87519	-0.397828		18.9082	-4.40502	-0.104128		18.9144	-11.6771	-0.250921
																		19.3962	-7.68722	0.216725		19.0162	-4.5335	-0.318406		19.0214	-16.5486	0.184895		19.0277	-16.9321	0.401149		18.9279	-8.8631	-0.38593		18.9331	-4.40467	-0.113001		18.9394	-11.7188	-0.235724
																		19.4206	-7.71024	0.182292		19.0412	-4.49946	-0.358096		19.0464	-16.6342	0.191813		19.0527	-16.8143	0.400067		18.9529	-8.99308	-0.431126		18.9581	-4.41956	-0.105963		18.9644	-11.8062	-0.208305
																		19.4461	-7.66977	0.214385		19.0662	-4.61103	-0.313622		19.0714	-16.5968	0.212062		19.0777	-16.8849	0.405691		18.9779	-8.93874	-0.417042		18.9831	-4.65681	-0.0738485		18.9895	-11.6871	-0.199624
																		19.4719	-7.77397	0.170776		19.0912	-4.83596	-0.309714		19.0964	-16.6606	0.184331		19.1027	-17.0097	0.415878		19.0029	-8.93185	-0.368052		19.0082	-4.55372	-0.0826404		19.0144	-11.7678	-0.298876
																		19.4957	-7.8448	0.183184		19.1162	-4.66859	-0.291698		19.1214	-16.6475	0.200328		19.1277	-17.034	0.409488		19.0279	-8.81044	-0.448215		19.0331	-4.50661	-0.043218		19.0394	-11.6924	-0.270207
																		19.5219	-7.74973	0.256799		19.1412	-4.69374	-0.321082		19.1464	-16.6301	0.195673		19.1527	-17.036	0.389388		19.0529	-8.9185	-0.375887		19.0582	-4.42919	0.0109787		19.0644	-11.8699	-0.233386
																		19.5477	-7.8096	0.239134		19.1662	-4.63262	-0.280502		19.1714	-16.7583	0.267758		19.1777	-17.154	0.413863		19.0779	-8.93168	-0.393436		19.0831	-4.70425	-0.0672164		19.0904	-11.8244	-0.189461
																		19.5724	-7.77533	0.171879		19.1912	-4.6655	-0.31328		19.1964	-16.7601	0.212763		19.2027	-17.045	0.421676		19.1029	-8.91537	-0.371689		19.1081	-4.64454	-0.112992		19.1144	-11.8737	-0.232563
																		19.5982	-7.76754	0.228741		19.2162	-4.70965	-0.306068		19.2213	-16.7683	0.24287		19.2277	-16.9968	0.488574		19.1279	-8.88656	-0.368803		19.1331	-4.74704	-0.0549598		19.1395	-11.8926	-0.25702
																		19.6224	-7.70353	0.224448		19.2412	-4.69317	-0.379666		19.2464	-16.8169	0.244042		19.2527	-17.1014	0.366923		19.1529	-8.92879	-0.426167		19.1581	-4.76596	-0.108313		19.1644	-11.8895	-0.281438
																		19.6482	-7.91064	0.198214		19.2662	-4.67578	-0.310076		19.2714	-16.7357	0.214039		19.2777	-17.0896	0.472878		19.1779	-9.0825	-0.406788		19.1831	-4.98058	-0.0390991		19.1894	-11.8213	-0.258048
																		19.6724	-7.85198	0.238581		19.2912	-4.73122	-0.340729		19.2963	-16.7631	0.255299		19.3028	-17.2212	0.416812		19.203	-9.09733	-0.395698		19.2083	-5.10556	-0.0498784		19.2144	-11.9846	-0.257732
																		19.6982	-7.90639	0.201244		19.3162	-4.6087	-0.327983		19.3214	-16.8557	0.220692		19.3277	-17.0912	0.418454		19.2279	-8.99915	-0.379187		19.2331	-5.15598	-0.0533117		19.2404	-11.9879	-0.228861
																		19.7224	-7.94117	0.185173		19.3412	-4.64248	-0.313964		19.3464	-16.8511	0.233275		19.3527	-17.1822	0.435436		19.2529	-8.93935	-0.410303		19.2581	-5.25656	-0.0530546		19.2645	-12.1057	-0.224329
																		19.7482	-7.81965	0.200595		19.3671	-4.62475	-0.326815		19.3735	-16.9854	0.237624		19.3787	-17.2173	0.439792		19.2779	-8.93383	-0.405707		19.2831	-5.28259	-0.135354		19.2895	-12.1869	-0.20246
																		19.7725	-7.90706	0.20616		19.3912	-4.83818	-0.287099		19.3964	-16.9294	0.23571		19.4027	-17.2394	0.446286		19.3029	-9.07585	-0.40123		19.3081	-5.24317	-0.0564793		19.3144	-12.0737	-0.26123
																		19.7982	-7.95241	0.210408		19.4162	-4.64955	-0.31748		19.4214	-16.9481	0.210461		19.4277	-17.368	0.415608		19.3279	-9.03	-0.405506		19.3331	-5.24023	-0.0611976		19.3395	-12.1585	-0.243524
																		19.8224	-7.99502	0.187458		19.4412	-4.79431	-0.309285		19.4465	-16.9498	0.24148		19.4528	-17.3607	0.426873		19.3529	-9.20051	-0.414058		19.3581	-5.27381	-0.0532109		19.3644	-12.1903	-0.248718
																		19.8482	-8.0071	0.199062		19.4662	-4.68743	-0.283827		19.4714	-16.9474	0.219349		19.4778	-17.2843	0.469901		19.3786	-9.063	-0.374887		19.3853	-5.22976	-0.0237075		19.3905	-12.0952	-0.229489
																		19.8724	-7.99427	0.31573		19.4912	-4.55934	-0.327007		19.4964	-17.1317	0.216056		19.5028	-17.3025	0.388351		19.4029	-8.99062	-0.415789		19.4081	-5.33352	-0.0467998		19.4145	-12.1448	-0.281003
																		19.8982	-8.00235	0.227836		19.5163	-4.7396	-0.292259		19.5215	-17.0445	0.242773		19.5277	-17.4651	0.426093		19.4279	-9.15776	-0.443898		19.4331	-5.43131	-0.0780938		19.4395	-12.1401	-0.242512
																		19.9224	-7.94851	0.233618		19.5412	-4.69983	-0.347496		19.5464	-17.0745	0.244155		19.5527	-17.4756	0.440175		19.453	-9.08629	-0.398703		19.4582	-5.44239	-0.0204528		19.4645	-12.282	-0.203644
																		19.9482	-8.06642	0.275809		19.5662	-4.71476	-0.379798		19.5714	-17.1496	0.218862		19.5777	-17.5793	0.463958		19.4779	-8.94746	-0.382983		19.4831	-5.55515	-0.0652417		19.4895	-12.2333	-0.228241
																		19.9725	-8.08874	0.233931		19.5912	-4.82787	-0.336731		19.5965	-17.123	0.230176		19.6027	-17.4963	0.473749		19.5029	-9.16684	-0.398603		19.5081	-5.72402	-0.0569586		19.5145	-12.4057	-0.282764
																		19.9982	-8.10996	0.191227		19.6162	-4.77636	-0.355499		19.6214	-17.2109	0.231078		19.6278	-17.7093	0.433856		19.5279	-9.25025	-0.390464		19.5331	-5.60662	-0.0330869		19.5395	-12.3481	-0.191254
																		20.0224	-8.09059	0.235396		19.6412	-4.75128	-0.340893		19.6465	-17.2812	0.247741		19.6528	-17.529	0.481123		19.5529	-9.20755	-0.37418		19.5581	-5.70665	-0.0387225		19.5645	-12.3517	-0.217637
																		20.0482	-8.18286	0.213476		19.6662	-4.87243	-0.318661		19.6714	-17.312	0.240056		19.6778	-17.5837	0.44731		19.578	-9.15323	-0.411983		19.5832	-5.73444	-0.0374964		19.5895	-12.4429	-0.231904
																		20.0713	-8.1538	0.229132		19.6912	-4.73882	-0.344676		19.6965	-17.2168	0.206178		19.7028	-17.6467	0.438865		19.6029	-9.03896	-0.414758		19.6082	-5.52272	0.0166417		19.6144	-12.3006	-0.22345
																		20.0961	-8.1407	0.251683		19.7162	-4.82658	-0.290861		19.7214	-17.2117	0.238715		19.7278	-17.4827	0.516639		19.6279	-9.16789	-0.407902		19.6332	-5.75248	-0.0347867		19.6395	-12.4555	-0.200973
																		20.1203	-8.18568	0.229196		19.7412	-4.70265	-0.335542		19.7464	-17.2411	0.237339		19.7528	-17.7743	0.426866		19.653	-9.18149	-0.376342		19.6582	-5.76818	0.0274109		19.6645	-12.4681	-0.243802
																		20.1453	-8.29314	0.248255		19.7662	-4.70756	-0.279685		19.7714	-17.3532	0.248887		19.7778	-17.642	0.451016		19.6779	-9.14421	-0.415962		19.6831	-5.79843	0.0283613		19.6895	-12.5237	-0.226268
																		20.1693	-8.19326	0.257016		19.7912	-4.81664	-0.344836		19.7964	-17.2556	0.255203		19.8028	-17.7153	0.45223		19.703	-9.18242	-0.393702		19.7082	-5.66665	0.0231561		19.7145	-12.6545	-0.242353
																		20.1942	-8.18	0.222617		19.8163	-4.74062	-0.282238		19.8214	-17.4353	0.24216		19.8278	-17.8294	0.517361		19.728	-9.3311	-0.390641		19.7332	-5.824	-0.00679102		19.7395	-12.5624	-0.211499
																		20.2192	-8.21755	0.218972		19.8413	-4.70941	-0.302079		19.8465	-17.3958	0.242767		19.8528	-17.947	0.481787		19.753	-9.1721	-0.43351		19.7582	-5.98343	-0.0208647		19.7645	-12.6725	-0.192418
																		20.2452	-8.26989	0.269285		19.8662	-4.74406	-0.34832		19.8714	-17.4366	0.279129		19.8778	-17.7211	0.464422		19.778	-9.14347	-0.379552		19.7831	-6.07492	-0.0323342		19.7895	-12.6147	-0.214059
																		20.2694	-8.28603	0.226552		19.8912	-4.77926	-0.312547		19.8965	-17.4098	0.233666		19.9028	-17.8168	0.44007		19.803	-9.22565	-0.456041		19.8081	-6.28124	-0.039357		19.8145	-12.624	-0.221024
																		20.2942	-8.20421	0.277855		19.9162	-4.68363	-0.312969		19.9214	-17.4195	0.268499		19.9278	-17.8938	0.473805		19.828	-9.2003	-0.418823		19.8332	-6.24894	-0.02755		19.8395	-12.7164	-0.24169
																		20.3193	-8.36264	0.224816		19.9414	-4.62468	-0.321038		19.9466	-17.5089	0.241063		19.9528	-17.9777	0.472479		19.853	-9.25116	-0.4115		19.8582	-6.17611	0.0172131		19.8645	-12.768	-0.240855
																		20.3442	-8.23057	0.266211		19.9663	-4.73439	-0.289091		19.9715	-17.5512	0.267204		19.9778	-18.0684	0.479225		19.8779	-9.2453	-0.413537		19.8831	-6.36041	-0.0021073		19.8895	-12.5997	-0.229837
																		20.3692	-8.21667	0.11826		19.9912	-4.74544	-0.272122		19.9964	-17.6859	0.28155		20.0028	-17.9831	0.457084		19.903	-9.12193	-0.45384		19.9082	-6.41029	-0.0189607		19.9145	-12.7342	-0.191477
																		20.3943	-8.41374	0.263583		20.0171	-4.70502	-0.326329		20.0236	-17.5907	0.269234		20.0288	-18.0068	0.506948		19.928	-9.28552	-0.434282		19.9331	-6.49118	-0.026138		19.9396	-12.8245	-0.163205
																		20.4193	-8.38712	0.237752		20.0413	-4.61759	-0.311427		20.0465	-17.4977	0.286291		20.0525	-18.075	0.447383		19.953	-9.35714	-0.436345		19.9604	-6.48997	-0.0157469		19.9655	-12.7563	-0.158037
																		20.4443	-8.40925	0.168399		20.0659	-4.76855	-0.313161		20.0711	-17.5747	0.283397		20.0773	-17.9659	0.489893		19.9778	-9.37542	-0.38186		19.9831	-6.35218	0.0161654		19.9894	-12.8666	-0.224252
																		20.4693	-8.3569	0.242735		20.0909	-4.84577	-0.285026		20.0961	-17.6626	0.27052		20.1023	-18.0277	0.508284		20.003	-9.38599	-0.39302		20.0082	-6.24293	0.0197932		20.0155	-12.8622	-0.230885
																		20.4943	-8.5989	0.247353		20.1159	-4.72823	-0.302069		20.1211	-17.637	0.277907		20.1273	-18.2046	0.485376		20.0284	-9.35632	-0.388016		20.0336	-6.38446	0.0440724		20.04	-12.934	-0.211273
																		20.5202	-8.4518	0.276076		20.1409	-4.81191	-0.320282		20.1461	-17.7799	0.239024		20.1523	-18.2394	0.442703		20.0539	-9.31359	-0.363652		20.0591	-6.41038	-0.0381608		20.0654	-12.8727	-0.199476
																		20.5444	-8.47376	0.189869		20.1659	-4.70165	-0.334126		20.1711	-17.7534	0.223068		20.1773	-18.0801	0.488177		20.0783	-9.37114	-0.411434		20.0835	-6.63756	0.0109602		20.0897	-12.9793	-0.23335
																		20.5693	-8.38569	0.260925		20.1909	-4.75598	-0.327261		20.1962	-17.7235	0.268391		20.2023	-18.2351	0.498931		20.1004	-9.32712	-0.418954		20.1061	-6.6808	0.0486309		20.1125	-13.1123	-0.177172
																		20.5943	-8.55292	0.251539		20.2159	-4.71462	-0.338636		20.2211	-17.7608	0.292854		20.2273	-18.2713	0.53889		20.1235	-9.56658	-0.395727		20.1309	-6.67567	-0.0435133		20.1369	-13.0086	-0.22975
																		20.6202	-8.54015	0.247065		20.2409	-4.85458	-0.309134		20.2461	-17.9212	0.260559		20.2523	-18.2663	0.564823		20.148	-9.25368	-0.386325		20.1544	-6.73987	-0.00238068		20.1595	-13.0522	-0.212158
																		20.6444	-8.40189	0.233554		20.2659	-4.71035	-0.297391		20.2711	-17.8125	0.298936		20.2773	-18.398	0.549117		20.1705	-9.41014	-0.406229		20.1756	-6.91542	0.0312971		20.1819	-13.084	-0.208154
																		20.6693	-8.51931	0.236108		20.2909	-4.66691	-0.319451		20.2961	-17.8461	0.276907		20.3023	-18.2059	0.487184		20.1932	-9.29104	-0.380458		20.1988	-6.84966	-0.0171072		20.2062	-13.1022	-0.205522
																		20.6943	-8.56026	0.230294		20.3159	-4.81398	-0.33671		20.3211	-17.9282	0.301625		20.3273	-18.3255	0.478619		20.2174	-9.34975	-0.407981		20.223	-6.85949	0.0319085		20.2294	-13.0169	-0.184356
																		20.7202	-8.56368	0.215592		20.3409	-4.81718	-0.316398		20.3461	-18.0165	0.286965		20.3531	-18.3671	0.48161		20.2405	-9.47959	-0.40614		20.2479	-7.02546	-0.0232122		20.2544	-13.1076	-0.186493
																		20.7444	-8.55969	0.260822		20.3659	-4.81229	-0.299457		20.3712	-17.9917	0.280584		20.3773	-18.5548	0.477082		20.2655	-9.42897	-0.396251		20.2728	-6.91856	0.00698497		20.2794	-13.1418	-0.203262
																		20.7694	-8.65413	0.251464		20.3909	-4.71791	-0.332158		20.3961	-18.0381	0.247487		20.4024	-18.3504	0.443999		20.2897	-9.45512	-0.413572		20.2961	-6.87881	0.0199502		20.3012	-13.2472	-0.18368
																		20.7953	-8.54841	0.251001		20.4159	-4.78811	-0.336492		20.4211	-17.9241	0.296739		20.4273	-18.485	0.444614		20.314	-9.41722	-0.422764		20.3203	-6.93133	0.0708921		20.3255	-13.1943	-0.116023
																		20.8194	-8.66532	0.192054		20.4409	-4.77713	-0.301946		20.4461	-18.0258	0.290487		20.4524	-18.4069	0.559097		20.338	-9.40358	-0.404752		20.3432	-6.94904	-0.00495068		20.3495	-13.1453	-0.174401
																		20.8443	-8.6205	0.243792		20.4668	-4.8711	-0.308498		20.4732	-17.9962	0.340911		20.4784	-18.5853	0.495635		20.363	-9.29982	-0.413954		20.3682	-7.05804	0.0162212		20.3744	-13.2694	-0.211248
																		20.8693	-8.68563	0.228898		20.4909	-4.74145	-0.320323		20.4961	-18.0522	0.271242		20.5024	-18.6228	0.568465		20.388	-9.47552	-0.442863		20.3932	-6.9828	-0.041479		20.3995	-13.2948	-0.156373
																		20.8943	-8.65408	0.258813		20.5159	-4.6886	-0.303306		20.5212	-18.0228	0.230639		20.5273	-18.6282	0.512243		20.413	-9.44828	-0.417236		20.4182	-7.11639	0.0312617		20.4244	-13.3463	-0.19865
																		20.9193	-8.65187	0.277967		20.5409	-4.72021	-0.327268		20.5461	-18.192	0.303529		20.5524	-18.6835	0.524163		20.438	-9.51813	-0.375789		20.4432	-7.28084	0.0198486		20.4494	-13.5033	-0.209983
																		20.9443	-8.74024	0.255789		20.5659	-4.80998	-0.331202		20.5712	-18.1213	0.281157		20.5773	-18.519	0.515704		20.463	-9.60486	-0.447187		20.4682	-7.34635	0.0488346		20.4744	-13.4371	-0.166815
																		20.9693	-8.71868	0.254349		20.5909	-4.75236	-0.275567		20.5961	-18.1227	0.315961		20.6023	-18.5962	0.518851		20.488	-9.47151	-0.465725		20.4932	-7.42727	-0.0216014		20.4995	-13.4747	-0.187011
																		20.9943	-8.74003	0.209592		20.6159	-4.79494	-0.32537		20.6212	-18.2664	0.290167		20.6274	-18.7467	0.634262		20.513	-9.60038	-0.459342		20.5182	-7.41817	0.0233521		20.5244	-13.4111	-0.14555
																		21.0193	-8.67916	0.207554		20.6409	-4.81893	-0.281976		20.6461	-18.2034	0.267597		20.6524	-18.7138	0.528049		20.538	-9.55929	-0.365012		20.5432	-7.57815	0.0297013		20.5495	-13.3944	-0.197755
																		21.0443	-8.73402	0.18109		20.666	-4.86582	-0.311765		20.6712	-18.1961	0.269445		20.6774	-18.7029	0.558831		20.563	-9.55211	-0.377175		20.5682	-7.51468	0.0482897		20.5744	-13.313	-0.1709
																		21.0702	-8.8171	0.269567		20.6909	-4.82984	-0.33599		20.6961	-18.3476	0.302531		20.7024	-18.7253	0.61128		20.588	-9.52944	-0.379193		20.5932	-7.60759	-0.0130267		20.5995	-13.4512	-0.209344
																		21.0944	-8.71068	0.261818		20.7159	-4.7505	-0.307984		20.7211	-18.3086	0.276588		20.7274	-18.718	0.552879		20.613	-9.46578	-0.35943		20.6182	-7.47901	0.0721804		20.6244	-13.5349	-0.172439
																		21.1194	-8.87225	0.269089		20.7409	-4.8953	-0.271325		20.7461	-18.398	0.292422		20.7524	-18.8095	0.539761		20.638	-9.49918	-0.418931		20.6432	-7.42723	0.0143542		20.6495	-13.5722	-0.211891
																		21.1453	-8.80665	0.256913		20.766	-4.92898	-0.260018		20.7711	-18.2694	0.274269		20.7774	-19.0487	0.557913		20.663	-9.62174	-0.428455		20.6682	-7.43435	0.0330363		20.6744	-13.5486	-0.146089
																		21.1694	-8.79373	0.220881		20.7909	-4.79873	-0.312776		20.7961	-18.4733	0.306314		20.8024	-18.9475	0.511003		20.688	-9.55889	-0.386393		20.6932	-7.69681	0.0500763		20.6995	-13.6803	-0.142374
																		21.1944	-8.94646	0.206293		20.8159	-4.76831	-0.288471		20.8212	-18.3959	0.294494		20.8274	-19.0588	0.556021		20.713	-9.45197	-0.406518		20.7182	-7.82486	-0.014359		20.7245	-13.72	-0.179484
																		21.2194	-8.94843	0.311891		20.8409	-4.86242	-0.333662		20.8461	-18.3984	0.32637		20.8524	-18.8797	0.517734		20.738	-9.55474	-0.441501		20.7432	-7.85728	0.0070441		20.7495	-13.7065	-0.187215
																		21.2444	-8.87068	0.261532		20.8659	-4.86589	-0.290651		20.8711	-18.4197	0.307611		20.8774	-18.9145	0.538204		20.763	-9.39471	-0.410459		20.7682	-7.84851	0.0464077		20.7745	-13.6589	-0.126208
																		21.2694	-8.88516	0.258474		20.8909	-4.7793	-0.262351		20.8961	-18.4125	0.325054		20.9024	-19.0188	0.599732		20.788	-9.59827	-0.373807		20.7933	-7.86231	0.0677692		20.7995	-13.6987	-0.124845
																		21.2944	-9.01121	0.19498		20.9159	-4.86802	-0.300824		20.9212	-18.5779	0.340903		20.9274	-18.9942	0.585067		20.813	-9.5454	-0.397142		20.8182	-7.94138	-0.00053011		20.8245	-13.7534	-0.168921
																		21.3194	-9.0068	0.241169		20.9409	-4.87135	-0.299895		20.9462	-18.5224	0.34265		20.9525	-19.1296	0.528931		20.838	-9.74048	-0.426328		20.8432	-7.92064	0.0653889		20.8495	-13.7983	-0.164153
																		21.3444	-8.96434	0.285386		20.966	-4.84641	-0.336091		20.9712	-18.6439	0.344711		20.9774	-19.0776	0.546104		20.8631	-9.42024	-0.397071		20.8682	-7.9081	0.0576449		20.8745	-13.8588	-0.13668
																		21.3693	-8.83715	0.240068		20.991	-4.72383	-0.336434		20.9962	-18.5719	0.293288		21.0024	-19.2042	0.567695		20.888	-9.6282	-0.427876		20.8932	-7.86203	0.0275821		20.8995	-13.7329	-0.156592
																		21.3952	-8.96971	0.257452		21.016	-4.84563	-0.335094		21.0212	-18.6326	0.298072		21.0274	-19.072	0.541625		20.9129	-9.5983	-0.416038		20.9182	-7.86833	0.0300027		20.9245	-13.7602	-0.162238
																		21.4203	-8.99059	0.209931		21.0409	-4.91346	-0.247728		21.0461	-18.7034	0.313315		21.0524	-19.1705	0.589611		20.938	-9.58915	-0.416469		20.9432	-7.89929	0.110012		20.9495	-13.719	-0.159063
																		21.4461	-9.18368	0.255214		21.066	-4.80199	-0.301213		21.0733	-18.6922	0.285432		21.0785	-19.2653	0.55944		20.9631	-9.62532	-0.411693		20.9682	-7.9217	0.103649		20.9745	-13.8608	-0.14684
																		21.4703	-8.96521	0.238828		21.0909	-4.87947	-0.273984		21.0961	-18.7119	0.325688		21.1024	-19.2825	0.568712		20.988	-9.67565	-0.40008		20.9933	-7.88758	0.0686334		21.0005	-13.9366	-0.120418
																		21.4961	-9.07657	0.316857		21.116	-4.76443	-0.285734		21.1212	-18.5889	0.284066		21.1274	-19.2806	0.536622		21.0131	-9.66552	-0.401829		21.0183	-8.04874	0.0253014		21.0245	-13.8053	-0.131607
																		21.5203	-8.90633	0.246697		21.141	-4.8807	-0.306014		21.1462	-18.6476	0.311313		21.1524	-19.2685	0.578575		21.038	-9.63979	-0.389068		21.0432	-8.21069	0.0858129		21.0495	-14.0024	-0.121996
																		21.5462	-9.20997	0.241214		21.166	-4.90483	-0.309733		21.1711	-18.6255	0.330066		21.1775	-19.3222	0.602335		21.0631	-9.63595	-0.4338		21.0683	-8.15933	0.0246229		21.0745	-13.9368	-0.0999891
																		21.5704	-9.05792	0.259225		21.191	-4.71692	-0.285821		21.1962	-18.8221	0.291034		21.2024	-19.3147	0.591569		21.088	-9.5615	-0.423301		21.0932	-8.13314	0.0442023		21.0995	-14.0123	-0.122797
																		21.5961	-9.02332	0.220247		21.216	-4.90466	-0.304723		21.2212	-18.9217	0.36655		21.2274	-19.4204	0.567138		21.1131	-9.6916	-0.424926		21.1183	-8.29274	0.0585353		21.1245	-14.0522	-0.109758
																		21.6204	-9.30838	0.292155		21.241	-4.90356	-0.3055		21.2462	-18.7844	0.345		21.2524	-19.4275	0.57412		21.138	-9.6952	-0.3404		21.1432	-8.31356	0.064985		21.1495	-14.0486	-0.0763262
																		21.6462	-9.04424	0.266979		21.266	-4.84637	-0.300834		21.2712	-18.8592	0.311932		21.2774	-19.4047	0.563096		21.1631	-9.52257	-0.353751		21.1682	-8.282	0.0125663		21.1745	-14.1726	-0.134249
																		21.6704	-9.14042	0.197258		21.291	-4.82091	-0.323737		21.2962	-18.7744	0.297816		21.3025	-19.3842	0.586243		21.188	-9.70828	-0.425773		21.1932	-8.46979	0.0493545		21.1995	-14.1668	-0.125549
																		21.6962	-9.20952	0.262157		21.316	-4.82528	-0.325367		21.3212	-18.8324	0.359241		21.3274	-19.3613	0.633933		21.2131	-9.79284	-0.39966		21.2184	-8.45972	0.089104		21.2246	-14.1511	-0.117665
																		21.7204	-9.23173	0.221694		21.341	-4.77949	-0.319606		21.3462	-18.9307	0.312354		21.3525	-19.4409	0.61394		21.2381	-9.63497	-0.399259		21.2433	-8.31976	0.0849803		21.2495	-14.0649	-0.136404
																		21.7461	-9.10338	0.23916		21.366	-4.83809	-0.351309		21.3712	-18.9056	0.307908		21.3774	-19.604	0.605404		21.2631	-9.59626	-0.412603		21.2683	-8.31284	0.159373		21.2745	-14.106	-0.0958187
																		21.7704	-9.2303	0.283336		21.391	-4.78816	-0.323154		21.3962	-18.9041	0.329529		21.4025	-19.5046	0.584577		21.2881	-9.78507	-0.369513		21.2932	-8.43883	0.0861078		21.2995	-14.0179	-0.124108
																		21.7962	-9.22571	0.257087		21.416	-4.97137	-0.347616		21.4212	-18.9585	0.308934		21.4274	-19.5298	0.608493		21.3131	-9.71471	-0.475341		21.3182	-8.35014	0.0716261		21.3245	-14.3152	-0.155494
																		21.8204	-9.24865	0.251464		21.441	-4.90286	-0.240989		21.4462	-18.9846	0.341393		21.4525	-19.5396	0.58045		21.3381	-9.66521	-0.422598		21.3433	-8.48708	0.0664647		21.3496	-14.3231	-0.113258
																		21.8462	-9.28918	0.230382		21.466	-4.89765	-0.323903		21.4713	-18.9676	0.329069		21.4775	-19.601	0.585607		21.3631	-9.58126	-0.412243		21.3683	-8.63876	0.0831135		21.3745	-14.1519	-0.157948
																		21.8704	-9.24745	0.27721		21.491	-4.81177	-0.323059		21.4962	-19.0112	0.345729		21.5024	-19.7595	0.556433		21.3881	-9.82887	-0.404548		21.3933	-8.64671	0.0499494		21.3996	-14.2354	-0.127882
																		21.8962	-9.33598	0.263151		21.516	-4.87803	-0.328598		21.5212	-19.0944	0.335848		21.5274	-19.6202	0.57837		21.4131	-9.60151	-0.415308		21.4183	-8.69989	0.0613805		21.4245	-14.3899	-0.0894019
																		21.9204	-9.27809	0.285619		21.541	-4.83503	-0.28402		21.5462	-19.1293	0.304507		21.5525	-19.7675	0.591965		21.4381	-9.74783	-0.408553		21.4433	-8.71962	0.0773148		21.4496	-14.3407	-0.122958
																		21.9462	-9.30739	0.238007		21.566	-4.84069	-0.306466		21.5712	-19.1041	0.2924		21.5775	-19.6645	0.613009		21.4631	-9.72493	-0.397331		21.4683	-8.84831	0.0801118		21.4747	-14.414	-0.100061
																		21.9704	-9.2372	0.264649		21.591	-4.94616	-0.26463		21.5962	-19.1996	0.311839		21.6025	-19.817	0.6038		21.4881	-9.88339	-0.416441		21.4932	-8.68843	0.0748175		21.4995	-14.4577	-0.102669
																		21.9962	-9.51622	0.277453		21.616	-4.847	-0.288986		21.6212	-19.0215	0.290627		21.6275	-19.8188	0.633711		21.5131	-9.85924	-0.385456		21.5183	-8.80121	0.0376767		21.5245	-14.3743	-0.138293
																		22.0204	-9.41237	0.200687		21.641	-5.00105	-0.302306		21.6463	-19.1952	0.343495		21.6525	-19.7602	0.57115		21.5381	-9.72454	-0.419695		21.5432	-8.74858	0.0751408		21.5496	-14.5475	-0.162781
																		22.0462	-9.27047	0.264706		21.666	-4.72762	-0.304336		21.6712	-19.1353	0.292924		21.6774	-19.9398	0.621068		21.5631	-9.80581	-0.416841		21.5683	-8.74893	0.130547		21.5745	-14.5283	-0.17462
																		22.0704	-9.48297	0.260769		21.691	-4.8304	-0.29987		21.6962	-19.2005	0.344844		21.7025	-19.8684	0.612508		21.5881	-9.83593	-0.435562		21.5933	-8.76913	0.128624		21.5996	-14.3831	-0.118814
																		22.0962	-9.57009	0.270239		21.716	-4.84485	-0.317792		21.7213	-19.1663	0.339226		21.7274	-19.7452	0.619482		21.6131	-9.79797	-0.395968		21.6183	-8.83348	0.0765307		21.6246	-14.5367	-0.147862
																		22.1204	-9.37612	0.287828		21.741	-4.88507	-0.323182		21.7462	-19.3057	0.301469		21.7525	-19.8668	0.628704		21.6381	-9.75731	-0.41208		21.6433	-8.929	0.0944201		21.6495	-14.5606	-0.10157
																		22.1462	-9.47281	0.261636		21.7661	-4.84121	-0.377754		21.7713	-19.2985	0.342835		21.7775	-19.8981	0.607615		21.6631	-9.8365	-0.406341		21.6682	-8.94516	0.0555517		21.6746	-14.5482	-0.123653
																		22.1704	-9.32753	0.287354		21.791	-4.83971	-0.288173		21.7962	-19.3695	0.3419		21.8026	-19.8709	0.54784		21.6881	-9.87082	-0.415824		21.6933	-9.17981	0.0653456		21.6996	-14.5934	-0.115701
																		22.1962	-9.41289	0.292976		21.816	-4.9327	-0.289938		21.8213	-19.3575	0.342665		21.8276	-19.9023	0.629807		21.7131	-9.76383	-0.373413		21.7183	-9.16413	0.0606378		21.7246	-14.5264	-0.0882317
																		22.2204	-9.56998	0.297366		21.841	-4.95158	-0.3005		21.8462	-19.4225	0.303078		21.8525	-20.0004	0.555625		21.7381	-9.9091	-0.39145		21.7433	-9.21004	0.0726335		21.7496	-14.6154	-0.0691791
																		22.2462	-9.53262	0.316912		21.8661	-4.87236	-0.291453		21.8712	-19.4872	0.345498		21.8776	-20.128	0.628495		21.7631	-9.81052	-0.41476		21.7683	-9.19399	0.0801514		21.7746	-14.6066	-0.0792055
																		22.2704	-9.47111	0.285943		21.891	-4.89605	-0.293015		21.8963	-19.3934	0.341289		21.9025	-20.0892	0.637769		21.7881	-9.74145	-0.43322		21.7933	-9.25994	0.126415		21.7996	-14.7824	-0.142291
																		22.2962	-9.55682	0.278763		21.916	-4.90195	-0.323645		21.9213	-19.5505	0.319975		21.9275	-20.1161	0.664272		21.8131	-10.0227	-0.464625		21.8183	-9.32097	0.112595		21.8246	-14.8239	-0.157806
																		22.3204	-9.52446	0.274201		21.941	-4.82689	-0.323836		21.9463	-19.4231	0.315954		21.9526	-20.1571	0.639292		21.8381	-9.87843	-0.375256		21.8432	-9.38494	0.108896		21.8496	-14.7367	-0.131586
																		22.3462	-9.61126	0.350264		21.9661	-4.97776	-0.304711		21.9713	-19.528	0.312061		21.9776	-20.0894	0.585616		21.8631	-9.91231	-0.400206		21.8683	-9.31702	0.141542		21.8746	-14.7457	-0.108844
																		22.3704	-9.50267	0.275167		21.991	-4.95674	-0.272997		21.9962	-19.4509	0.31827		22.0025	-20.1622	0.713928		21.8881	-9.86163	-0.410002		21.8933	-9.31171	0.125373		21.8996	-14.7367	-0.0546253
																		22.3963	-9.64557	0.273814		22.0161	-4.97093	-0.306301		22.0213	-19.4349	0.312663		22.0276	-20.1467	0.598022		21.9131	-9.9812	-0.430647		21.9182	-9.35925	0.124441		21.9246	-14.8246	-0.0820863
																		22.4204	-9.56256	0.286893		22.041	-4.97075	-0.312516		22.0462	-19.5142	0.395453		22.0525	-20.1077	0.680652		21.9381	-9.91523	-0.382065		21.9433	-9.42479	0.0926565		21.9496	-14.7085	-0.0642392
																		22.4462	-9.60871	0.216098		22.066	-4.91662	-0.295702		22.0711	-19.5156	0.369381		22.0776	-20.2949	0.620443		21.9631	-9.80787	-0.385956		21.9684	-9.40032	0.0957528		21.9746	-14.8839	-0.0675962
																		22.4704	-9.47907	0.28392		22.091	-4.87277	-0.297758		22.0963	-19.6255	0.347809		22.1025	-20.1579	0.616523		21.9881	-9.90567	-0.432325		21.9933	-9.48614	0.102855		21.9996	-14.7057	-0.0827366
																		22.4962	-9.64038	0.22902		22.116	-4.8703	-0.324672		22.1212	-19.5174	0.361446		22.1276	-20.3902	0.622097		22.0131	-9.88593	-0.424715		22.0183	-9.42592	0.101186		22.0246	-14.8207	-0.0370306
																		22.5204	-9.66818	0.253252		22.141	-4.9185	-0.309685		22.1463	-19.6125	0.327781		22.1526	-20.298	0.67793		22.0381	-9.90477	-0.365691		22.0433	-9.65194	0.133366		22.0496	-14.9122	-0.0745389
																		22.5462	-9.64953	0.285213		22.166	-4.87094	-0.330018		22.1713	-19.6731	0.310507		22.1776	-20.4061	0.642959		22.0631	-9.87177	-0.438514		22.0683	-9.64643	0.117772		22.0746	-14.9584	-0.0736655
																		22.5704	-9.59417	0.309061		22.191	-4.90225	-0.311188		22.1962	-19.6383	0.370463		22.2026	-20.405	0.656135		22.0881	-9.94842	-0.439788		22.0933	-9.67209	0.106375		22.0996	-14.9073	-0.0612824
																		22.5963	-9.55063	0.249034		22.216	-4.85938	-0.341059		22.2212	-19.6709	0.37132		22.2276	-20.4357	0.646572		22.1132	-9.77653	-0.411555		22.1183	-9.76069	0.0936929		22.1246	-15.0487	-0.125816
																		22.6204	-9.634	0.251867		22.241	-4.89832	-0.327733		22.2463	-19.6864	0.398469		22.2525	-20.3622	0.625885		22.1381	-9.96939	-0.452104		22.1433	-9.68945	0.104047		22.1497	-15.1422	-0.0613478
																		22.6462	-9.65205	0.290767		22.266	-4.94919	-0.293899		22.2713	-19.8014	0.341907		22.2776	-20.5616	0.640039		22.1632	-9.94229	-0.401733		22.1684	-9.7844	0.0641365		22.1746	-14.8984	-0.0760099
																		22.6704	-9.71227	0.278935		22.2911	-4.92978	-0.341559		22.2962	-19.7108	0.327388		22.3026	-20.4712	0.676557		22.1881	-9.9282	-0.414178		22.1934	-9.61821	0.0934588		22.1997	-15.2276	-0.0512271
																		22.6963	-9.71883	0.237171		22.3161	-4.98679	-0.304985		22.3213	-19.8099	0.326105		22.3276	-20.3879	0.675663		22.2131	-9.94769	-0.403655		22.2183	-9.68099	0.112533		22.2247	-14.9431	-0.0754973
																		22.7204	-9.76691	0.287572		22.341	-4.95841	-0.29801		22.3463	-19.8904	0.35381		22.3525	-20.5879	0.676887		22.2381	-9.89963	-0.411099		22.2434	-9.80694	0.139439		22.2508	-15.1976	-0.038686
																		22.7463	-9.86573	0.282283		22.3661	-4.89541	-0.350971		22.3713	-19.8942	0.34388		22.3776	-20.733	0.644359		22.2632	-9.97963	-0.425221		22.2684	-9.70966	0.10578		22.2746	-15.2144	-0.0936929
																		22.7705	-9.77703	0.292323		22.391	-4.93711	-0.361408		22.3965	-19.8637	0.374021		22.4025	-20.5883	0.642557		22.2881	-9.8952	-0.435852		22.2934	-9.85225	0.0956942		22.2997	-15.2045	-0.0902745
																		22.7964	-9.78084	0.303217		22.4161	-4.96798	-0.370201		22.4213	-19.7999	0.36702		22.4276	-20.5334	0.650181		22.3131	-9.92297	-0.377348		22.3183	-9.82523	0.118955		22.3246	-15.1551	-0.107564
																		22.8205	-9.81343	0.340485		22.4411	-4.9441	-0.311676		22.4463	-19.8346	0.362527		22.4525	-20.6837	0.686258		22.3381	-9.96764	-0.412366		22.3433	-9.9948	0.127509		22.3496	-15.1908	-0.0982485
																		22.8463	-9.69734	0.287767		22.4661	-4.86197	-0.266161		22.4712	-19.8844	0.296936		22.4776	-20.6408	0.69633		22.3631	-9.98445	-0.366596		22.3683	-10.1092	0.0614975		22.3746	-15.1122	-0.0762846
																		22.8705	-9.79787	0.285023		22.4911	-4.92812	-0.329368		22.4963	-19.8517	0.302591		22.5025	-20.7052	0.62591		22.3881	-9.95943	-0.40405		22.3934	-10.0885	0.0933084		22.3996	-15.2204	-0.0771788
																		22.8963	-9.79967	0.312022		22.5161	-4.86703	-0.263109		22.5213	-19.9054	0.350848		22.5276	-20.6537	0.647929		22.4132	-9.92263	-0.429187		22.4183	-10.2812	0.15524		22.4246	-15.3581	-0.0432841
																		22.9204	-9.88513	0.299111		22.5411	-4.93801	-0.297781		22.5463	-19.9442	0.33855		22.5526	-20.8059	0.653571		22.4381	-9.88823	-0.431603		22.4433	-10.1498	0.136369		22.4497	-15.3603	-0.0674713
																		22.9463	-9.75337	0.30158		22.5661	-4.95011	-0.327541		22.5712	-20.0618	0.365353		22.5776	-20.999	0.639205		22.4631	-10.0318	-0.426411		22.4683	-10.1291	0.127887		22.4746	-15.3454	-0.0168277
																		22.9704	-9.90372	0.242206		22.591	-4.89779	-0.292421		22.5962	-19.996	0.331564		22.6026	-20.8952	0.66483		22.4881	-9.93476	-0.41277		22.4933	-10.2243	0.145685		22.4997	-15.2902	-0.0762663
																		22.9963	-9.92194	0.29601		22.6161	-4.97309	-0.284155		22.6212	-20.0571	0.372804		22.6276	-20.7829	0.641031		22.5132	-9.94713	-0.436027		22.5183	-10.1052	0.0995124		22.5247	-15.3932	-0.0748571
																		23.0205	-9.88384	0.258621		22.6411	-4.95217	-0.334817		22.6463	-20.0644	0.357822		22.6526	-20.9066	0.697322		22.5381	-9.94638	-0.392005		22.5433	-10.1232	0.102361		22.5499	-15.381	-0.0557631
																		23.0463	-9.81913	0.353207		22.6661	-4.88677	-0.291839		22.6713	-20.1751	0.356815		22.6776	-20.8771	0.662651		22.5631	-10.1248	-0.405704		22.5683	-10.1089	0.107755		22.5747	-15.3749	-0.0821457
																		23.0704	-9.94366	0.264387		22.6911	-4.92514	-0.298966		22.6963	-20.1435	0.355604		22.7026	-20.957	0.655285		22.5882	-9.89182	-0.409639		22.5934	-10.2313	0.161735		22.5997	-15.4679	-0.0251547
																		23.0963	-10.029	0.248117		22.7161	-4.94553	-0.311871		22.7213	-20.1453	0.350841		22.7276	-20.8993	0.662506		22.6132	-10.0447	-0.465401		22.6184	-10.3171	0.101628		22.6247	-15.5274	-0.0186961
																		23.1205	-9.91292	0.246673		22.7411	-4.88865	-0.319173		22.7463	-20.1117	0.331726		22.7526	-20.8915	0.662689		22.6381	-10.0611	-0.435836		22.6433	-10.5106	0.112744		22.6497	-15.3732	-0.0622758
																		23.1463	-10.0025	0.304469		22.7661	-4.89836	-0.29142		22.7713	-20.178	0.374387		22.7776	-20.9935	0.688582		22.6632	-10.0076	-0.395229		22.6683	-10.4302	0.166921		22.6747	-15.4003	-0.0617678
																		23.1705	-9.99394	0.278802		22.7911	-4.94152	-0.322079		22.7963	-20.1464	0.376424		22.8026	-21.0337	0.705501		22.6882	-9.97922	-0.421515		22.6934	-10.3001	0.110348		22.6997	-15.4888	-0.0540128
																		23.1963	-9.96992	0.340683		22.8161	-5.06427	-0.341624		22.8213	-20.1509	0.342556		22.8276	-20.9867	0.677839		22.7132	-10.1477	-0.43963		22.7184	-10.4019	0.127356		22.7247	-15.6281	-0.0418719
																		23.2205	-10.0788	0.309928		22.8411	-4.85449	-0.315548		22.8463	-20.2106	0.361569		22.8526	-21.1309	0.734869		22.7382	-10.0439	-0.392261		22.7434	-10.4307	0.0949266		22.7497	-15.5279	-0.0541204
																		23.2463	-10.0887	0.299853		22.8661	-4.92819	-0.340035		22.8713	-20.2327	0.365133		22.8776	-21.093	0.696125		22.7632	-9.92402	-0.437444		22.7683	-10.4641	0.127634		22.7747	-15.4911	-0.0455193
																		23.2705	-10.0001	0.274673		22.8911	-5.003	-0.314099		22.8963	-20.3365	0.359121		22.9026	-21.2368	0.69358		22.7882	-10.139	-0.408205		22.7934	-10.4386	0.14264		22.7997	-15.5665	-0.070046
																		23.2964	-10.1209	0.346446		22.9161	-4.87538	-0.360548		22.9212	-20.2134	0.366734		22.9276	-21.0663	0.702524		22.8132	-9.93181	-0.414016		22.8184	-10.3644	0.138306		22.8247	-15.4623	-0.073059
																		23.3205	-10.0184	0.378521		22.9411	-4.97349	-0.308991		22.9463	-20.255	0.397424		22.9526	-21.134	0.649635		22.8382	-9.98579	-0.391478		22.8434	-10.3064	0.178891		22.8497	-15.5776	-0.0191205
																		23.3455	-10.0188	0.263489		22.9662	-5.02642	-0.311578		22.9714	-20.3393	0.361776		22.9778	-21.2076	0.705265		22.8632	-10.2	-0.403339		22.8683	-10.3604	0.189213		22.8747	-15.7168	-0.0903529
																		23.3714	-10.1622	0.264902		22.9921	-4.81954	-0.312111		22.9985	-20.3758	0.327837		23.0037	-21.2479	0.70266		22.8881	-10.0845	-0.412455		22.8934	-10.4269	0.160166		22.8997	-15.7126	-0.0198208
																		23.3955	-10.2942	0.274955		23.0161	-4.85421	-0.325649		23.0213	-20.4087	0.392757		23.0276	-21.3103	0.708761		22.9132	-10.2039	-0.405099		22.9184	-10.549	0.107649		22.925	-15.6684	0.0015348
																		23.4215	-10.032	0.338476		23.0411	-4.98138	-0.316153		23.0463	-20.5067	0.383819		23.0526	-21.2737	0.715019		22.9382	-10.1105	-0.407656		22.9435	-10.5904	0.154808		22.9497	-15.6496	-0.0056991
																		23.4455	-10.107	0.314889		23.0661	-5.02872	-0.343385		23.0713	-20.3574	0.329434		23.0776	-21.3627	0.668221		22.9632	-10.1666	-0.434455		22.9683	-10.5842	0.166568		22.9747	-15.6425	-0.0301968
																		23.4714	-10.0386	0.323058		23.0911	-5.06985	-0.29946		23.0963	-20.3693	0.359061		23.1026	-21.4655	0.726406		22.9881	-10.0078	-0.386802		22.9933	-10.6387	0.109596		22.9997	-15.8338	-0.011448
																		23.4955	-10.1148	0.320782		23.1161	-4.934	-0.318977		23.1213	-20.3901	0.358715		23.1276	-21.4107	0.69934		23.0132	-10.1187	-0.359412		23.0183	-10.7613	0.138498		23.0247	-15.7974	-0.0189542
																		23.5214	-10.0533	0.325865		23.1411	-5.01884	-0.308123		23.1463	-20.4923	0.359982		23.1526	-21.2123	0.67343		23.0381	-10.1626	-0.467834		23.0432	-10.6552	0.150527		23.0498	-15.8352	-0.0226044
																		23.5455	-10.255	0.338341		23.1662	-4.90709	-0.295157		23.1714	-20.4916	0.415642		23.1776	-21.3801	0.66474		23.0632	-10.0893	-0.408393		23.0684	-10.805	0.182522		23.0747	-15.8841	0.00390426
																		23.5714	-10.2741	0.288114		23.1911	-4.90653	-0.32441		23.1964	-20.6098	0.394398		23.2026	-21.4433	0.682406		23.0882	-10.0627	-0.376428		23.0934	-10.8363	0.138786		23.0998	-15.8874	-0.0205955
																		23.5955	-10.1484	0.328997		23.2161	-4.95843	-0.371632		23.2213	-20.5583	0.361613		23.2276	-21.3582	0.737123		23.1132	-10.1161	-0.461835		23.1184	-10.7902	0.139656		23.1247	-15.834	0.0116614
																		23.6214	-10.3444	0.29539		23.2411	-4.95199	-0.326368		23.2463	-20.612	0.412549		23.2526	-21.4407	0.653566		23.1382	-10.1352	-0.385925		23.1434	-10.6398	0.204566		23.1497	-15.9046	-0.028916
																		23.6455	-10.3728	0.31806		23.2661	-4.97765	-0.326025		23.2713	-20.6214	0.361085		23.2776	-21.5164	0.677538		23.1632	-10.1266	-0.402968		23.1684	-10.7555	0.203208		23.1747	-15.8205	-0.0308047
																		23.6714	-10.2721	0.309803		23.2911	-5.08196	-0.31517		23.2963	-20.6695	0.372072		23.3026	-21.437	0.686741		23.1882	-10.0135	-0.402743		23.1933	-10.7826	0.19789		23.1998	-15.841	-0.0167569
																		23.6955	-10.1468	0.33763		23.3162	-5.0207	-0.34948		23.3214	-20.6028	0.327355		23.3276	-21.6337	0.677056		23.2132	-10.0986	-0.411888		23.2184	-10.9015	0.174935		23.2247	-15.9662	-0.0378875
																		23.7214	-10.2311	0.275663		23.3411	-4.94047	-0.290639		23.3463	-20.6573	0.361799		23.3526	-21.6258	0.74452		23.2394	-10.1223	-0.422101		23.2456	-10.9112	0.131036		23.2508	-16.0086	-0.0311427
																		23.7455	-10.3782	0.296898		23.3662	-4.91569	-0.332684		23.3714	-20.6198	0.380446		23.3776	-21.6464	0.739381		23.2632	-10.1678	-0.396371		23.2684	-10.9926	0.127092		23.2747	-16.0152	0.00480055
																		23.7714	-10.4997	0.302447		23.3911	-5.03235	-0.332169		23.3964	-20.7443	0.380317		23.4027	-21.6651	0.744322		23.2882	-10.0236	-0.438808		23.2934	-10.9976	0.132007		23.2998	-15.9578	-0.00087129
																		23.7956	-10.3848	0.343867		23.4161	-5.01747	-0.302202		23.4214	-20.7102	0.375239		23.4276	-21.6533	0.724796		23.3132	-10.1157	-0.416911		23.3183	-11.0671	0.134146		23.3248	-16.025	-0.0424437
																		23.8215	-10.4828	0.366378		23.4411	-4.94665	-0.283352		23.4463	-20.8804	0.356724		23.4527	-21.814	0.714111		23.3382	-10.1718	-0.415412		23.3434	-10.9888	0.149791		23.3498	-16.0233	-0.00593625
																		23.8455	-10.4049	0.363244		23.4662	-5.03668	-0.302262		23.4713	-20.688	0.399482		23.4776	-21.526	0.733595		23.3632	-10.0294	-0.448056		23.3684	-11.1667	0.146814		23.3747	-16.2344	0.0118832
																		23.8715	-10.3188	0.306175		23.4911	-5.01003	-0.321969		23.4963	-20.7109	0.314869		23.5026	-21.7287	0.721806		23.3882	-10.059	-0.397543		23.3934	-11.2578	0.186712		23.3998	-16.1666	-0.0204708
																		23.8955	-10.4206	0.355418		23.5162	-4.96042	-0.340812		23.5214	-20.7893	0.384111		23.5277	-21.7981	0.749374		23.4132	-10.1222	-0.421908		23.4185	-11.2133	0.156045		23.4247	-16.1302	0.0267108
																		23.9215	-10.3168	0.312571		23.5412	-5.05755	-0.305088		23.5465	-20.8226	0.39751		23.5528	-21.849	0.75996		23.4382	-10.2064	-0.39511		23.4434	-11.2112	0.144164		23.4498	-16.1178	-0.0267036
																		23.9455	-10.405	0.275547		23.5664	-4.98465	-0.333053		23.5735	-20.9113	0.385205		23.5786	-21.7959	0.748537		23.4632	-10.1914	-0.411193		23.4685	-11.0357	0.161074		23.4747	-16.0315	-0.0570543
																		23.9715	-10.3941	0.306904		23.5911	-4.95411	-0.305094		23.5965	-20.7907	0.365607		23.603	-21.8842	0.740775		23.4882	-10.082	-0.426343		23.4935	-11.211	0.193132		23.4997	-16.2679	0.0307265
																		23.9955	-10.4143	0.346013		23.6162	-5.04665	-0.345538		23.6214	-20.9254	0.376574		23.6278	-21.9582	0.756647		23.5133	-10.0746	-0.404152		23.5185	-11.182	0.170728		23.5248	-16.224	0.0400107
																		24.0215	-10.5741	0.336222		23.642	-5.00287	-0.315581		23.6485	-20.9777	0.415369		23.6537	-21.7933	0.72587		23.5382	-10.2038	-0.440792		23.5435	-11.2774	0.16369		23.5497	-16.2462	-0.016956
																		24.0455	-10.608	0.274663		23.6661	-4.97794	-0.288911		23.6712	-20.9601	0.368657		23.6777	-21.9325	0.761246		23.5632	-10.1351	-0.436675		23.5684	-11.3112	0.140065		23.5747	-16.2584	0.046141
																		24.0715	-10.4714	0.309485		23.6911	-4.98438	-0.333262		23.6964	-21.0067	0.405778		23.703	-21.8993	0.756823		23.5882	-10.1662	-0.374905		23.5935	-11.3794	0.118624		23.5998	-16.1455	-0.0546858
																		24.0956	-10.4252	0.315485		23.7161	-5.0524	-0.3783		23.7213	-21.056	0.402449		23.7277	-22.0005	0.754631		23.6132	-10.0406	-0.417709		23.6184	-11.471	0.143037		23.6248	-16.2682	0.0522885
																		24.1205	-10.4557	0.291466		23.7417	-5.01312	-0.316841		23.7486	-20.8997	0.371954		23.7537	-21.9486	0.766229		23.6382	-10.1346	-0.440721		23.6434	-11.2583	0.164841		23.6498	-16.2823	0.0193682
																		24.1464	-10.4492	0.351148		23.7662	-5.00118	-0.330075		23.7713	-21.0702	0.365049		23.7776	-21.9793	0.796202		23.6636	-10.1073	-0.393449		23.6707	-11.453	0.216231		23.6759	-16.3325	0.0256063
																		24.1705	-10.5088	0.350968		23.7912	-5.12494	-0.329201		23.7964	-21.1167	0.379775		23.8027	-22.0176	0.735644		23.6882	-10.196	-0.371048		23.6934	-11.6139	0.170801		23.6999	-16.3469	0.00295846
																		24.1965	-10.6924	0.315888		23.8162	-4.96712	-0.328111		23.8214	-21.1041	0.389679		23.8278	-22.0681	0.774596		23.7134	-10.1872	-0.385865		23.7185	-11.6678	0.146304		23.7249	-16.3976	0.0399049
																		24.2205	-10.6448	0.330684		23.8413	-4.97981	-0.278526		23.8466	-21.0204	0.35828		23.8527	-22.1743	0.702048		23.7382	-10.1187	-0.400774		23.7436	-11.7276	0.178564		23.7508	-16.2882	0.0238241
																		24.2465	-10.517	0.296522		23.867	-4.99626	-0.296956		23.8735	-21.1656	0.361688		23.8787	-22.1133	0.695137		23.7633	-10.178	-0.441708		23.7685	-11.5469	0.217214		23.7748	-16.4541	0.0297752
																		24.2706	-10.6139	0.263528		23.8912	-4.98966	-0.335832		23.8964	-21.1411	0.356861		23.9027	-22.1484	0.767488		23.7882	-10.0842	-0.421354		23.7935	-11.4822	0.227368		23.7998	-16.4177	0.00145188
																		24.2965	-10.3806	0.360007		23.9162	-4.96064	-0.336593		23.9214	-21.0436	0.386961		23.9277	-22.1229	0.80007		23.8133	-10.1342	-0.417952		23.8185	-11.4498	0.175808		23.8248	-16.4324	0.0453514
																		24.3206	-10.667	0.342341		23.9411	-4.94148	-0.338579		23.9464	-21.0854	0.418932		23.9527	-22.2227	0.79162		23.8382	-10.0547	-0.416313		23.8434	-11.6244	0.148948		23.8498	-16.4358	0.0613647
																		24.3465	-10.6854	0.366352		23.9663	-4.9385	-0.29485		23.9715	-21.0772	0.435143		23.9779	-22.2422	0.74957		23.8632	-10.1789	-0.412144		23.8685	-11.575	0.199006		23.8758	-16.5145	0.0551683
																		24.3705	-10.6209	0.324214		23.992	-5.04797	-0.31478		23.9986	-21.0892	0.371829		24.004	-22.2682	0.749261		23.8883	-10.1355	-0.403383		23.8935	-11.774	0.167268		23.8998	-16.5808	0.0393577
																		24.3956	-10.6228	0.342891		24.0164	-5.11169	-0.271078		24.0235	-21.1025	0.367518		24.0288	-22.223	0.768577		23.9133	-10.0834	-0.413571		23.9184	-11.7823	0.142504		23.9248	-16.5716	0.035808
																		24.4216	-10.6933	0.300103		24.0418	-5.02079	-0.339382		24.0485	-21.1738	0.387383		24.0548	-22.2053	0.811642		23.9382	-10.1292	-0.387426		23.9435	-11.7863	0.179999		23.9498	-16.4888	0.0123819
																		24.4456	-10.6744	0.306831		24.0681	-4.95527	-0.31729		24.0753	-21.3192	0.386832		24.0819	-22.3937	0.767379		23.9633	-10.3018	-0.431364		23.9685	-11.9159	0.209878		23.9748	-16.664	-0.00653421
																		24.4716	-10.5904	0.31159		24.0929	-5.07959	-0.29796		24.0994	-21.1357	0.388301		24.1045	-22.3926	0.828598		23.9883	-10.2413	-0.411753		23.9935	-11.9706	0.143347		23.9998	-16.7346	0.0507992
																		24.4956	-10.9184	0.304567		24.117	-4.88558	-0.305268		24.1236	-21.2098	0.365799		24.1287	-22.294	0.764987		24.0133	-10.3261	-0.429764		24.0185	-11.8959	0.174457		24.0248	-16.6288	0.0133248
																		24.5216	-10.6592	0.292149		24.1426	-5.06805	-0.273728		24.1498	-21.276	0.438362		24.157	-22.389	0.75814		24.0383	-10.3046	-0.43495		24.0435	-11.9343	0.185715		24.0498	-16.677	0.0942901
																		24.5456	-10.7059	0.376469		24.1679	-5.02223	-0.332682		24.1748	-21.3327	0.390778		24.1819	-22.3456	0.805449		24.0633	-10.229	-0.412094		24.0684	-11.9274	0.194864		24.0748	-16.7143	0.0239491
																		24.5716	-10.9026	0.329925		24.1928	-5.2304	-0.351055		24.1994	-21.3277	0.383411		24.2046	-22.4899	0.793961		24.0883	-10.1873	-0.416895		24.0935	-11.8565	0.138717		24.0998	-16.8251	0.0523533
																		24.5957	-10.7201	0.316752		24.2181	-5.00586	-0.330826		24.2254	-21.4626	0.414474		24.232	-22.3742	0.770796		24.1133	-10.1729	-0.457022		24.1185	-11.8305	0.252953		24.1248	-16.7386	0.0654311
																		24.6216	-10.8114	0.324158		24.2428	-4.91275	-0.290991		24.2494	-21.2657	0.394128		24.2547	-22.3629	0.781469		24.1382	-10.2205	-0.40758		24.1434	-11.9051	0.223764		24.1499	-16.7418	0.0626753
																		24.6457	-10.8275	0.272348		24.2681	-5.01725	-0.332234		24.2754	-21.3776	0.419151		24.2819	-22.4205	0.779511		24.1633	-10.1588	-0.416246		24.1685	-11.9035	0.242451		24.1749	-16.656	0.0733596
																		24.6717	-10.807	0.300193		24.2929	-5.02943	-0.335294		24.2994	-21.3667	0.414834		24.3046	-22.564	0.745441		24.1883	-10.3616	-0.44023		24.1935	-11.9106	0.179426		24.1999	-16.9249	0.00946225
																		24.6957	-10.9364	0.305344		24.3181	-5.07746	-0.283611		24.3244	-21.3854	0.439219		24.3296	-22.5197	0.802163		24.2133	-10.2269	-0.426947		24.2185	-12.0726	0.191325		24.2248	-16.8505	0.0452569
																		24.7216	-10.9109	0.301249		24.3431	-5.16488	-0.354753		24.3504	-21.4271	0.399364		24.3569	-22.4867	0.804959		24.2382	-10.3472	-0.398093		24.2436	-12.2006	0.173374		24.25	-16.8611	0.0876799
																		24.7456	-10.8357	0.322642		24.3679	-5.02744	-0.32432		24.3744	-21.3863	0.435849		24.3796	-22.5409	0.821865		24.2633	-10.2914	-0.337233		24.2685	-12.1589	0.199189		24.2749	-16.9037	0.0679597
																		24.7717	-11.0859	0.244587		24.393	-5.07592	-0.306396		24.3994	-21.6983	0.423029		24.4046	-22.6487	0.755929		24.2883	-10.3157	-0.378681		24.2935	-12.3126	0.18652		24.2999	-16.9443	0.0417116
																		24.7957	-10.9239	0.301171		24.4182	-5.0011	-0.346086		24.4253	-21.5123	0.424786		24.432	-22.7443	0.759939		24.3133	-10.2386	-0.394618		24.3185	-12.3693	0.236206		24.3248	-16.9101	0.111808
																		24.8217	-11.0665	0.350528		24.444	-5.05502	-0.304941		24.4502	-21.521	0.430308		24.4569	-22.6382	0.796105		24.3383	-10.3788	-0.477298		24.3435	-12.2859	0.192659		24.3499	-16.9328	0.0867393
																		24.8457	-10.8385	0.344909		24.4679	-5.00623	-0.310502		24.4744	-21.6042	0.414704		24.4795	-22.5633	0.816591		24.3633	-10.2137	-0.413458		24.3685	-12.1233	0.167517		24.3749	-16.8924	0.0720366
																		24.8717	-11.0162	0.315066		24.493	-4.91901	-0.295594		24.4994	-21.5433	0.408641		24.5046	-22.7373	0.793958		24.3883	-10.344	-0.423286		24.3935	-12.2076	0.259156		24.3999	-16.9811	0.0266934
																		24.8956	-10.8718	0.315523		24.5181	-4.96251	-0.299182		24.5244	-21.7065	0.40792		24.5297	-22.8692	0.790703		24.4133	-10.2523	-0.433006		24.4185	-12.0983	0.263461		24.4248	-16.9359	0.0671839
																		24.9217	-10.9269	0.342711		24.5432	-4.98153	-0.325737		24.5504	-21.5635	0.384665		24.5569	-22.8023	0.77737		24.4383	-10.3832	-0.396245		24.4435	-12.1064	0.24663		24.4499	-16.9415	0.0670505
																		24.9457	-10.9034	0.30286		24.5679	-5.11864	-0.297563		24.5744	-21.6171	0.413574		24.5795	-22.8053	0.816525		24.4633	-10.3716	-0.429367		24.4685	-12.2238	0.262169		24.4748	-16.9319	0.0385916
																		24.9717	-10.9523	0.295775		24.5931	-4.98095	-0.360508		24.5995	-21.7233	0.401923		24.6047	-22.8587	0.785204		24.4883	-10.3259	-0.42116		24.4935	-12.2269	0.228665		24.4999	-17.1052	0.0907103
																		24.9957	-10.9756	0.269471		24.618	-4.96015	-0.351956		24.6244	-21.7368	0.405287		24.6297	-22.8772	0.834205		24.5133	-10.3264	-0.463155		24.5185	-12.291	0.211296		24.5248	-17.0299	-0.00519944
																		25.0217	-11.0069	0.329373		24.6431	-4.96639	-0.312408		24.6494	-21.8168	0.403342		24.6547	-22.8537	0.843036		24.5383	-10.2705	-0.447188		24.5435	-12.3314	0.186374		24.5498	-17.0076	0.115805
																		25.0457	-10.988	0.336012		24.6682	-5.04465	-0.301049		24.6754	-21.7042	0.403903		24.682	-22.9304	0.796235		24.5633	-10.2857	-0.438157		24.5685	-12.5337	0.176792		24.5749	-17.1278	0.0645799
																		25.0711	-11.0607	0.350856		24.6929	-5.02407	-0.318507		24.6995	-21.557	0.466352		24.7047	-23.0417	0.804587		24.5883	-10.1243	-0.426975		24.5936	-12.4323	0.171384		24.5999	-17.1803	0.0874095
																		25.0954	-11.089	0.352176		24.7181	-5.1495	-0.334988		24.7244	-21.7367	0.410363		24.7297	-23.0387	0.80307		24.6133	-10.4069	-0.456352		24.6185	-12.4987	0.185309		24.6248	-17.0964	0.0965072
																		25.1196	-10.9946	0.375815		24.7431	-5.03588	-0.292487		24.7494	-21.7924	0.449245		24.7547	-23.0363	0.782542		24.6383	-10.3509	-0.416249		24.6435	-12.4639	0.145078		24.6499	-17.1591	0.0285538
																		25.1445	-11.0138	0.324362		24.7681	-5.09515	-0.263493		24.7744	-21.8034	0.422415		24.7796	-22.9735	0.793119		24.6633	-10.3295	-0.415708		24.6685	-12.4373	0.211772		24.6749	-17.3307	0.0918822
																		25.1694	-11.0215	0.344233		24.7931	-5.07683	-0.361431		24.7995	-21.7762	0.417412		24.8047	-23.0648	0.830265		24.6883	-10.3888	-0.425799		24.6934	-12.5403	0.225054		24.6999	-17.2442	0.0899668
																		25.1944	-11.0184	0.315523		24.8181	-5.10985	-0.371203		24.8245	-21.7381	0.428023		24.8297	-23.0561	0.78006		24.7133	-10.3626	-0.424704		24.7184	-12.4314	0.274515		24.7249	-17.2418	0.0666987
																		25.2195	-11.1098	0.284343		24.8431	-5.06048	-0.284285		24.8495	-21.9284	0.449116		24.8547	-23.0928	0.862347		24.7383	-10.3571	-0.404743		24.7435	-12.4402	0.236563		24.7499	-17.08	0.102148
																		25.2444	-11.206	0.288831		24.8681	-5.13586	-0.31555		24.8744	-21.8229	0.416937		24.8796	-23.0874	0.843897		24.7633	-10.3483	-0.433402		24.7685	-12.4091	0.23942		24.7749	-17.1828	0.0579526
																		25.2694	-11.1328	0.351938		24.8931	-5.1454	-0.303955		24.8995	-21.8245	0.453764		24.9047	-23.252	0.823003		24.7883	-10.2401	-0.410718		24.7935	-12.5251	0.257142		24.7999	-17.3133	0.0515444
																		25.2945	-11.1196	0.273614		24.9181	-5.01068	-0.376488		24.9245	-21.9289	0.404585		24.9297	-23.1579	0.849964		24.8133	-10.3839	-0.416812		24.8185	-12.5636	0.202033		24.8249	-17.282	0.0817444
																		25.3195	-11.1334	0.350673		24.9431	-5.07829	-0.337815		24.9495	-22.016	0.439144		24.9547	-23.3584	0.890541		24.8383	-10.5225	-0.443736		24.8435	-12.7365	0.195062		24.8499	-17.3347	0.10143
																		25.3453	-11.1316	0.347392		24.9683	-5.04036	-0.300512		24.9754	-22.0048	0.398839		24.9831	-23.1413	0.883806		24.8634	-10.3342	-0.434267		24.8686	-12.7177	0.239026		24.8749	-17.314	0.109171
																		25.3695	-11.2209	0.311166		24.9938	-5.02631	-0.337042		25.0014	-22.0421	0.447965		25.0078	-23.2094	0.873127		24.8883	-10.3608	-0.414264		24.8935	-12.7449	0.180078		24.8999	-17.4014	0.108284
																		25.3945	-11.2215	0.330041		25.0188	-5.01472	-0.346185		25.0264	-22.0412	0.431901		25.0328	-23.2393	0.84829		24.9133	-10.2994	-0.44608		24.9185	-12.7752	0.191882		24.9249	-17.4794	0.0669665
																		25.4194	-11.1024	0.327062		25.0438	-5.15596	-0.336113		25.0514	-21.9708	0.460986		25.0585	-23.2207	0.856932		24.9383	-10.3502	-0.450239		24.9436	-12.837	0.134885		24.9499	-17.3653	0.133819
																		25.4444	-11.3598	0.32278		25.0695	-5.06169	-0.319606		25.0768	-21.9906	0.451754		25.0832	-23.3379	0.883222		24.9642	-10.4176	-0.508508		24.9709	-12.8537	0.25202		24.976	-17.3884	0.142208
																		25.4694	-11.209	0.336437		25.0944	-5.16306	-0.330518		25.1017	-21.9759	0.445557		25.1082	-23.2494	0.816428		24.9886	-10.3703	-0.415108		24.9938	-12.9017	0.176881		25.0003	-17.3776	0.11706
																		25.4945	-11.2868	0.341673		25.1195	-5.03658	-0.293959		25.1268	-22.0683	0.476273		25.1332	-23.3878	0.808253		25.0142	-10.3784	-0.408304		25.0194	-12.838	0.211803		25.0256	-17.2266	0.089249
																		25.5195	-11.2417	0.36959		25.1445	-5.05718	-0.324681		25.1517	-22.1503	0.470277		25.1582	-23.4023	0.877704		25.0399	-10.3749	-0.435035		25.0464	-12.7604	0.237213		25.0515	-17.5636	0.123984
																		25.5444	-11.164	0.381369		25.1695	-5.15068	-0.313667		25.1768	-21.9863	0.419039		25.1832	-23.2987	0.817911		25.0638	-10.4947	-0.43176		25.0689	-12.7193	0.245757		25.0753	-17.5533	0.141551
																		25.5695	-11.2578	0.338201		25.1945	-5.21406	-0.354044		25.2017	-22.1691	0.445039		25.2082	-23.5308	0.81427		25.0866	-10.3275	-0.434439		25.0931	-12.8278	0.257229		25.1017	-17.4339	0.107485
																		25.5944	-11.2651	0.391887		25.2195	-5.10205	-0.304323		25.2268	-22.1165	0.421993		25.2332	-23.5238	0.816159		25.1134	-10.3913	-0.39674		25.1185	-12.8616	0.198361		25.1258	-17.6055	0.107939
																		25.6195	-11.3543	0.321363		25.2445	-4.82226	-0.313681		25.2517	-22.2696	0.481111		25.2582	-23.5315	0.801317		25.1369	-10.5004	-0.455394		25.1436	-12.9665	0.235413		25.1508	-17.6936	0.130558
																		25.6445	-11.2554	0.367397		25.2695	-5.16985	-0.340142		25.2768	-22.1579	0.423929		25.2832	-23.5605	0.867883		25.1622	-10.3155	-0.41234		25.1677	-12.9964	0.169112		25.1751	-17.5882	0.0719256
																		25.6695	-11.3368	0.32478		25.2945	-5.1744	-0.339599		25.3017	-22.2069	0.467788		25.3082	-23.5356	0.81687		25.186	-10.3779	-0.450575		25.1919	-12.9164	0.215622		25.1983	-17.7272	0.075651
																		25.6944	-11.327	0.373766		25.3195	-5.15765	-0.346046		25.3268	-22.2106	0.414324		25.3332	-23.5396	0.790391		25.2094	-10.3332	-0.420905		25.2168	-13.1205	0.280629		25.2233	-17.7651	0.102341
																		25.7195	-11.3213	0.363875		25.3445	-5.01262	-0.342333		25.3524	-22.4116	0.438539		25.359	-23.6092	0.872433		25.2344	-10.3251	-0.432113		25.2418	-13.2296	0.199073		25.2484	-17.5474	0.126498
																		25.7445	-11.3483	0.316154		25.3703	-5.19986	-0.357663		25.376	-22.2418	0.460953		25.3824	-23.6438	0.820518		25.2594	-10.3806	-0.463766		25.2668	-13.2604	0.20039		25.2733	-17.7289	0.112069
																		25.7695	-11.3287	0.360113		25.3935	-5.06829	-0.31583		25.4009	-22.2485	0.451405		25.4074	-23.5883	0.810146		25.2844	-10.3941	-0.444463		25.2919	-13.2216	0.272386		25.2983	-17.791	0.0666209
																		25.7945	-11.3872	0.351025		25.4185	-5.01494	-0.330154		25.426	-22.2478	0.477868		25.4324	-23.7559	0.868374		25.3094	-10.3895	-0.437452		25.3168	-13.2869	0.214991		25.3233	-17.6728	0.141719
																		25.8198	-11.4112	0.348651		25.4435	-5.02971	-0.300793		25.4509	-22.3128	0.461954		25.4574	-23.6549	0.896162		25.3344	-10.2213	-0.405078		25.3419	-13.0899	0.205238		25.3484	-17.615	0.119664
																		25.8454	-11.4146	0.354797		25.4685	-4.98878	-0.326821		25.476	-22.2806	0.444312		25.4824	-23.7073	0.868555		25.3594	-10.4302	-0.464555		25.3668	-13.0827	0.23892		25.3733	-17.6537	0.141377
																		25.8713	-11.4187	0.362314		25.4935	-5.05732	-0.267269		25.5009	-22.4701	0.439386		25.5074	-23.6679	0.785734		25.3844	-10.3359	-0.427581		25.3919	-13.0976	0.214161		25.3983	-17.7584	0.12753
																		25.8962	-11.5019	0.313832		25.5185	-5.17318	-0.31498		25.526	-22.3637	0.462057		25.5324	-23.8513	0.810515		25.4094	-10.5385	-0.406293		25.4168	-13.0818	0.232449		25.4233	-17.748	0.12507
																		25.9205	-11.5051	0.370414		25.5435	-5.16698	-0.286642		25.5509	-22.4576	0.449923		25.5574	-23.8423	0.844747		25.4344	-10.3017	-0.434543		25.4419	-13.1866	0.228608		25.4483	-17.7012	0.115421
																		25.9454	-11.3923	0.362953		25.5685	-5.13914	-0.317154		25.576	-22.4738	0.452913		25.5824	-23.6824	0.875361		25.4594	-10.3698	-0.437996		25.4668	-13.1904	0.208587		25.4733	-17.6619	0.200602
																		25.9696	-11.4314	0.367468		25.5935	-5.16492	-0.314369		25.6009	-22.3446	0.475945		25.6075	-23.7366	0.885821		25.4844	-10.3546	-0.407662		25.4919	-13.3208	0.260592		25.4984	-17.8931	0.120931
																		25.9946	-11.481	0.332368		25.6185	-5.04593	-0.343391		25.626	-22.4486	0.435994		25.6325	-23.9788	0.877579		25.5094	-10.3766	-0.442918		25.5168	-13.4381	0.209684		25.5233	-17.8983	0.18242
																		26.0197	-11.4392	0.340195		25.6435	-5.10378	-0.306219		25.6509	-22.5097	0.489313		25.6574	-23.8255	0.866872		25.5344	-10.4519	-0.450173		25.5419	-13.439	0.244331		25.5484	-17.8449	0.10437
																		26.0446	-11.4867	0.389424		25.6686	-5.14637	-0.271564		25.676	-22.4574	0.451384		25.6824	-23.834	0.865084		25.5594	-10.3617	-0.389644		25.5668	-13.5352	0.294162		25.5733	-17.9793	0.111779
																		26.0696	-11.5418	0.338529		25.6935	-5.05751	-0.309812		25.701	-22.3754	0.444578		25.7074	-23.9545	0.922567		25.5844	-10.4877	-0.382109		25.5919	-13.6296	0.242338		25.5984	-17.8882	0.153159
																		26.0946	-11.5018	0.341246		25.7185	-5.11802	-0.338185		25.726	-22.4826	0.450867		25.7325	-24.0126	0.932183		25.6094	-10.4232	-0.443705		25.6168	-13.3595	0.268943		25.6233	-17.9377	0.114237
																		26.1205	-11.4907	0.354515		25.7435	-5.1551	-0.317518		25.7509	-22.533	0.422279		25.7574	-24.0438	0.879815		25.6344	-10.3907	-0.455387		25.6419	-13.3301	0.255418		25.6484	-17.723	0.138833
																		26.1463	-11.4545	0.420801		25.7685	-5.1725	-0.319534		25.776	-22.5016	0.487861		25.7825	-24.0299	0.866081		25.6594	-10.3447	-0.431192		25.6669	-13.3492	0.29057		25.6733	-17.9897	0.108413
																		26.1705	-11.6106	0.402489		25.7935	-5.0992	-0.314767		25.801	-22.7035	0.458706		25.8074	-23.941	0.91679		25.6844	-10.4843	-0.420543		25.6919	-13.1969	0.265022		25.6983	-17.972	0.167791
																		26.1963	-11.6333	0.396113		25.8185	-5.13006	-0.345548		25.826	-22.5267	0.439425		25.8325	-24.1325	0.88967		25.7094	-10.4152	-0.439387		25.7168	-13.2216	0.231271		25.7234	-18.1014	0.131274
																		26.2205	-11.5883	0.384127		25.8435	-5.09295	-0.32467		25.851	-22.4756	0.44214		25.8575	-24.1907	0.900774		25.7344	-10.5118	-0.433641		25.7418	-13.3695	0.222492		25.7484	-18.0776	0.169304
																		26.2463	-11.6277	0.364004		25.8685	-5.04381	-0.272353		25.876	-22.5228	0.443061		25.8825	-24.1259	0.889215		25.7594	-10.464	-0.39002		25.7668	-13.3373	0.26339		25.7734	-18.1075	0.0958646
																		26.2705	-11.6689	0.379511		25.8935	-5.18533	-0.35002		25.901	-22.6185	0.449981		25.9074	-24.1923	0.885319		25.7845	-10.5113	-0.396585		25.7919	-13.35	0.249503		25.7984	-18.0323	0.142736
																		26.2963	-11.6688	0.39883		25.9186	-5.17093	-0.271602		25.926	-22.672	0.464124		25.9325	-24.0169	0.913741		25.8094	-10.4041	-0.432409		25.8168	-13.4803	0.255648		25.8234	-18.0943	0.133297
																		26.3205	-11.6145	0.350421		25.9435	-5.0425	-0.327688		25.951	-22.7542	0.451091		25.9575	-24.1639	0.9231		25.8344	-10.4124	-0.433483		25.8419	-13.6405	0.215309		25.8484	-18.1033	0.126623
																		26.3463	-11.604	0.40874		25.9686	-5.10304	-0.314111		25.976	-22.7531	0.506284		25.9825	-24.184	0.934924		25.8594	-10.4682	-0.437173		25.8669	-13.5817	0.255379		25.8734	-18.0708	0.148007
																		26.3705	-11.7512	0.344031		25.9937	-5.13531	-0.342837		26.001	-22.699	0.503738		26.0074	-24.205	0.862326		25.8844	-10.4503	-0.443593		25.8919	-13.6333	0.237214		25.8984	-18.1877	0.191592
																		26.3955	-11.6618	0.36128		26.0186	-5.18974	-0.351866		26.026	-22.7026	0.403685		26.0325	-24.2766	0.911873		25.9094	-10.393	-0.432311		25.9169	-13.7266	0.207319		25.9234	-18.1969	0.143597
																		26.4213	-11.633	0.338071		26.0435	-5.11693	-0.322563		26.051	-22.8543	0.480266		26.0575	-24.2804	0.886034		25.9345	-10.4175	-0.439076		25.9419	-13.6189	0.233562		25.9484	-18.1571	0.137394
																		26.4455	-11.727	0.338268		26.0686	-5.21341	-0.333383		26.076	-22.8624	0.499159		26.0825	-24.2888	0.920692		25.9594	-10.4886	-0.378817		25.9669	-13.7745	0.240581		25.9733	-18.1916	0.174322
																		26.4713	-11.636	0.3757		26.0935	-5.02128	-0.334162		26.101	-22.7908	0.486919		26.1075	-24.2722	0.885924		25.9844	-10.4565	-0.427728		25.9919	-13.6673	0.281943		25.9984	-18.1878	0.219997
																		26.4955	-11.7668	0.348684		26.1186	-5.14486	-0.323642		26.126	-22.8039	0.504458		26.1325	-24.4114	0.932206		26.0094	-10.4572	-0.475319		26.0169	-13.6125	0.286086		26.0234	-18.0872	0.160758
																		26.5213	-11.6422	0.354776		26.1435	-5.10709	-0.351723		26.151	-22.9418	0.452319		26.1574	-24.4277	0.916116		26.0345	-10.4454	-0.459682		26.0419	-13.644	0.333733		26.0484	-18.2473	0.211294
																		26.5455	-11.6959	0.381332		26.1686	-5.10504	-0.371795		26.176	-22.8991	0.446892		26.1825	-24.2794	0.913155		26.0594	-10.447	-0.442999		26.0669	-13.7428	0.303539		26.0734	-18.2006	0.156055
																		26.5713	-11.7623	0.347583		26.1936	-5.197	-0.313713		26.2011	-22.8105	0.462239		26.2075	-24.4722	0.93828		26.0845	-10.596	-0.429574		26.0919	-13.7659	0.326808		26.0984	-18.3116	0.189157
																		26.5955	-11.8	0.368586		26.2185	-5.09877	-0.314378		26.226	-22.8874	0.464609		26.2325	-24.3814	0.910254		26.1094	-10.4929	-0.440701		26.1169	-13.768	0.289076		26.1234	-18.3585	0.188832
																		26.6214	-11.7904	0.377704		26.2435	-5.11031	-0.317465		26.251	-22.9296	0.463169		26.2575	-24.4728	0.944032		26.1344	-10.4252	-0.431404		26.1419	-13.9303	0.211876		26.1484	-18.3589	0.197449
																		26.6455	-11.8972	0.360318		26.2686	-5.14302	-0.261144		26.276	-22.9348	0.501198		26.2825	-24.6216	0.934525		26.1594	-10.4516	-0.49007		26.1669	-13.8714	0.252112		26.1734	-18.3058	0.190152
																		26.6713	-11.8654	0.330193		26.2936	-5.18034	-0.35571		26.301	-22.9215	0.506628		26.3075	-24.5338	0.892116		26.1844	-10.5046	-0.443948		26.1919	-13.9785	0.269405		26.1984	-18.4834	0.148356
																		26.6955	-11.8637	0.313933		26.3186	-5.03452	-0.314238		26.326	-22.9219	0.472716		26.3325	-24.4179	0.878414		26.2094	-10.4714	-0.427077		26.2169	-13.9522	0.221092		26.2234	-18.5395	0.170647
																		26.7214	-11.8435	0.341126		26.3436	-5.24039	-0.335079		26.351	-22.9968	0.473996		26.3575	-24.6315	0.889284		26.2344	-10.4908	-0.402356		26.2419	-14.0052	0.242254		26.2484	-18.4495	0.149643
																		26.7455	-11.8135	0.344251		26.3686	-5.2169	-0.290832		26.376	-23.0099	0.48059		26.3825	-24.6206	0.901832		26.2596	-10.402	-0.401287		26.2669	-13.9309	0.237675		26.2734	-18.5126	0.179834
																		26.7714	-11.9305	0.400734		26.3935	-5.16591	-0.282724		26.401	-22.9857	0.478528		26.4075	-24.7367	0.934408		26.2845	-10.4272	-0.448025		26.2919	-13.8876	0.201173		26.2984	-18.6715	0.216251
																		26.7955	-11.955	0.364406		26.4186	-5.09297	-0.347377		26.426	-23.0633	0.491006		26.4325	-24.6476	0.905		26.3094	-10.6052	-0.447452		26.3169	-13.9275	0.261463		26.3234	-18.5464	0.175977
																		26.8214	-11.8409	0.399387		26.4436	-5.12752	-0.349907		26.451	-23.0798	0.510694		26.4575	-24.613	0.932096		26.3344	-10.4849	-0.425493		26.3419	-13.8384	0.327192		26.3484	-18.4765	0.198274
																		26.8455	-11.8774	0.383726		26.4686	-5.15774	-0.314966		26.476	-23.091	0.47219		26.4825	-24.6409	0.931242		26.3594	-10.5246	-0.451483		26.3669	-14.011	0.33992		26.3734	-18.5708	0.208032
																		26.8713	-11.8175	0.335589		26.4935	-5.16273	-0.317303		26.501	-23.0872	0.496546		26.5075	-24.6976	0.95143		26.3845	-10.5004	-0.459734		26.392	-13.9275	0.271896		26.3984	-18.5197	0.201684
																		26.8955	-11.9725	0.371234		26.5186	-5.21596	-0.260477		26.526	-23.0417	0.512474		26.5325	-24.765	0.974079		26.4094	-10.4503	-0.443821		26.4169	-13.9464	0.217818		26.4234	-18.6969	0.190506
																		26.9214	-11.9687	0.41833		26.5435	-5.22655	-0.270588		26.5511	-23.118	0.441868		26.5575	-24.606	0.878486		26.4345	-10.5463	-0.42462		26.4419	-14.0113	0.269797		26.4484	-18.5967	0.213802
																		26.9455	-11.896	0.370999		26.5686	-5.16131	-0.338953		26.576	-23.1421	0.474216		26.5825	-24.708	0.946013		26.4594	-10.5105	-0.442949		26.4669	-14.0822	0.259386		26.4734	-18.6059	0.184133
																		26.9713	-12.0039	0.338596		26.5936	-5.18661	-0.333091		26.6011	-23.2597	0.474713		26.6075	-24.8503	0.916794		26.4845	-10.5319	-0.428721		26.4919	-14.1988	0.26422		26.4985	-18.6339	0.192637
																		26.9955	-11.9317	0.300925		26.6186	-5.18381	-0.315048		26.626	-23.217	0.499848		26.6325	-24.9374	0.931098		26.5095	-10.4432	-0.451418		26.5169	-14.2833	0.288928		26.5234	-18.6119	0.210498
																		27.0213	-11.8082	0.366741		26.6436	-5.19277	-0.296399		26.651	-23.0936	0.524205		26.6575	-24.808	0.939781		26.5345	-10.449	-0.441516		26.5419	-14.3783	0.27296		26.5484	-18.7954	0.159119
																		27.0455	-11.9021	0.357068		26.6686	-5.19686	-0.322038		26.6761	-23.2769	0.491433		26.6825	-24.8868	0.982258		26.5595	-10.4892	-0.473426		26.567	-14.3927	0.262126		26.5734	-18.7066	0.249202
																		27.0714	-12.0111	0.351139		26.6935	-5.08164	-0.302273		26.7011	-23.2318	0.457368		26.7075	-24.8972	0.913316		26.5845	-10.6133	-0.436976		26.5919	-14.3764	0.22247		26.5985	-18.5944	0.201936
																		27.0955	-12.0422	0.34554		26.7186	-5.13104	-0.301668		26.726	-23.2164	0.476753		26.7325	-24.8737	0.958136		26.6095	-10.485	-0.456701		26.617	-14.2346	0.245708		26.6234	-18.7326	0.239882
																		27.1214	-12.0128	0.326709		26.7436	-5.15579	-0.372098		26.751	-23.4174	0.458736		26.7575	-24.978	0.899152		26.6345	-10.5595	-0.431358		26.6419	-14.1327	0.261509		26.6485	-18.6349	0.209095
																		27.1455	-11.9345	0.323283		26.7686	-5.14865	-0.355718		26.776	-23.2685	0.466939		26.7826	-24.8298	0.972751		26.6595	-10.5071	-0.432733		26.6669	-14.2897	0.282106		26.6734	-18.726	0.208814
																		27.1714	-12.027	0.378664		26.7936	-5.18793	-0.34207		26.8011	-23.3366	0.520073		26.8075	-25.0078	0.926455		26.6845	-10.5364	-0.417071		26.6919	-14.3202	0.310665		26.6985	-18.7181	0.230444
																		27.1955	-12.0387	0.377541		26.8186	-5.15104	-0.314359		26.8261	-23.3008	0.450879		26.8326	-25.1326	0.983682		26.7095	-10.6247	-0.430476		26.717	-14.2197	0.275394		26.7234	-18.6332	0.16856
																		27.2214	-11.991	0.329288		26.8436	-5.23112	-0.254317		26.8511	-23.2815	0.504029		26.8575	-24.9415	0.929517		26.7345	-10.5658	-0.426106		26.7419	-14.3376	0.290526		26.7485	-18.853	0.195815
																		27.2455	-12.0514	0.355431		26.8686	-5.15318	-0.34333		26.8761	-23.4699	0.456789		26.8826	-25.0052	0.934781		26.7595	-10.4315	-0.428401		26.767	-14.4377	0.260322		26.7734	-18.8253	0.303377
																		27.2714	-12.1545	0.390159		26.8936	-5.11824	-0.316244		26.9011	-23.2398	0.527008		26.9075	-25.1232	0.926906		26.7845	-10.6438	-0.435662		26.792	-14.5119	0.275056		26.7984	-18.937	0.200706
																		27.2955	-12.0561	0.390975		26.9186	-5.19489	-0.295109		26.9261	-23.4346	0.492192		26.9325	-25.1117	0.975728		26.8096	-10.5163	-0.473569		26.817	-14.4919	0.263865		26.8235	-18.9377	0.21126
																		27.3214	-12.1509	0.397486		26.9436	-5.23423	-0.309341		26.9511	-23.3538	0.51499		26.9575	-25.1242	0.935697		26.8345	-10.5983	-0.41974		26.842	-14.5175	0.286593		26.8484	-18.9701	0.233439
																		27.3455	-12.0626	0.371127		26.9686	-5.21226	-0.305588		26.9761	-23.4314	0.494951		26.9825	-25.0876	0.990221		26.8594	-10.5134	-0.407834		26.8669	-14.5669	0.294421		26.8734	-18.9088	0.178284
																		27.3714	-12.0719	0.38608		26.9937	-5.14311	-0.296876		27.0023	-23.5582	0.522539		27.0093	-25.2077	0.978886		26.8845	-10.4177	-0.41391		26.892	-14.6079	0.322866		26.8985	-18.9076	0.236296
																		27.3955	-12.2427	0.381245		27.0205	-5.12295	-0.362247		27.0261	-23.5159	0.506742		27.0325	-25.2846	0.922779		26.9095	-10.5343	-0.437423		26.917	-14.4618	0.299177		26.9235	-18.93	0.175698
																		27.4214	-12.1871	0.420491		27.0436	-5.20579	-0.349053		27.0511	-23.3943	0.471974		27.0575	-25.1269	0.962245		26.9345	-10.6436	-0.440638		26.942	-14.3638	0.321585		26.9485	-18.9052	0.221398
																		27.4455	-12.1504	0.356437		27.0686	-5.14767	-0.345927		27.0761	-23.4482	0.498211		27.0826	-25.2542	0.957098		26.9595	-10.4851	-0.441887		26.967	-14.3314	0.301052		26.9734	-18.868	0.240878
																		27.4714	-12.2295	0.421849		27.0936	-5.30018	-0.293373		27.1011	-23.4857	0.533328		27.1075	-25.3529	0.968063		26.9845	-10.5528	-0.473287		26.992	-14.5331	0.281783		26.9985	-19.0226	0.235621
																		27.4955	-12.2554	0.420578		27.1186	-5.32879	-0.248037		27.1261	-23.4675	0.493606		27.1326	-25.1919	0.983654		27.0095	-10.5923	-0.433463		27.017	-14.62	0.289772		27.0234	-19.0178	0.234951
																		27.5214	-12.1861	0.370786		27.1436	-5.21124	-0.293123		27.1511	-23.6487	0.462189		27.1576	-25.2898	0.97067		27.0345	-10.6578	-0.411077		27.042	-14.5312	0.253012		27.0485	-18.9672	0.285965
																		27.5456	-12.1678	0.378125		27.1686	-5.10635	-0.334205		27.1761	-23.4292	0.479002		27.1826	-25.426	1.01104		27.0595	-10.6386	-0.431068		27.067	-14.6111	0.301313		27.0735	-19.0843	0.205022
																		27.5714	-12.2217	0.391766		27.1936	-5.15536	-0.34915		27.2011	-23.5322	0.469509		27.2075	-25.3893	0.987116		27.0845	-10.5964	-0.424506		27.092	-14.7009	0.302236		27.0985	-19.1681	0.262319
																		27.5956	-12.2285	0.406174		27.2186	-5.24416	-0.346029		27.2261	-23.6352	0.481572		27.2326	-25.365	0.958903		27.1095	-10.4819	-0.380706		27.117	-14.8704	0.304864		27.1235	-19.0915	0.259947
																		27.6214	-12.1327	0.397003		27.2436	-5.17033	-0.308417		27.2511	-23.5606	0.503704		27.2576	-25.3975	0.971018		27.1345	-10.5378	-0.455683		27.142	-14.849	0.28479		27.1485	-19.047	0.254905
																		27.6456	-12.2243	0.367862		27.2686	-5.31483	-0.304817		27.2761	-23.6046	0.533683		27.2826	-25.4586	0.982808		27.1595	-10.6226	-0.456496		27.167	-14.8113	0.342729		27.1735	-19.2307	0.241631
																		27.6714	-12.2324	0.369474		27.2936	-5.21831	-0.343201		27.3011	-23.6874	0.49675		27.3076	-25.4685	0.962081		27.1845	-10.6103	-0.42704		27.192	-14.8108	0.297158		27.1985	-19.1589	0.22721
																		27.6956	-12.392	0.371895		27.3186	-5.12014	-0.361694		27.3261	-23.7298	0.493454		27.3326	-25.5599	0.950838		27.2095	-10.6304	-0.443387		27.217	-14.6384	0.269719		27.2234	-19.0909	0.258416
																		27.7214	-12.2154	0.401058		27.3436	-5.26001	-0.325068		27.3512	-23.6469	0.506392		27.3576	-25.5782	0.946153		27.2345	-10.5738	-0.425616		27.242	-14.7515	0.26874		27.2485	-19.2295	0.262581
																		27.7456	-12.3466	0.38331		27.3686	-5.22545	-0.325061		27.3761	-23.7791	0.527468		27.3826	-25.6065	0.954834		27.2595	-10.4723	-0.389531		27.2671	-14.6995	0.320925		27.2735	-19.2486	0.266099
																		27.7715	-12.2277	0.382836		27.3936	-5.27131	-0.310637		27.4011	-23.7633	0.52632		27.4076	-25.5763	0.982108		27.2845	-10.5482	-0.45213		27.292	-14.6159	0.328595		27.2985	-19.1666	0.226551
																		27.7956	-12.4162	0.398796		27.4186	-5.13575	-0.32473		27.4261	-23.7742	0.51704		27.4326	-25.5497	1.00104		27.3095	-10.6488	-0.429456		27.317	-14.8092	0.326448		27.3235	-19.1795	0.230981
																		27.8215	-12.2502	0.388756		27.4436	-5.05546	-0.345463		27.4511	-23.6702	0.492294		27.4576	-25.4973	1.01811		27.3345	-10.5235	-0.418276		27.342	-14.7477	0.288662		27.3485	-19.2865	0.253376
																		27.8464	-12.3217	0.379724		27.4686	-5.17363	-0.312443		27.477	-23.7546	0.506245		27.4834	-25.6732	0.993874		27.3595	-10.5923	-0.440323		27.3671	-14.7202	0.264654		27.3735	-19.3291	0.199403
																		27.8724	-12.3577	0.401025		27.4946	-5.18163	-0.363346		27.502	-23.8507	0.558313		27.5085	-25.6807	0.967083		27.3845	-10.5424	-0.435175		27.392	-14.8128	0.279987		27.3985	-19.2778	0.244114
																		27.8982	-12.4192	0.339765		27.5197	-5.14069	-0.340184		27.527	-23.8526	0.55036		27.5335	-25.6388	1.00092		27.4095	-10.6098	-0.43043		27.4171	-14.9119	0.308803		27.4235	-19.2408	0.252735
																		27.9224	-12.404	0.448598		27.5446	-5.20545	-0.361269		27.552	-23.7788	0.527753		27.5585	-25.7616	0.993225		27.4345	-10.6988	-0.476638		27.442	-14.8335	0.246491		27.4485	-19.4059	0.266202
																		27.9482	-12.3434	0.356145		27.5697	-5.21674	-0.337043		27.577	-23.9534	0.497708		27.5834	-25.6948	1.02764		27.4595	-10.5818	-0.453024		27.4671	-14.9036	0.302821		27.4735	-19.3296	0.254894
																		27.9724	-12.3445	0.412831		27.5947	-5.18299	-0.341593		27.602	-23.8752	0.537414		27.6085	-25.6578	0.99003		27.4845	-10.4453	-0.449609		27.4921	-14.9159	0.285127		27.4986	-19.3766	0.256801
																		27.9983	-12.4247	0.388297		27.6196	-5.18908	-0.317936		27.627	-23.8983	0.541909		27.6334	-25.6488	0.968748		27.5095	-10.5828	-0.406948		27.5171	-14.8475	0.262918		27.5235	-19.4216	0.273213
																		28.0225	-12.3688	0.432107		27.6446	-5.19016	-0.356361		27.652	-23.8596	0.521533		27.6585	-25.8516	0.998219		27.5345	-10.5099	-0.43132		27.542	-14.8247	0.282771		27.5486	-19.3453	0.22453
																		28.0482	-12.4135	0.358108		27.6697	-5.17072	-0.30746		27.677	-23.8282	0.478275		27.6835	-25.718	1.03782		27.5595	-10.5918	-0.41287		27.5671	-14.9712	0.313139		27.5735	-19.4657	0.29535
																		28.0725	-12.4269	0.387328		27.6947	-5.2972	-0.354496		27.702	-23.9568	0.527705		27.7085	-25.8646	1.02348		27.5846	-10.6064	-0.423461		27.5921	-14.899	0.34091		27.5985	-19.3267	0.283878
																		28.0983	-12.4527	0.359668		27.7196	-5.29006	-0.29861		27.727	-23.8945	0.527038		27.7334	-25.8344	1.04191		27.6096	-10.5044	-0.442958		27.6171	-14.8982	0.345357		27.6235	-19.3364	0.254904
																		28.1225	-12.4526	0.34471		27.7447	-5.3378	-0.295435		27.752	-23.9665	0.554603		27.7585	-25.8423	1.00044		27.6345	-10.6023	-0.45229		27.6421	-14.9721	0.316524		27.6486	-19.4753	0.294681
																		28.1482	-12.4816	0.377533		27.7697	-5.22627	-0.348644		27.777	-23.9565	0.480987		27.7835	-25.8799	1.0159		27.6595	-10.5326	-0.448141		27.6671	-15.1428	0.312429		27.6735	-19.3343	0.267273
																		28.1725	-12.4834	0.38914		27.7947	-5.14749	-0.285823		27.802	-23.9773	0.574024		27.8085	-25.8784	1.00463		27.6845	-10.5613	-0.403262		27.6921	-15.1467	0.286487		27.6985	-19.6089	0.304679
																		28.1983	-12.5099	0.422566		27.8197	-5.31713	-0.357607		27.827	-24.0414	0.510083		27.8334	-25.9342	0.982674		27.7095	-10.6661	-0.406117		27.7171	-15.0314	0.287735		27.7235	-19.5178	0.262831
																		28.2225	-12.4568	0.409882		27.8447	-5.25257	-0.318259		27.852	-23.9169	0.566397		27.8594	-25.9065	1.00117		27.7345	-10.5971	-0.46319		27.7421	-15.1089	0.314828		27.7496	-19.6064	0.228272
																		28.2484	-12.4539	0.386328		27.8704	-5.29409	-0.339489		27.8761	-24.0816	0.546085		27.8826	-25.978	0.988241		27.7605	-10.5731	-0.415728		27.7679	-15.1644	0.308355		27.7744	-19.5697	0.269984
																		28.2725	-12.4795	0.376647		27.8936	-5.32916	-0.316432		27.9012	-24.1653	0.519787		27.9076	-25.9497	1.06072		27.7855	-10.6222	-0.453377		27.7929	-15.2018	0.305464		27.7994	-19.7423	0.271343
																		28.2983	-12.4681	0.40736		27.9186	-5.33443	-0.306963		27.9262	-24.0971	0.526964		27.9327	-25.9078	0.955146		27.8106	-10.4864	-0.434995		27.8179	-15.2294	0.337164		27.8244	-19.5772	0.254533
																		28.3225	-12.5248	0.381867		27.9437	-5.16174	-0.325286		27.9512	-24.1	0.544359		27.9576	-26.0343	0.999941		27.8356	-10.6067	-0.45975		27.8428	-15.1864	0.280862		27.8493	-19.6807	0.249704
																		28.3482	-12.5677	0.401175		27.9686	-5.13915	-0.31821		27.9762	-24.2012	0.4801		27.9827	-26.0128	0.982235		27.8605	-10.5532	-0.435518		27.8679	-15.2998	0.289783		27.8744	-19.6426	0.257782
																		28.3724	-12.5332	0.395975		27.9936	-5.24255	-0.332949		28.0012	-24.1883	0.504119		28.008	-26.143	1.0448		27.8856	-10.5264	-0.438792		27.8929	-15.2944	0.360838		27.8994	-19.7732	0.266846
																		28.3983	-12.5637	0.408125		28.0187	-5.32696	-0.359154		28.0262	-24.1423	0.50008		28.0326	-26.0751	1.04001		27.9106	-10.5412	-0.434913		27.9179	-15.0981	0.359584		27.9244	-19.7257	0.273319
																		28.4225	-12.4931	0.39759		28.0437	-5.28527	-0.350077		28.0512	-24.177	0.550959		28.0576	-26.161	1.02624		27.9355	-10.5226	-0.4337		27.9429	-15.2017	0.300726		27.9494	-19.6303	0.28988
																		28.4483	-12.6736	0.346404		28.0687	-5.28995	-0.311197		28.0762	-24.2697	0.522124		28.0826	-26.242	1.02885		27.9606	-10.593	-0.433809		27.9679	-15.1824	0.310479		27.9744	-19.7638	0.322764
																		28.4725	-12.6363	0.416042		28.0937	-5.22703	-0.406016		28.1012	-24.0674	0.519462		28.1076	-26.1717	1.03008		27.9856	-10.6004	-0.383856		27.9929	-15.2763	0.374406		27.9994	-19.6973	0.294699
																		28.4983	-12.6663	0.428919		28.1186	-5.31983	-0.322909		28.1262	-24.2589	0.577759		28.1326	-26.2582	1.03395		28.0105	-10.6422	-0.413841		28.0179	-15.3709	0.317033		28.0244	-19.7995	0.2699
																		28.5225	-12.6311	0.452481		28.1437	-5.24496	-0.337547		28.1512	-24.3679	0.500134		28.1576	-26.096	1.0406		28.0355	-10.5673	-0.428746		28.0429	-15.2818	0.352981		28.0494	-19.7188	0.277539
																		28.5483	-12.5786	0.365321		28.1687	-5.26574	-0.333359		28.1762	-24.2606	0.534176		28.1826	-26.1395	1.04144		28.0605	-10.6371	-0.428318		28.068	-15.2486	0.317302		28.0744	-19.8155	0.274456
																		28.5725	-12.6955	0.411099		28.1936	-5.11654	-0.335226		28.2012	-24.3394	0.500496		28.2076	-26.2727	1.05081		28.0856	-10.6006	-0.439456		28.0929	-15.3915	0.346962		28.0994	-19.8601	0.284223
																		28.5983	-12.6026	0.413372		28.2187	-5.27611	-0.280393		28.2263	-24.114	0.553803		28.2327	-26.3236	1.04274		28.1105	-10.6677	-0.430844		28.1179	-15.56	0.346652		28.1246	-19.8844	0.246113
																		28.6225	-12.7147	0.392835		28.2437	-5.27486	-0.293242		28.2513	-24.3015	0.518582		28.2577	-26.2866	1.00205		28.1356	-10.5021	-0.3923		28.1429	-15.573	0.332924		28.1494	-19.8523	0.294896
																		28.6483	-12.7102	0.423594		28.2687	-5.1503	-0.364987		28.2763	-24.4066	0.539873		28.2828	-26.279	0.969419		28.1606	-10.6414	-0.443039		28.168	-15.5267	0.327852		28.1744	-19.8287	0.325898
																		28.6725	-12.6867	0.372783		28.2937	-5.37989	-0.324087		28.3012	-24.3579	0.531404		28.3077	-26.2637	1.02402		28.1856	-10.663	-0.432734		28.1929	-15.4754	0.300132		28.1994	-19.832	0.32733
																		28.6983	-12.7034	0.416707		28.3187	-5.27434	-0.387521		28.3263	-24.447	0.522599		28.3327	-26.4808	1.03483		28.2106	-10.5446	-0.424971		28.2179	-15.408	0.331572		28.2244	-19.9609	0.274371
																		28.7225	-12.7274	0.38772		28.3437	-5.19157	-0.32348		28.3512	-24.3858	0.508159		28.3577	-26.3795	1.03055		28.2356	-10.7562	-0.445132		28.2429	-15.3966	0.330665		28.2494	-19.8629	0.263041
																		28.7483	-12.6504	0.440714		28.3687	-5.25312	-0.38321		28.3762	-24.2955	0.490196		28.3827	-26.3708	1.04507		28.2606	-10.5962	-0.394029		28.2679	-15.3512	0.316072		28.2746	-19.9823	0.290039
																		28.7725	-12.6736	0.38991		28.3937	-5.36002	-0.315103		28.4013	-24.4424	0.541152		28.4077	-26.3134	1.07668		28.2856	-10.6011	-0.435343		28.2929	-15.337	0.318227		28.2994	-19.7392	0.292015
																		28.7983	-12.7677	0.389988		28.4187	-5.3034	-0.322831		28.4263	-24.4236	0.524648		28.4327	-26.4649	1.01262		28.3106	-10.533	-0.435866		28.3179	-15.4497	0.355923		28.3244	-19.8886	0.325817
																		28.8225	-12.7475	0.473118		28.4437	-5.29659	-0.316002		28.4512	-24.5274	0.539393		28.4576	-26.4994	1.04963		28.3356	-10.5547	-0.45186		28.343	-15.6466	0.315476		28.3494	-20.0038	0.301852
																		28.8483	-12.5958	0.428429		28.4687	-5.31523	-0.338854		28.4763	-24.4632	0.520894		28.4827	-26.3482	1.01933		28.3606	-10.573	-0.422777		28.368	-15.585	0.336404		28.3744	-20.1175	0.36045
																		28.8725	-12.8147	0.393876		28.4937	-5.34407	-0.319169		28.5012	-24.4712	0.505117		28.5077	-26.5152	1.04235		28.3856	-10.6264	-0.408628		28.3929	-15.7548	0.33085		28.3994	-19.9965	0.286264
																		28.8983	-12.7616	0.40055		28.5187	-5.27975	-0.388886		28.5263	-24.5169	0.536552		28.5327	-26.4799	1.04867		28.4106	-10.6299	-0.442636		28.418	-15.6905	0.315617		28.4244	-20.0168	0.323916
																		28.9225	-12.9338	0.440626		28.5437	-5.3022	-0.392202		28.5512	-24.4509	0.546759		28.5577	-26.6281	1.02429		28.4356	-10.611	-0.396263		28.443	-15.7353	0.346036		28.4494	-20.1102	0.295398
																		28.9483	-12.823	0.391982		28.5687	-5.19775	-0.298604		28.5763	-24.485	0.526546		28.5827	-26.5773	1.07311		28.4606	-10.809	-0.387762		28.468	-15.8367	0.311104		28.4744	-20.0637	0.328282
																		28.9725	-12.7842	0.385301		28.5937	-5.29921	-0.367569		28.6013	-24.4747	0.526722		28.6077	-26.41	0.999728		28.4856	-10.6168	-0.465635		28.493	-15.7311	0.354365		28.4995	-20.0008	0.279089
																		28.9983	-12.8169	0.418058		28.6187	-5.15906	-0.352911		28.6263	-24.7241	0.518739		28.6327	-26.589	1.05616		28.5106	-10.7694	-0.430873		28.518	-15.6265	0.339434		28.5244	-20.1415	0.335301
																		29.0225	-12.7789	0.401698		28.6436	-5.32702	-0.335903		28.6513	-24.5948	0.568971		28.6577	-26.555	1.07091		28.5356	-10.6794	-0.419991		28.543	-15.6227	0.30807		28.5495	-20.122	0.33108
																		29.0483	-12.8923	0.388259		28.6687	-5.14762	-0.367279		28.6762	-24.6125	0.531632		28.6827	-26.6231	1.0519		28.5606	-10.7133	-0.380001		28.568	-15.5931	0.307971		28.5744	-20.2092	0.337501
																		29.0725	-12.7494	0.379324		28.6937	-5.37608	-0.311674		28.7013	-24.5721	0.518507		28.7077	-26.5755	1.07058		28.5856	-10.6832	-0.438059		28.593	-15.6278	0.360326		28.5995	-20.1381	0.303587
																		29.0983	-12.9194	0.426312		28.7187	-5.2627	-0.329473		28.7263	-24.6302	0.547533		28.7327	-26.6735	1.03467		28.6106	-10.6852	-0.462359		28.618	-15.7297	0.291087		28.6244	-20.261	0.30885
																		29.1225	-12.8497	0.418292		28.7437	-5.31128	-0.318961		28.7513	-24.7749	0.476614		28.7577	-26.615	1.03546		28.6356	-10.7009	-0.431907		28.643	-15.8	0.346682		28.6494	-20.1655	0.297892
																		29.1483	-12.9945	0.41245		28.7687	-5.26811	-0.281291		28.7763	-24.6439	0.549473		28.7827	-26.6843	1.04978		28.6606	-10.5109	-0.459556		28.668	-15.7662	0.381474		28.6744	-20.2231	0.298265
																		29.1725	-12.7477	0.437705		28.7937	-5.37703	-0.327322		28.8013	-24.7518	0.559124		28.8077	-26.7039	1.03535		28.6856	-10.6594	-0.448676		28.693	-15.8699	0.328008		28.6995	-20.3029	0.324909
																		29.1983	-12.8827	0.399987		28.8187	-5.16259	-0.349499		28.8273	-24.6355	0.549933		28.8345	-26.7545	1.05991		28.7106	-10.5674	-0.446037		28.718	-15.8515	0.344999		28.7244	-20.3644	0.355348
																		29.2225	-12.9873	0.434773		28.8455	-5.28542	-0.345674		28.8512	-24.7978	0.577931		28.8577	-26.7972	1.02982		28.7356	-10.6651	-0.464454		28.743	-15.9436	0.289933		28.7495	-20.3307	0.371486
																		29.2483	-13.0376	0.3753		28.8687	-5.20762	-0.326952		28.8763	-24.7835	0.583752		28.8827	-26.7081	1.10348		28.7606	-10.7088	-0.41529		28.768	-15.8278	0.327289		28.7744	-20.3835	0.350121
																		29.2725	-13.0484	0.413769		28.8937	-5.26094	-0.302048		28.9013	-24.6945	0.547714		28.9077	-26.8986	1.04035		28.7856	-10.6758	-0.457641		28.793	-15.8619	0.348461		28.7994	-20.3729	0.29659
																		29.2983	-12.9467	0.38621		28.9187	-5.37424	-0.331303		28.9263	-24.7911	0.550981		28.9327	-26.8438	1.05532		28.8106	-10.7281	-0.435296		28.818	-15.7973	0.268203		28.8244	-20.3173	0.297389
																		29.3225	-13.1062	0.430359		28.9437	-5.26862	-0.326683		28.9513	-24.7672	0.51167		28.9577	-26.8723	1.06888		28.8356	-10.6565	-0.447297		28.843	-15.6597	0.318343		28.8495	-20.3653	0.330528
																		29.3483	-12.9341	0.440833		28.9688	-5.25943	-0.33391		28.9763	-24.765	0.486519		28.9827	-26.9447	1.03123		28.8606	-10.6491	-0.447085		28.8681	-15.7302	0.341722		28.8744	-20.3295	0.303689
																		29.3725	-12.8973	0.385774		28.9937	-5.26719	-0.31811		29.0014	-24.8955	0.539407		29.0078	-26.9464	1.05248		28.8856	-10.6778	-0.4194		28.893	-15.8181	0.371376		28.8994	-20.4694	0.332473
																		29.3983	-12.95	0.415638		29.0188	-5.31557	-0.288489		29.0263	-24.743	0.527524		29.0327	-26.8135	1.04652		28.9106	-10.5978	-0.457486		28.9181	-15.7975	0.357948		28.9244	-20.4175	0.317305
																		29.4225	-13.0754	0.428223		29.0437	-5.32749	-0.322594		29.0513	-24.8069	0.549825		29.0577	-26.9023	1.06412		28.9356	-10.6435	-0.471876		28.9431	-15.7407	0.354045		28.9495	-20.5467	0.325603
																		29.4483	-13.1029	0.439908		29.0687	-5.28163	-0.303916		29.0763	-24.7978	0.568202		29.0827	-26.8937	1.11196		28.9606	-10.6226	-0.454422		28.968	-15.8813	0.352963		28.9744	-20.3929	0.359497
																		29.4725	-13.0623	0.423749		29.0937	-5.33693	-0.28114		29.1014	-24.8096	0.541952		29.1077	-26.9869	1.06848		28.9856	-10.6404	-0.411109		28.9931	-15.8596	0.345396		28.9995	-20.5086	0.350954
																		29.4983	-13.0691	0.423959		29.1187	-5.36984	-0.293834		29.1263	-24.9713	0.548969		29.1327	-26.938	1.05615		29.0106	-10.724	-0.454913		29.018	-16.0499	0.400627		29.0245	-20.5349	0.375386
																		29.5225	-13.054	0.394478		29.1437	-5.27965	-0.323723		29.1514	-24.9641	0.532629		29.1577	-27.0134	1.14126		29.0356	-10.7998	-0.419229		29.043	-15.9668	0.335668		29.0494	-20.4577	0.297775
																		29.5483	-13.0719	0.439212		29.1687	-5.37266	-0.331047		29.1763	-24.9191	0.602121		29.1828	-26.966	1.05618		29.0606	-10.6629	-0.412118		29.0681	-15.997	0.297774		29.0745	-20.5119	0.325933
																		29.5725	-12.9482	0.379712		29.1937	-5.22484	-0.324118		29.2013	-24.9636	0.52347		29.2077	-27.1805	1.06968		29.0856	-10.7079	-0.449002		29.093	-16.1144	0.318743		29.0995	-20.4829	0.400271
																		29.5983	-13.0943	0.423411		29.2187	-5.30132	-0.344993		29.2263	-24.987	0.565574		29.2336	-27.2613	1.05525		29.1106	-10.6935	-0.447033		29.1181	-16.1757	0.371845		29.1245	-20.5981	0.365182
																		29.6225	-13.2263	0.449853		29.2448	-5.35904	-0.314232		29.2521	-24.8949	0.515629		29.2586	-27.0797	1.10318		29.1356	-10.737	-0.459404		29.1431	-16.0814	0.33043		29.1495	-20.5514	0.354079
																		29.6483	-13.1724	0.408925		29.2697	-5.27139	-0.341464		29.2772	-25.0358	0.492078		29.2836	-27.1542	1.09768		29.1606	-10.744	-0.465274		29.1681	-15.9872	0.372393		29.1745	-20.5681	0.359328
																		29.6725	-13.1414	0.454597		29.2948	-5.35637	-0.328254		29.3022	-25.1642	0.498605		29.3085	-27.1405	1.04931		29.1857	-10.736	-0.428383		29.1931	-16.0026	0.39778		29.1995	-20.5231	0.352406
																		29.6983	-13.0833	0.409946		29.3197	-5.27478	-0.297262		29.3272	-25.0557	0.54172		29.3335	-27.1767	1.05635		29.2106	-10.7167	-0.449886		29.2181	-15.9806	0.32963		29.2244	-20.6052	0.347982
																		29.7225	-13.2565	0.423332		29.3447	-5.34554	-0.337082		29.3522	-25.0536	0.537646		29.3586	-27.2065	1.03972		29.2356	-10.7396	-0.395444		29.2431	-16.11	0.348866		29.2495	-20.5994	0.361694
																		29.7483	-13.1183	0.46088		29.3697	-5.21408	-0.357595		29.3772	-25.0745	0.564657		29.3836	-27.1355	1.03873		29.2607	-10.6852	-0.430745		29.2681	-15.978	0.34607		29.2745	-20.712	0.366956
																		29.7734	-13.1261	0.415716		29.3948	-5.41199	-0.358959		29.4022	-25.1528	0.566801		29.4086	-27.1835	1.06276		29.2858	-10.7108	-0.42527		29.2921	-16.099	0.349066		29.2987	-20.6673	0.390105
																		29.7975	-13.2676	0.457834		29.4198	-5.31874	-0.395463		29.4272	-25.0804	0.567059		29.4336	-27.1904	1.02165		29.3096	-10.8212	-0.449223		29.3172	-16.2502	0.365939		29.3237	-20.7762	0.342443
																		29.8233	-13.096	0.422186		29.4448	-5.37301	-0.361122		29.4522	-25.0408	0.588235		29.4586	-27.1867	1.04856		29.3346	-10.6906	-0.443357		29.3423	-16.1474	0.365241		29.3487	-20.6485	0.402135
																		29.8476	-13.147	0.421145		29.4698	-5.2966	-0.345811		29.4772	-25.0506	0.494194		29.4836	-27.1774	1.07866		29.3596	-10.7295	-0.432756		29.3673	-16.1889	0.336669		29.3737	-20.7129	0.341017
																		29.8734	-13.2445	0.388163		29.4948	-5.46126	-0.331226		29.5022	-25.2201	0.513798		29.5086	-27.3113	1.06313		29.3847	-10.7282	-0.475506		29.3923	-16.2491	0.355449		29.3987	-20.7549	0.361618
																		29.8975	-13.3287	0.39388		29.5198	-5.35299	-0.296789		29.5272	-25.2331	0.593018		29.5336	-27.2983	1.08128		29.4096	-10.7654	-0.474984		29.4172	-16.153	0.336749		29.4237	-20.7313	0.362086
																		29.9234	-13.2427	0.439018		29.5448	-5.28171	-0.316405		29.5522	-25.1499	0.550638		29.5586	-27.3073	1.06067		29.4347	-10.6317	-0.469916		29.4423	-16.2582	0.367883		29.4487	-20.7144	0.389783
																		29.9475	-13.1807	0.443066		29.5697	-5.28115	-0.331611		29.5772	-25.2693	0.555668		29.5836	-27.2631	1.06589		29.4596	-10.7039	-0.40989		29.4673	-16.1062	0.377874		29.4736	-20.7428	0.382431
																		29.9734	-13.4314	0.441776		29.5948	-5.22048	-0.356572		29.6022	-25.3217	0.563688		29.6086	-27.3607	1.06993		29.4847	-10.7289	-0.435196		29.4922	-16.0529	0.350784		29.4986	-20.782	0.33941
																		29.9976	-13.2351	0.421809		29.6198	-5.33993	-0.350673		29.6272	-25.2407	0.536095		29.6336	-27.3575	1.08099		29.5096	-10.6457	-0.437598		29.5173	-16.0992	0.364589		29.5238	-20.8469	0.355098
																		30.0234	-13.3113	0.416943		29.6448	-5.30514	-0.34783		29.6522	-25.2804	0.578609		29.6586	-27.4577	1.09334		29.5347	-10.7751	-0.438651		29.5423	-16.1948	0.319586		29.5487	-20.9241	0.397838
																		30.0476	-13.2495	0.421526		29.6698	-5.27447	-0.340536		29.6762	-25.3633	0.551429		29.6828	-27.3784	1.10583		29.5596	-10.726	-0.443896		29.5673	-16.1489	0.397161		29.5737	-20.8981	0.371607
																		30.0731	-13.2194	0.42669		29.6938	-5.23857	-0.303111		29.7014	-25.2248	0.596056		29.7078	-27.4112	1.08955		29.5847	-10.695	-0.455018		29.5923	-16.2229	0.357836		29.5987	-20.9362	0.380462
																		30.0973	-13.2764	0.387255		29.7188	-5.40575	-0.376481		29.7264	-25.2773	0.557063		29.7328	-27.3952	1.08582		29.6097	-10.7985	-0.489985		29.6173	-16.2067	0.338022		29.6237	-20.7937	0.330255
																		30.1224	-13.2476	0.509427		29.7438	-5.18098	-0.34237		29.7514	-25.4048	0.566587		29.7578	-27.4785	1.07362		29.6346	-10.7116	-0.42666		29.6423	-16.4005	0.413153		29.6487	-20.8859	0.354371
																		30.1473	-13.4087	0.421493		29.7688	-5.36365	-0.308683		29.7764	-25.3437	0.555172		29.7828	-27.4986	1.11335		29.6597	-10.7832	-0.408116		29.6673	-16.4506	0.304372		29.6736	-20.9796	0.410205
																		30.1723	-13.3082	0.443397		29.7938	-5.28003	-0.396692		29.8014	-25.3627	0.591917		29.8078	-27.4629	1.0737		29.6847	-10.6593	-0.421044		29.6923	-16.4693	0.280568		29.6987	-20.7742	0.379676
																		30.1973	-13.2433	0.415441		29.8188	-5.35058	-0.345668		29.8273	-25.389	0.553647		29.8346	-27.4298	1.05257		29.7097	-10.7205	-0.4244		29.7173	-16.6728	0.371959		29.7237	-20.9131	0.356765
																		30.2224	-13.396	0.431943		29.8456	-5.34446	-0.282496		29.8512	-25.4412	0.543058		29.8577	-27.5412	1.06109		29.7347	-10.6343	-0.450959		29.7423	-16.5531	0.418756		29.7487	-20.9576	0.41897
																		30.2473	-13.3053	0.46473		29.8688	-5.31462	-0.323122		29.8764	-25.3646	0.525779		29.8828	-27.4133	1.09182		29.7597	-10.7997	-0.442569		29.7673	-16.4223	0.374532		29.7737	-21.0157	0.378322
																		30.2723	-13.4208	0.458885		29.8938	-5.43514	-0.312057		29.9014	-25.4199	0.572962		29.9078	-27.6178	1.0873		29.7847	-10.8038	-0.408736		29.7923	-16.3291	0.353971		29.7987	-21.0595	0.38562
																		30.2973	-13.3037	0.429752		29.9188	-5.37488	-0.343848		29.9264	-25.4024	0.550094		29.9328	-27.5112	1.08786		29.8097	-10.84	-0.433719		29.8173	-16.288	0.339422		29.8237	-21.1486	0.434535
																		30.3223	-13.4089	0.436939		29.9438	-5.28054	-0.349287		29.9514	-25.4088	0.538435		29.9578	-27.6241	1.06791		29.8347	-10.7877	-0.413915		29.8423	-16.3966	0.376776		29.8487	-21.2785	0.432728
																		30.3473	-13.497	0.477668		29.9688	-5.4322	-0.318456		29.9764	-25.5753	0.574301		29.9828	-27.6377	1.10939		29.8597	-10.7692	-0.378204		29.8673	-16.5042	0.360186		29.8737	-21.0506	0.413677
																		30.3724	-13.4237	0.43785		29.9938	-5.32303	-0.348442		30.0014	-25.468	0.579058		30.0087	-27.7112	1.17088		29.8847	-10.8204	-0.474521		29.8923	-16.518	0.346291		29.8988	-21.0019	0.370183
																		30.3973	-13.5255	0.447585		30.0199	-5.39731	-0.371401		30.0265	-25.474	0.570219		30.0338	-27.7682	1.1194		29.9096	-10.6577	-0.425811		29.9173	-16.5914	0.358261		29.9237	-21.1	0.357062
																		30.4224	-13.4267	0.428138		30.0448	-5.42136	-0.286284		30.0522	-25.5228	0.577056		30.0583	-27.6545	1.07719		29.9347	-10.7332	-0.474768		29.9423	-16.626	0.364922		29.9487	-21.2099	0.415045
																		30.4473	-13.5252	0.468737		30.0697	-5.33026	-0.377897		30.0769	-25.474	0.617686		30.0833	-27.6588	1.0993		29.9598	-10.8441	-0.459434		29.9674	-16.6091	0.378035		29.9746	-21.1427	0.333779
																		30.4723	-13.4241	0.493089		30.0945	-5.43852	-0.313052		30.1018	-25.5854	0.565127		30.1082	-27.636	1.11666		29.9857	-10.6039	-0.435822		29.9932	-16.7803	0.358623		29.9996	-21.191	0.346024
																		30.4974	-13.5625	0.479285		30.1195	-5.42579	-0.318909		30.1268	-25.5474	0.575477		30.1333	-27.5581	1.10997		30.0107	-10.7039	-0.439476		30.0182	-16.8639	0.341718		30.0255	-21.3284	0.37663
																		30.5224	-13.4507	0.424246		30.1446	-5.33111	-0.305625		30.1518	-25.6464	0.571635		30.1583	-27.6787	1.10699		30.0365	-10.644	-0.445394		30.0422	-16.7018	0.402105		30.0487	-21.1534	0.404602
																		30.5473	-13.4818	0.427247		30.1696	-5.35789	-0.334148		30.1768	-25.5164	0.598972		30.1833	-27.741	1.14781		30.0596	-10.7242	-0.450677		30.0671	-16.8553	0.339777		30.0745	-21.195	0.389625
																		30.5724	-13.4159	0.456261		30.1945	-5.3775	-0.340037		30.2018	-25.5682	0.583748		30.2083	-27.7955	1.15085		30.0854	-10.6887	-0.43458		30.0928	-16.7467	0.364125		30.0992	-21.2556	0.396217
																		30.5974	-13.6025	0.457908		30.2195	-5.33381	-0.329182		30.2268	-25.6848	0.569582		30.2333	-27.6902	1.11776		30.1104	-10.8466	-0.424383		30.1177	-16.6129	0.337373		30.1242	-21.168	0.465243
																		30.6223	-13.6023	0.441323		30.2445	-5.33279	-0.322472		30.2518	-25.5224	0.596767		30.2583	-27.7508	1.11059		30.1354	-10.7021	-0.412387		30.1427	-16.6719	0.412313		30.1492	-21.144	0.389943
																		30.6473	-13.4824	0.445172		30.2696	-5.43269	-0.304006		30.2768	-25.7062	0.584951		30.2833	-27.9525	1.11573		30.1604	-10.7772	-0.447247		30.1677	-16.6834	0.365051		30.1742	-21.2844	0.427489
																		30.6724	-13.5734	0.464102		30.2946	-5.35022	-0.321327		30.3018	-25.6588	0.592267		30.3083	-27.7452	1.10523		30.1855	-10.7719	-0.45537		30.1927	-16.7765	0.352217		30.1992	-21.3027	0.469305
																		30.6973	-13.469	0.430515		30.3196	-5.50202	-0.370508		30.3268	-25.7108	0.58061		30.3333	-27.8458	1.12187		30.2104	-10.7197	-0.402774		30.2177	-16.8337	0.404283		30.2242	-21.3773	0.36575
																		30.7224	-13.5644	0.418995		30.3446	-5.40615	-0.330548		30.3524	-25.6625	0.574878		30.3591	-27.8135	1.11629		30.2354	-10.6967	-0.434884		30.2427	-16.8355	0.332803		30.2492	-21.3485	0.391895
																		30.7473	-13.5404	0.444261		30.3703	-5.43388	-0.372111		30.376	-25.854	0.588121		30.3825	-27.8448	1.1575		30.2604	-10.7627	-0.404861		30.2677	-16.9045	0.344431		30.2742	-21.3659	0.425379
																		30.7724	-13.5768	0.464765		30.3936	-5.41643	-0.346762		30.401	-25.6447	0.581449		30.4075	-27.7843	1.1012		30.2855	-10.8083	-0.415143		30.2929	-16.9668	0.413006		30.2992	-21.3798	0.457641
																		30.7973	-13.5599	0.445948		30.4186	-5.4275	-0.346317		30.426	-25.6495	0.602863		30.4325	-27.7395	1.11845		30.3104	-10.7594	-0.45638		30.3177	-16.9443	0.376147		30.3242	-21.4324	0.398084
																		30.8224	-13.6373	0.416499		30.4436	-5.28422	-0.335204		30.451	-25.7548	0.564765		30.4575	-27.892	1.09573		30.3354	-10.8696	-0.447748		30.3427	-17.097	0.368303		30.3492	-21.3881	0.421859
																		30.8473	-13.6464	0.417489		30.4685	-5.38522	-0.331191		30.476	-25.7399	0.564857		30.4825	-27.9013	1.08139		30.3604	-10.6905	-0.429056		30.3677	-17.0248	0.396343		30.3742	-21.3679	0.40438
																		30.8732	-13.6379	0.422846		30.4936	-5.29228	-0.317315		30.501	-25.9091	0.546121		30.5075	-28.0249	1.06303		30.3855	-10.8948	-0.438264		30.3927	-17.0143	0.388975		30.3992	-21.3982	0.444836
																		30.8974	-13.6182	0.431585		30.5185	-5.36393	-0.360896		30.526	-25.6955	0.534296		30.5325	-27.9268	1.10447		30.4104	-10.8141	-0.419547		30.4178	-16.8666	0.407182		30.4242	-21.4631	0.374509
																		30.9224	-13.719	0.388536		30.5435	-5.42885	-0.308246		30.551	-25.9687	0.582134		30.5575	-27.9218	1.15883		30.4354	-10.7902	-0.426638		30.4427	-16.8041	0.37061		30.4492	-21.4687	0.452971
																		30.9474	-13.6332	0.434004		30.5686	-5.31804	-0.323528		30.5761	-25.8448	0.539149		30.5825	-27.9584	1.13001		30.4604	-10.7102	-0.411559		30.4677	-16.8435	0.385501		30.4742	-21.4944	0.38449
																		30.9724	-13.6602	0.467817		30.5935	-5.43317	-0.339535		30.601	-25.8312	0.626897		30.6075	-27.9109	1.14153		30.4855	-10.7728	-0.430358		30.4927	-16.7782	0.375167		30.4992	-21.5197	0.41732
																		30.9973	-13.8106	0.400072		30.6186	-5.42405	-0.363745		30.626	-25.9223	0.587764		30.6325	-28.136	1.1396		30.5104	-10.7356	-0.486743		30.5177	-17.0639	0.371413		30.5242	-21.615	0.425362
																		31.0224	-13.8461	0.493446		30.6436	-5.41653	-0.298234		30.651	-25.8878	0.575282		30.6575	-28.0026	1.1274		30.5354	-10.8683	-0.451875		30.5427	-17.0307	0.374343		30.5492	-21.4723	0.428662
																		31.0473	-13.6987	0.421438		30.6686	-5.42991	-0.377302		30.676	-25.9073	0.582618		30.6825	-28.1542	1.15193		30.5604	-10.6923	-0.427214		30.5677	-17.0239	0.371959		30.5742	-21.4421	0.438692
																		31.0732	-13.8537	0.42178		30.6935	-5.28017	-0.342159		30.701	-25.9194	0.619028		30.7075	-28.2122	1.11705		30.5854	-10.8813	-0.439649		30.5927	-17.2516	0.388198		30.5992	-21.6656	0.42315
																		31.0973	-13.7502	0.432554		30.7186	-5.40647	-0.319096		30.726	-25.9796	0.618361		30.7325	-28.086	1.10484		30.6105	-10.7135	-0.454164		30.6177	-17.0845	0.345837		30.6242	-21.5919	0.42307
																		31.1224	-13.7103	0.431934		30.7435	-5.37128	-0.329402		30.751	-25.8555	0.510103		30.7575	-28.3181	1.13213		30.6355	-10.7944	-0.464762		30.6427	-16.9938	0.384784		30.6492	-21.6656	0.41493
																		31.1474	-13.797	0.47248		30.7686	-5.32284	-0.300848		30.776	-26.1123	0.61284		30.7825	-28.2878	1.10872		30.6605	-10.7071	-0.451366		30.6677	-16.9957	0.396861		30.6742	-21.6195	0.42222
																		31.1732	-13.7264	0.489557		30.7936	-5.40385	-0.347591		30.801	-25.9087	0.627132		30.8076	-28.0997	1.16324		30.6855	-10.7098	-0.439757		30.6927	-16.9185	0.353157		30.6993	-21.5723	0.408075
																		31.1974	-13.7978	0.487823		30.8186	-5.50105	-0.292007		30.826	-26.0398	0.596299		30.8325	-28.2857	1.14403		30.7104	-10.82	-0.443448		30.7178	-16.9548	0.386237		30.7242	-21.5602	0.39815
																		31.2232	-13.6576	0.437456		30.8436	-5.35871	-0.342463		30.851	-26.0385	0.603761		30.8575	-28.1548	1.14949		30.7354	-10.7659	-0.421083		30.7427	-16.9767	0.468722		30.7493	-21.7638	0.402272
																		31.2474	-13.7301	0.450568		30.8685	-5.42021	-0.298353		30.876	-26.0882	0.59086		30.8825	-28.2155	1.12211		30.7605	-10.7491	-0.413207		30.7678	-16.9043	0.445266		30.7742	-21.6848	0.381147
																		31.2732	-13.7129	0.459377		30.8936	-5.42351	-0.317133		30.901	-25.9393	0.541709		30.9075	-28.3098	1.15803		30.7855	-10.7247	-0.457908		30.7928	-16.7901	0.401483		30.7993	-21.7486	0.428748
																		31.2974	-13.8059	0.423637		30.9186	-5.36383	-0.344669		30.926	-26.1414	0.559499		30.9323	-28.365	1.17029		30.8105	-10.6181	-0.424057		30.8178	-16.9171	0.368438		30.8243	-21.8069	0.402993
																		31.3232	-13.6649	0.423465		30.9427	-5.39405	-0.327005		30.9492	-26.0554	0.544291		30.9544	-28.2309	1.12222		30.8355	-10.747	-0.444286		30.8427	-17.0197	0.324413		30.8493	-21.7169	0.441052
																		31.3474	-13.6707	0.446876		30.9678	-5.46153	-0.333339		30.9742	-26.1349	0.618761		30.9794	-28.2284	1.10438		30.8605	-10.8051	-0.441016		30.8678	-17.139	0.468531		30.8742	-21.7597	0.4778
																		31.3732	-13.7695	0.452651		30.9929	-5.4679	-0.281039		30.9992	-26.0543	0.621754		31.0044	-28.3699	1.13953		30.8855	-10.769	-0.448272		30.8927	-17.1772	0.357669		30.8993	-21.84	0.42628
																		31.3974	-13.7555	0.469076		31.0178	-5.56465	-0.358555		31.0242	-26.1069	0.6097		31.0295	-28.4884	1.13726		30.9105	-10.8853	-0.440017		30.9177	-17.1152	0.353305		30.9242	-21.7956	0.448252
																		31.4232	-13.8407	0.430996		31.0428	-5.50701	-0.307964		31.0492	-26.1188	0.621221		31.0544	-28.3985	1.13611		30.9355	-10.6428	-0.413375		30.9428	-17.1966	0.370211		30.9493	-21.8369	0.447715
																		31.4474	-13.7342	0.436028		31.0678	-5.43921	-0.307412		31.0741	-26.1756	0.609278		31.0794	-28.2548	1.11364		30.9604	-10.9062	-0.445841		30.9678	-17.1508	0.372089		30.9742	-21.7784	0.495078
																		31.4732	-13.8624	0.448713		31.0928	-5.48718	-0.280633		31.0992	-26.1808	0.629989		31.1044	-28.4945	1.15593		30.9855	-10.7172	-0.475592		30.9928	-17.2751	0.381517		30.9993	-21.9238	0.446749
																		31.4974	-13.8512	0.471534		31.1178	-5.51281	-0.28973		31.1241	-26.2302	0.628192		31.1294	-28.3783	1.15883		31.0104	-10.9814	-0.440092		31.0178	-17.2077	0.393535		31.0242	-21.9691	0.466114
																		31.5232	-13.9213	0.452848		31.1428	-5.35172	-0.308774		31.1492	-26.1978	0.605981		31.1544	-28.3391	1.19596		31.0355	-10.7897	-0.402823		31.0428	-17.023	0.37082		31.0493	-21.8497	0.45433
																		31.5474	-13.8713	0.495767		31.1678	-5.50813	-0.331861		31.1742	-26.0339	0.597836		31.1794	-28.4815	1.2098		31.0604	-10.7008	-0.441536		31.0678	-17.0718	0.380873		31.0742	-21.9218	0.459339
																		31.5732	-13.9804	0.477513		31.1928	-5.37721	-0.334602		31.1992	-26.2012	0.626813		31.2045	-28.6846	1.15822		31.0855	-10.8675	-0.443789		31.0928	-17.1828	0.439059		31.0993	-21.9302	0.441075
																		31.5974	-13.922	0.457275		31.2178	-5.44353	-0.316905		31.2242	-26.1932	0.634504		31.2294	-28.5174	1.09718		31.1105	-10.7725	-0.440294		31.1178	-17.0492	0.337775		31.1242	-21.8468	0.50622
																		31.6232	-13.8184	0.454272		31.2428	-5.4238	-0.304806		31.2492	-26.2941	0.591453		31.2544	-28.5443	1.15578		31.1355	-10.8091	-0.469754		31.1428	-17.2395	0.409951		31.1493	-21.9015	0.472865
																		31.6474	-13.8488	0.487156		31.2678	-5.55314	-0.328971		31.2742	-26.3921	0.640166		31.2794	-28.6325	1.14329		31.1605	-10.7421	-0.459897		31.1678	-17.3373	0.39129		31.1743	-21.9534	0.449525
																		31.6732	-13.8959	0.423665		31.2928	-5.46718	-0.294357		31.2993	-26.3468	0.62099		31.3045	-28.6113	1.12272		31.1855	-10.8074	-0.459466		31.1928	-17.2796	0.358551		31.1993	-21.9534	0.465902
																		31.6974	-13.9058	0.4344		31.3178	-5.41182	-0.291799		31.3242	-26.3476	0.610448		31.3294	-28.5878	1.17176		31.2105	-10.8732	-0.406793		31.2178	-17.2784	0.328074		31.2243	-22.0684	0.515011
																		31.7232	-13.8495	0.422003		31.3428	-5.51022	-0.295786		31.3492	-26.3059	0.620527		31.3544	-28.6571	1.15921		31.2355	-10.836	-0.436368		31.2428	-17.3906	0.401649		31.2493	-21.9874	0.455307
																		31.7474	-14.097	0.44342		31.3678	-5.43112	-0.325218		31.3742	-26.3473	0.589028		31.3794	-28.6147	1.12327		31.2605	-10.8411	-0.405595		31.2678	-17.3809	0.413027		31.2742	-22.0465	0.453104
																		31.7732	-13.9556	0.450985		31.3928	-5.44048	-0.335657		31.3992	-26.3863	0.591708		31.4044	-28.6083	1.14951		31.2855	-10.8755	-0.430163		31.2928	-17.4396	0.372316		31.2993	-22.1633	0.502889
																		31.7974	-13.9756	0.437362		31.4178	-5.44915	-0.341231		31.4242	-26.2002	0.606887		31.4294	-28.548	1.18349		31.3105	-10.8924	-0.426603		31.3178	-17.3396	0.36217		31.3242	-22.1761	0.466805
																		31.8232	-14.0543	0.442333		31.4428	-5.41181	-0.324733		31.4492	-26.3762	0.586282		31.4545	-28.6982	1.23289		31.3355	-10.735	-0.476796		31.3428	-17.3914	0.372726		31.3493	-21.9463	0.501641
																		31.8474	-13.9557	0.49878		31.4678	-5.41749	-0.329832		31.4742	-26.4393	0.626358		31.4794	-28.8128	1.19472		31.3605	-10.7988	-0.429832		31.3678	-17.4343	0.41135		31.3744	-22.1302	0.498636
																		31.8733	-14.004	0.476821		31.4928	-5.40806	-0.354322		31.4992	-26.3507	0.573122		31.5044	-28.8717	1.16382		31.3855	-10.7643	-0.411107		31.3928	-17.2851	0.454902		31.3993	-22.097	0.498677
																		31.8974	-14.0626	0.44201		31.5178	-5.39023	-0.321421		31.5242	-26.4503	0.628711		31.5294	-28.8556	1.18168		31.4105	-10.7624	-0.460397		31.4178	-17.3374	0.396339		31.4244	-22.174	0.465119
																		31.9233	-14.0336	0.433984		31.5428	-5.5657	-0.315792		31.5493	-26.4353	0.615091		31.5545	-28.7021	1.17334		31.4355	-10.767	-0.418892		31.4428	-17.3359	0.414266		31.4493	-22.0887	0.464293
																		31.9474	-14.04	0.478154		31.5678	-5.47419	-0.349297		31.5742	-26.3917	0.633214		31.5794	-28.7852	1.17753		31.4605	-10.7721	-0.421033		31.4678	-17.493	0.409586		31.4743	-22.1976	0.503732
																		31.9732	-13.9061	0.479324		31.5928	-5.40657	-0.358594		31.5992	-26.5095	0.602311		31.6044	-28.798	1.14554		31.4855	-10.7675	-0.464705		31.4928	-17.4872	0.413971		31.4993	-22.2414	0.52777
																		31.9974	-14.0789	0.454837		31.6179	-5.49233	-0.318461		31.6242	-26.4666	0.628091		31.6294	-28.901	1.17105		31.5105	-10.7503	-0.415888		31.5178	-17.4446	0.406252		31.5243	-22.3354	0.499826
																		32.0232	-14.1717	0.459725		31.6429	-5.51122	-0.353995		31.6492	-26.5925	0.639915		31.6567	-28.819	1.20657		31.5355	-10.8642	-0.371117		31.5428	-17.6529	0.395346		31.5493	-22.1266	0.50696
																		32.0474	-14.1589	0.442102		31.6677	-5.43313	-0.283505		31.6742	-26.5917	0.634117		31.6795	-29.055	1.26167		31.5605	-10.8658	-0.434051		31.5679	-17.73	0.391087		31.5743	-22.2977	0.484066
																		32.0732	-14.1021	0.493848		31.6929	-5.55054	-0.311452		31.6993	-26.4053	0.62022		31.7045	-28.9639	1.22476		31.5855	-10.8223	-0.475157		31.5928	-17.6411	0.395008		31.5993	-22.3273	0.520175
																		32.0974	-14.156	0.478933		31.7181	-5.44878	-0.275719		31.7252	-26.6795	0.619789		31.7318	-28.9061	1.19727		31.6105	-10.7188	-0.463481		31.6178	-17.6635	0.404448		31.6243	-22.3204	0.449646
																		32.1232	-14.1504	0.472307		31.7428	-5.36461	-0.334306		31.7493	-26.578	0.605215		31.7545	-29.0585	1.21488		31.6355	-10.851	-0.455079		31.6428	-17.6747	0.368625		31.6493	-22.2618	0.487036
																		32.1474	-14.2514	0.467225		31.7678	-5.45692	-0.32078		31.7742	-26.669	0.660002		31.7794	-28.9707	1.15767		31.6605	-10.9148	-0.387725		31.6678	-17.6883	0.382671		31.6743	-22.1402	0.518392
																		32.1732	-14.2572	0.468389		31.7929	-5.47223	-0.274998		31.7993	-26.5985	0.561496		31.8045	-29.0677	1.18351		31.6855	-10.8845	-0.401298		31.6928	-17.5389	0.400251		31.6993	-22.3255	0.488974
																		32.1974	-14.1068	0.5332		31.8178	-5.44935	-0.290826		31.8242	-26.738	0.579447		31.8294	-29.1452	1.14362		31.7105	-10.8583	-0.456999		31.7178	-17.3311	0.383632		31.7244	-22.3716	0.494362
																		32.2232	-14.0514	0.417445		31.8429	-5.5944	-0.263916		31.8493	-26.6048	0.65204		31.8544	-29.0572	1.20369		31.7355	-10.6815	-0.414219		31.7428	-17.5475	0.421009		31.7493	-22.3292	0.498836
																		32.2474	-14.1518	0.485406		31.8679	-5.45293	-0.309168		31.8742	-26.6243	0.638343		31.8794	-29.0664	1.2242		31.7605	-10.7797	-0.489235		31.7679	-17.6195	0.407933		31.7744	-22.5135	0.497304
																		32.2735	-14.2434	0.456941		31.8929	-5.30673	-0.322457		31.8993	-26.5923	0.650714		31.9045	-29.1409	1.21334		31.7855	-10.8995	-0.434456		31.7929	-17.7692	0.371354		31.7993	-22.421	0.545297
																		32.2974	-14.1786	0.48571		31.9178	-5.50126	-0.260321		31.9242	-26.6282	0.644752		31.9295	-29.2328	1.17904		31.8105	-10.7532	-0.426807		31.8178	-17.7759	0.430816		31.8244	-22.4705	0.517304
																		32.3232	-14.1628	0.46181		31.9428	-5.41462	-0.3019		31.9492	-26.6899	0.645869		31.9545	-29.0437	1.23451		31.8355	-10.7191	-0.40116		31.8429	-17.852	0.400134		31.8493	-22.4368	0.466236
																		32.3474	-14.2415	0.505432		31.9681	-5.49692	-0.318518		31.9752	-26.8418	0.682113		31.9818	-29.0378	1.2686		31.8605	-10.8515	-0.44926		31.8679	-17.7988	0.449696		31.8744	-22.5352	0.466315
																		32.3733	-14.1707	0.460733		31.9927	-5.5151	-0.302193		31.9993	-26.7403	0.609249		32.0045	-29.17	1.18378		31.8855	-10.9454	-0.439102		31.8928	-17.9269	0.425769		31.8993	-22.4799	0.517401
																		32.3974	-14.1892	0.479736		32.0181	-5.42527	-0.275232		32.0242	-26.8177	0.638852		32.0295	-29.0249	1.17286		31.9105	-10.9696	-0.457587		31.9179	-17.961	0.439588		31.9244	-22.4439	0.472437
																		32.4233	-14.2135	0.45009		32.0433	-5.40487	-0.309788		32.0501	-26.7215	0.622828		32.0568	-29.2394	1.21655		31.9355	-10.8534	-0.461465		31.9428	-18.1444	0.367987		31.9494	-22.4605	0.498472
																		32.4474	-14.2545	0.422349		32.0678	-5.36481	-0.302747		32.0742	-26.8624	0.646961		32.0795	-29.2487	1.23541		31.9605	-10.7797	-0.418056		31.9679	-17.8954	0.44604		31.9744	-22.5881	0.501149
																		32.4732	-14.3725	0.434644		32.0929	-5.37605	-0.328801		32.0993	-26.9013	0.571214		32.1045	-29.2364	1.23572		31.9855	-10.8237	-0.412804		31.9929	-17.8507	0.481618		31.9993	-22.5932	0.481477
																		32.4974	-14.2423	0.484957		32.1179	-5.48466	-0.280755		32.1243	-26.7831	0.635703		32.1295	-29.1493	1.20018		32.0105	-10.755	-0.429214		32.0179	-17.7355	0.410388		32.0244	-22.4664	0.535694
																		32.5232	-14.2188	0.344487		32.1431	-5.48281	-0.276582		32.1493	-26.859	0.635032		32.1545	-29.1367	1.20444		32.0356	-10.9575	-0.461096		32.0429	-17.8429	0.463098		32.0493	-22.5689	0.495055
																		32.5474	-14.3573	0.425872		32.1679	-5.53666	-0.392755		32.1743	-26.8719	0.645587		32.1795	-29.4385	1.1971		32.0605	-10.8327	-0.452248		32.0679	-17.7477	0.409942		32.0744	-22.5242	0.538769
																		32.5733	-14.2665	0.368849		32.1929	-5.37941	-0.261842		32.1993	-26.9331	0.628439		32.2045	-29.4409	1.20485		32.0856	-10.9293	-0.421985		32.0929	-17.9121	0.435235		32.0994	-22.5819	0.504163
																		32.5974	-14.2488	0.370264		32.2179	-5.47994	-0.328636		32.2243	-26.784	0.657831		32.2295	-29.4031	1.21297		32.1106	-10.7378	-0.449465		32.1178	-17.9602	0.431889		32.1244	-22.5313	0.548885
																		32.6232	-14.3521	0.413323		32.2428	-5.51621	-0.342048		32.2493	-26.9142	0.64381		32.2544	-29.3606	1.21386		32.1356	-10.8851	-0.435043		32.1429	-17.9952	0.456253		32.1494	-22.6209	0.513279
																		32.6474	-14.2726	0.467583		32.2681	-5.45805	-0.28903		32.276	-26.9692	0.652191		32.2826	-29.3984	1.21371		32.1605	-10.8542	-0.439392		32.1679	-18.0494	0.463145		32.1744	-22.7709	0.510865
																		32.6733	-14.3783	0.413662		32.2936	-5.47909	-0.31209		32.3011	-26.9374	0.574674		32.3076	-29.4991	1.21801		32.1855	-10.8545	-0.44925		32.1929	-18.0864	0.40965		32.1993	-22.6316	0.486555
																		32.6974	-14.234	0.392706		32.3186	-5.60434	-0.339978		32.3262	-26.9052	0.634028		32.3326	-29.5437	1.25931		32.2105	-10.8352	-0.469542		32.2179	-18.0411	0.434875		32.2244	-22.7952	0.551096
																		32.7233	-14.2805	0.448202		32.3436	-5.46234	-0.256593		32.3512	-26.9913	0.620062		32.3576	-29.5105	1.1899		32.2356	-10.8303	-0.448842		32.2429	-18.1312	0.441967		32.2494	-22.7566	0.528172
																		32.7475	-14.2921	0.454394		32.3686	-5.44268	-0.284099		32.3761	-27.1035	0.658682		32.3826	-29.5048	1.1736		32.2605	-10.8814	-0.390519		32.2679	-18.0996	0.405982		32.2744	-22.7351	0.480713
																		32.7732	-14.3216	0.443364		32.3936	-5.48308	-0.306678		32.4011	-27.0534	0.619017		32.4076	-29.5646	1.19707		32.2856	-10.9715	-0.426876		32.2929	-18.1018	0.424569		32.2994	-22.8274	0.596284
																		32.7974	-14.2188	0.438244		32.4186	-5.47775	-0.284191		32.4262	-27.0133	0.620011		32.4327	-29.6002	1.23001		32.3106	-10.8884	-0.48134		32.3179	-18.0216	0.458519		32.3244	-22.7558	0.584366
																		32.8233	-14.422	0.434397		32.4436	-5.50807	-0.307208		32.4511	-27.1201	0.632918		32.4576	-29.5503	1.27072		32.3356	-11.0506	-0.408716		32.3429	-17.873	0.435781		32.3494	-22.7451	0.553542
																		32.8474	-14.2899	0.411905		32.4686	-5.47593	-0.295025		32.4762	-27.0033	0.615549		32.4826	-29.5274	1.21117		32.3605	-10.8202	-0.421753		32.3679	-18.0488	0.445711		32.3744	-22.8318	0.522624
																		32.8733	-14.4055	0.468095		32.4936	-5.5506	-0.299196		32.5011	-26.9885	0.643873		32.5076	-29.6229	1.19176		32.3856	-10.84	-0.376798		32.3929	-17.9867	0.445798		32.3994	-22.7686	0.526896
																		32.8975	-14.2725	0.423099		32.5186	-5.52597	-0.32004		32.5261	-27.0113	0.602385		32.5337	-29.6947	1.20032		32.4105	-10.9527	-0.460754		32.4179	-17.9407	0.408683		32.4244	-22.7807	0.55228
																		32.9233	-14.3234	0.40851		32.5446	-5.52188	-0.327806		32.552	-27.0892	0.650918		32.5585	-29.6631	1.23679		32.4356	-10.884	-0.459605		32.4429	-18.1337	0.423219		32.4493	-22.7898	0.573159
																		32.9474	-14.3663	0.415571		32.5697	-5.63778	-0.289442		32.577	-27.1146	0.656478		32.5834	-29.6553	1.19674		32.4606	-10.9375	-0.461074		32.4679	-18.1929	0.394535		32.4744	-22.8402	0.552184
																		32.9733	-14.4673	0.440979		32.5946	-5.49014	-0.311028		32.602	-27.0418	0.659258		32.6085	-29.725	1.21849		32.4855	-10.8411	-0.459909		32.4929	-18.2633	0.429599		32.4994	-22.8292	0.531161
																		32.9976	-14.4516	0.459658		32.6197	-5.51205	-0.342434		32.627	-27.0777	0.63975		32.6334	-29.6939	1.24628		32.5105	-10.8246	-0.406384		32.518	-18.3208	0.443861		32.5244	-22.8375	0.521815
																		33.0273	-14.3061	0.411858		32.6446	-5.56135	-0.342335		32.652	-27.0308	0.596283		32.6585	-29.7988	1.26809		32.5355	-10.8868	-0.476584		32.5429	-18.1085	0.418041		32.5494	-22.8971	0.566569
																		33.0532	-14.4333	0.445442		32.6697	-5.55475	-0.335237		32.677	-27.035	0.632416		32.6835	-29.8261	1.24817		32.5606	-10.9596	-0.439902		32.568	-18.4165	0.487025		32.5744	-22.833	0.542814
																		33.0784	-14.3599	0.448295		32.6946	-5.4708	-0.341134		32.7021	-27.1507	0.642643		32.7085	-29.8428	1.21941		32.5856	-10.9922	-0.391535		32.5929	-18.2277	0.433309		32.5994	-22.9614	0.56435
																		33.104	-14.4424	0.455699		32.7196	-5.50846	-0.334924		32.727	-27.168	0.663341		32.7335	-29.7312	1.23695		32.6106	-10.927	-0.456992		32.618	-18.1143	0.437714		32.6244	-22.9124	0.561152
																		33.1299	-14.3735	0.454376		32.7447	-5.48495	-0.319074		32.752	-27.1516	0.676095		32.7585	-29.8043	1.24999		32.6356	-10.8425	-0.431021		32.6429	-18.0996	0.434552		32.6493	-22.9556	0.550158
																		33.154	-14.3432	0.444776		32.7697	-5.49724	-0.31836		32.777	-27.1941	0.663427		32.7835	-29.8489	1.22285		32.6605	-10.8507	-0.381157		32.6679	-18.0295	0.431544		32.6744	-23.0587	0.499765
																		33.1798	-14.3628	0.399331		32.7947	-5.47095	-0.297772		32.802	-27.3364	0.608338		32.8085	-29.8602	1.20768		32.6856	-10.8895	-0.43491		32.6929	-18.3245	0.429028		32.6993	-22.9614	0.580598
																		33.2039	-14.4671	0.44439		32.8196	-5.59551	-0.332597		32.827	-27.1393	0.660283		32.8335	-29.7948	1.20443		32.7106	-10.882	-0.438944		32.7179	-18.1976	0.415797		32.7244	-23.0016	0.529527
																		33.2299	-14.4879	0.439128		32.8447	-5.55363	-0.325423		32.852	-27.1989	0.660087		32.8585	-29.7708	1.22352		32.7356	-10.8727	-0.440228		32.7429	-18.2891	0.458669		32.7494	-22.9706	0.610253
																		33.254	-14.4987	0.478684		32.8697	-5.68075	-0.313437		32.877	-27.2702	0.71195		32.8835	-29.8317	1.19582		32.7606	-10.8299	-0.473908		32.768	-18.3783	0.450328		32.7744	-22.9131	0.561468
																		33.2799	-14.4106	0.439191		32.8947	-5.65179	-0.31299		32.9021	-27.2852	0.632396		32.9085	-30.0179	1.20717		32.7856	-10.8741	-0.475956		32.7929	-18.3464	0.462433		32.7994	-23.0107	0.541981
																		33.305	-14.4237	0.441674		32.9197	-5.65048	-0.331647		32.927	-27.4148	0.641815		32.9335	-29.9735	1.22182		32.8106	-10.9407	-0.461095		32.818	-18.4367	0.456466		32.8244	-23.2006	0.551411
																		33.3289	-14.4371	0.486172		32.9447	-5.47751	-0.306142		32.9521	-27.3446	0.735783		32.9585	-29.8197	1.26076		32.8356	-10.8893	-0.44163		32.8429	-18.3654	0.442809		32.8494	-23.1516	0.537808
																		33.3549	-14.4915	0.472119		32.9697	-5.65072	-0.293382		32.977	-27.4099	0.690776		32.9835	-29.912	1.23852		32.8606	-10.8761	-0.447251		32.868	-18.5896	0.439264		32.8744	-23.0469	0.524199
																		33.379	-14.4678	0.44985		32.9947	-5.49857	-0.278899		33.0021	-27.3645	0.675478		33.0085	-29.9508	1.21987		32.8856	-10.7993	-0.477064		32.8929	-18.6938	0.465414		32.8994	-23.1717	0.549042
																		33.4049	-14.5035	0.468377		33.0197	-5.5167	-0.316514		33.027	-27.2906	0.647992		33.0335	-30.1655	1.21663		32.9106	-10.9047	-0.460127		32.918	-18.483	0.455796		32.9244	-23.2405	0.568406
																		33.429	-14.5542	0.44459		33.0447	-5.67516	-0.327094		33.0521	-27.4603	0.629142		33.0585	-30.0028	1.23658		32.9356	-10.8406	-0.432867		32.9429	-18.2777	0.430837		32.9494	-23.2181	0.573481
																		33.4549	-14.6396	0.448219		33.0697	-5.63977	-0.300666		33.077	-27.4016	0.593951		33.0835	-30.0967	1.2274		32.9606	-10.9455	-0.52961		32.968	-18.2177	0.433482		32.9744	-23.2512	0.534739
																		33.479	-14.4542	0.399816		33.0947	-5.6011	-0.283801		33.102	-27.4024	0.619307		33.1085	-30.1161	1.25127		32.9856	-10.8596	-0.444315		32.9929	-18.3312	0.42188		32.9994	-23.1788	0.612626
																		33.5049	-14.6783	0.486837		33.1197	-5.64785	-0.323467		33.127	-27.4475	0.648452		33.1335	-30.1768	1.20836		33.0106	-10.9271	-0.476946		33.0179	-18.3101	0.430566		33.0244	-23.2364	0.607982
																		33.5289	-14.6402	0.457814		33.1447	-5.49977	-0.336536		33.1521	-27.4448	0.653272		33.1585	-30.0389	1.25697		33.0356	-10.8324	-0.449873		33.043	-18.4618	0.452014		33.0494	-23.1024	0.567872
																		33.5549	-14.6605	0.428757		33.1697	-5.56933	-0.325091		33.1771	-27.459	0.625529		33.1835	-30.1358	1.25004		33.0606	-10.8714	-0.445216		33.068	-18.5039	0.43549		33.0744	-23.2515	0.566124
																		33.579	-14.5325	0.467404		33.1947	-5.48515	-0.277541		33.2021	-27.4885	0.684644		33.2085	-30.1818	1.24242		33.0856	-10.9918	-0.448667		33.0929	-18.5188	0.451937		33.0994	-23.273	0.570335
																		33.6049	-14.6728	0.444859		33.2197	-5.62848	-0.28533		33.227	-27.491	0.592661		33.2335	-30.2205	1.24503		33.1106	-10.9227	-0.431795		33.1179	-18.5926	0.445522		33.1244	-23.186	0.5906
																		33.6289	-14.4989	0.431421		33.2447	-5.50857	-0.376506		33.252	-27.6094	0.647573		33.2585	-30.13	1.22304		33.1356	-10.9063	-0.428658		33.143	-18.7119	0.430922		33.1494	-23.3564	0.571933
																		33.6549	-14.5493	0.431749		33.2697	-5.55186	-0.315752		33.2771	-27.6555	0.635523		33.2835	-30.238	1.26528		33.1606	-10.8322	-0.462101		33.168	-18.626	0.510527		33.1744	-23.2637	0.617463
																		33.679	-14.5776	0.439477		33.2947	-5.57053	-0.335779		33.302	-27.5499	0.734303		33.3085	-30.1555	1.22321		33.1856	-10.8175	-0.502976		33.193	-18.4366	0.435255		33.1995	-23.3976	0.58537
																		33.7049	-14.7318	0.431646		33.3197	-5.53272	-0.307146		33.3271	-27.5801	0.624074		33.3335	-30.2772	1.25173		33.2106	-10.7831	-0.476641		33.218	-18.4792	0.386032		33.2244	-23.3107	0.61177
																		33.729	-14.6289	0.494987		33.3447	-5.6472	-0.302469		33.352	-27.593	0.663806		33.3585	-30.2359	1.26749		33.2356	-10.8907	-0.45332		33.2429	-18.4402	0.470443		33.2494	-23.3525	0.598521
																		33.7549	-14.6215	0.450709		33.3697	-5.46331	-0.307772		33.377	-27.4666	0.679577		33.3835	-30.2989	1.26929		33.2606	-11.0377	-0.482152		33.268	-18.3015	0.441311		33.2744	-23.4412	0.567153
																		33.779	-14.7068	0.436954		33.3947	-5.49018	-0.266842		33.4021	-27.6033	0.685142		33.4085	-30.327	1.24665		33.2856	-10.9231	-0.523765		33.293	-18.2835	0.4906		33.2994	-23.4197	0.626212
																		33.805	-14.5868	0.417616		33.4197	-5.62304	-0.329123		33.4271	-27.6414	0.676289		33.4336	-30.404	1.27738		33.3106	-10.9201	-0.441385		33.3181	-18.4268	0.504444		33.3244	-23.4845	0.627398
																		33.829	-14.6958	0.468802		33.4447	-5.50429	-0.323914		33.4521	-27.6552	0.654861		33.4585	-30.3403	1.26662		33.3356	-10.9537	-0.470492		33.343	-18.4466	0.477562		33.3494	-23.4229	0.580949
																		33.8549	-14.7089	0.460569		33.4697	-5.5576	-0.342198		33.4771	-27.71	0.655018		33.4835	-30.4364	1.26421		33.3606	-10.8586	-0.451749		33.368	-18.3169	0.458705		33.3744	-23.4402	0.572813
																		33.879	-14.657	0.428498		33.4947	-5.51328	-0.26775		33.5021	-27.5497	0.649003		33.5085	-30.4848	1.27434		33.3856	-10.8924	-0.379156		33.393	-18.4913	0.454666		33.3994	-23.3224	0.582041
																		33.905	-14.7122	0.470313		33.5197	-5.75035	-0.313504		33.5271	-27.6501	0.683793		33.5336	-30.4727	1.30708		33.4106	-10.9366	-0.445473		33.418	-18.556	0.42804		33.4244	-23.3371	0.543264
																		33.929	-14.7986	0.41136		33.5447	-5.55255	-0.296228		33.5521	-27.6629	0.689524		33.5585	-30.485	1.26917		33.4356	-10.8468	-0.393514		33.443	-18.4889	0.466076		33.4495	-23.5716	0.592342
																		33.955	-14.8336	0.486933		33.5697	-5.50284	-0.341443		33.5771	-27.6505	0.699626		33.5835	-30.3102	1.23217		33.4606	-10.8904	-0.425308		33.468	-18.5875	0.444337		33.4744	-23.3866	0.559129
																		33.979	-14.7343	0.467795		33.5947	-5.65783	-0.305181		33.6021	-27.8009	0.698072		33.6085	-30.4294	1.25243		33.4856	-10.8666	-0.38765		33.493	-18.6441	0.49112		33.4994	-23.4895	0.582626
																		34.005	-14.7227	0.475202		33.6197	-5.5735	-0.31879		33.6271	-27.7428	0.602346		33.6336	-30.6626	1.26078		33.5107	-10.8646	-0.420196		33.518	-18.6325	0.453641		33.5244	-23.4941	0.585763
																		34.029	-14.7925	0.449611		33.6447	-5.64693	-0.301151		33.6521	-27.8027	0.699091		33.6586	-30.5297	1.25772		33.5356	-10.9413	-0.436159		33.543	-18.6459	0.457286		33.5495	-23.5781	0.598023
																		34.055	-14.845	0.430368		33.6697	-5.56922	-0.34652		33.6771	-27.7611	0.738175		33.6836	-30.611	1.27184		33.5606	-10.9327	-0.39283		33.5681	-18.4561	0.446371		33.5745	-23.5944	0.584743
																		34.0789	-14.7657	0.46629		33.6947	-5.65396	-0.341494		33.7021	-27.8056	0.627116		33.7085	-30.4762	1.22965		33.5856	-10.8395	-0.411794		33.593	-18.4751	0.555417		33.5995	-23.5376	0.646727
																		34.1049	-14.8869	0.435287		33.7197	-5.55713	-0.339711		33.7271	-27.7958	0.641621		33.7335	-30.5901	1.29821		33.6106	-11.0063	-0.478219		33.6181	-18.4985	0.49994		33.6244	-23.5997	0.579548
																		34.129	-14.6141	0.424939		33.7447	-5.52579	-0.290093		33.7521	-27.8181	0.66582		33.7586	-30.6948	1.26729		33.6356	-10.9468	-0.458793		33.643	-18.467	0.529794		33.6495	-23.5665	0.639956
																		34.1549	-14.8478	0.371081		33.7697	-5.59217	-0.293934		33.7771	-27.9131	0.665395		33.7836	-30.6229	1.29123		33.6606	-10.8476	-0.424988		33.6681	-18.5966	0.474907		33.6744	-23.7375	0.677956
																		34.1789	-14.7271	0.466372		33.7947	-5.52736	-0.368065		33.8021	-27.9118	0.707336		33.8085	-30.7154	1.26875		33.6856	-10.895	-0.461304		33.693	-18.5613	0.510442		33.6995	-23.5856	0.61616
																		34.205	-14.7695	0.439497		33.8197	-5.70929	-0.283937		33.8271	-27.8961	0.680011		33.8336	-30.64	1.29411		33.7106	-10.8416	-0.464425		33.718	-18.6333	0.431065		33.7245	-23.6773	0.641987
																		34.229	-14.8122	0.441896		33.8455	-5.67439	-0.33818		33.8512	-27.9598	0.70102		33.8577	-30.6122	1.30798		33.7356	-10.8538	-0.460974		33.743	-18.7209	0.486774		33.7495	-23.731	0.595149
																		34.255	-14.8295	0.46744		33.8688	-5.56247	-0.311553		33.8763	-27.9467	0.704232		33.8827	-30.7216	1.26343		33.7606	-11.0013	-0.438567		33.768	-18.6841	0.46853		33.7744	-23.7559	0.629071
																		34.279	-14.8212	0.495647		33.8937	-5.47945	-0.316818		33.9013	-27.8794	0.633826		33.9077	-30.7092	1.2562		33.7856	-11.0181	-0.418097		33.7931	-18.8467	0.439406		33.7994	-23.647	0.637708
																		34.3049	-14.8062	0.469382		33.9187	-5.53717	-0.305512		33.9263	-27.9797	0.680205		33.9327	-30.6026	1.27953		33.8106	-11.0454	-0.43022		33.8181	-18.6766	0.470166		33.8244	-23.8995	0.618467
																		34.329	-14.8929	0.472174		33.9437	-5.50425	-0.330238		33.9513	-27.9019	0.67297		33.9577	-30.7469	1.32201		33.8356	-10.8671	-0.499116		33.843	-18.7044	0.443959		33.8495	-23.761	0.640197
																		34.3549	-14.9585	0.486788		33.9687	-5.58228	-0.342639		33.9763	-27.9678	0.680166		33.9828	-30.7481	1.27222		33.8606	-10.9359	-0.453886		33.8681	-18.8236	0.459264		33.8744	-23.8147	0.625696
																		34.379	-14.8869	0.432586		33.9937	-5.52468	-0.333475		34.0013	-28.0967	0.676866		34.0077	-30.7766	1.32192		33.8856	-10.9317	-0.502307		33.893	-18.6673	0.496248		33.8995	-23.7702	0.640272
																		34.4039	-14.8576	0.450837		34.0187	-5.61397	-0.312609		34.0263	-27.8487	0.685421		34.0328	-30.8254	1.36656		33.9106	-10.8531	-0.450995		33.9181	-18.6721	0.497318		33.9245	-23.7326	0.646842
																		34.4289	-14.9199	0.431048		34.0437	-5.66832	-0.285039		34.0526	-28.0497	0.683749		34.0594	-30.7643	1.30634		33.9356	-10.8778	-0.480283		33.9431	-18.7086	0.494928		33.9495	-23.7983	0.630439
																		34.4549	-14.7859	0.450699		34.0706	-5.57115	-0.280973		34.0762	-28.0167	0.684887		34.0828	-30.872	1.2955		33.9606	-10.8891	-0.44532		33.9681	-18.7144	0.442334		33.9745	-23.8409	0.604094
																		34.4789	-14.8788	0.440643		34.0937	-5.54451	-0.371847		34.1013	-28.1352	0.669666		34.1077	-30.9508	1.35929		33.9856	-10.9486	-0.436293		33.9931	-18.6855	0.541712		33.9995	-23.8466	0.614512
																		34.5049	-14.9249	0.498269		34.1187	-5.61468	-0.34637		34.1263	-28.1696	0.693693		34.1328	-30.8158	1.32688		34.0106	-10.85	-0.434028		34.018	-18.9239	0.47291		34.0245	-23.9427	0.628739
																		34.5289	-14.9708	0.477802		34.1437	-5.59074	-0.336109		34.1513	-28.0818	0.725726		34.1577	-30.8927	1.30136		34.0356	-10.9069	-0.467232		34.0431	-18.7415	0.442101		34.0495	-23.7845	0.654667
																		34.5549	-14.9253	0.463716		34.1688	-5.68659	-0.268996		34.1763	-28.1256	0.707315		34.1828	-30.9342	1.27471		34.0606	-10.9346	-0.473675		34.0681	-18.8891	0.497162		34.0745	-23.7954	0.622807
																		34.5789	-14.9322	0.465673		34.1937	-5.63321	-0.299535		34.2014	-28.2018	0.679239		34.2077	-30.9922	1.2763		34.0857	-10.8966	-0.434385		34.0931	-18.8749	0.4797		34.0995	-23.8957	0.62088
																		34.6049	-14.8782	0.425849		34.2187	-5.56787	-0.326182		34.2263	-27.9456	0.731312		34.2328	-31.1469	1.28631		34.1106	-10.9816	-0.416007		34.1181	-19.0148	0.451796		34.1245	-23.9641	0.64804
																		34.6289	-14.9526	0.429204		34.2437	-5.58732	-0.365695		34.2513	-28.1316	0.6538		34.2578	-31.1332	1.30923		34.1357	-10.9492	-0.445992		34.1431	-18.8407	0.469491		34.1495	-24.0789	0.626472
																		34.6549	-15.0265	0.464835		34.2687	-5.5846	-0.329486		34.2763	-28.2014	0.72202		34.2828	-31.0274	1.28821		34.1606	-11.1079	-0.433493		34.1681	-18.9661	0.396471		34.1745	-24.0321	0.618646
																		34.6789	-14.9483	0.462095		34.2937	-5.66321	-0.295923		34.3013	-28.1691	0.669214		34.3078	-30.9418	1.31489		34.1857	-10.9074	-0.436157		34.193	-18.892	0.457888		34.1995	-23.956	0.658005
																		34.7049	-15.0655	0.420977		34.3187	-5.56237	-0.322554		34.3263	-28.1094	0.712458		34.3327	-31.1605	1.30427		34.2106	-10.9646	-0.43317		34.2181	-18.7838	0.457096		34.2244	-23.9368	0.632531
																		34.7289	-15.0207	0.429537		34.3437	-5.64101	-0.34163		34.3514	-28.2434	0.670697		34.3578	-31.1606	1.27957		34.2356	-10.9402	-0.464718		34.2431	-18.8539	0.5398		34.2495	-23.9289	0.629805
																		34.7549	-15.0317	0.460429		34.3687	-5.60216	-0.312993		34.3763	-28.2604	0.690145		34.3828	-31.071	1.28275		34.2606	-10.8528	-0.445156		34.2681	-18.726	0.445394		34.2745	-23.9188	0.704957
																		34.7789	-14.9992	0.485112		34.3937	-5.61301	-0.296263		34.4013	-28.1684	0.680125		34.4078	-31.0877	1.29675		34.2856	-10.9386	-0.413542		34.2931	-18.9464	0.514317		34.2995	-23.9738	0.684667
																		34.8049	-15.1516	0.493158		34.4188	-5.64675	-0.321437		34.4264	-28.2043	0.692751		34.4328	-31.131	1.32665		34.3106	-10.9408	-0.421957		34.3181	-18.8465	0.539768		34.3246	-23.9597	0.667631
																		34.8289	-15.1097	0.492944		34.4437	-5.65229	-0.337895		34.4513	-28.2293	0.664406		34.4578	-31.195	1.29589		34.3357	-10.9983	-0.48155		34.3431	-18.9351	0.534445		34.3496	-24.0776	0.651862
																		34.8549	-14.987	0.482213		34.4688	-5.63778	-0.296592		34.4764	-28.3563	0.732432		34.4828	-31.1189	1.34064		34.3607	-10.8441	-0.402108		34.3681	-19.0456	0.486965		34.3745	-24.0927	0.689289
																		34.8789	-14.9783	0.48128		34.4938	-5.59486	-0.297604		34.5013	-28.4342	0.696375		34.5078	-31.2671	1.385		34.3856	-10.9218	-0.43412		34.3931	-19.0573	0.484826		34.3995	-24.0433	0.61663
																		34.9049	-15.0278	0.479179		34.5188	-5.51253	-0.274846		34.5263	-28.3806	0.702879		34.5337	-31.1171	1.30742		34.4106	-11.0164	-0.429489		34.4181	-19.1642	0.472105		34.4245	-24.094	0.634716
																		34.9289	-15.0302	0.461346		34.5448	-5.65109	-0.278833		34.5522	-28.2786	0.725711		34.5586	-31.2339	1.34635		34.4356	-10.8722	-0.411513		34.4431	-19.1385	0.48049		34.4495	-24.1771	0.649563
																		34.9549	-15.0965	0.42766		34.5697	-5.60301	-0.310039		34.5772	-28.4313	0.702626		34.5836	-31.1818	1.31693		34.4606	-10.9178	-0.420449		34.4681	-19.2256	0.425526		34.4745	-24.1829	0.628947
																		34.9789	-15.07	0.46397		34.5947	-5.59911	-0.299518		34.6022	-28.4191	0.735949		34.6086	-31.3169	1.34603		34.4856	-10.9252	-0.432394		34.4931	-19.1305	0.464561		34.4995	-24.1514	0.672018
																		35.0049	-15.0685	0.496104		34.6198	-5.55525	-0.343628		34.6272	-28.4438	0.716971		34.6336	-31.2737	1.30481		34.5106	-10.925	-0.466347		34.5181	-18.9398	0.496956		34.5245	-24.1733	0.599503
																		35.0289	-15.0914	0.444869		34.6447	-5.58788	-0.280101		34.6522	-28.4196	0.696357		34.6586	-31.3005	1.3526		34.5356	-11.0221	-0.472028		34.5431	-18.8827	0.473907		34.5495	-24.1466	0.63119
																		35.0549	-15.0181	0.462972		34.6698	-5.7301	-0.333818		34.6772	-28.4091	0.698536		34.6836	-31.2818	1.29994		34.5607	-11.0329	-0.409115		34.5682	-18.9163	0.475086		34.5745	-24.1642	0.648481
																		35.0787	-15.0014	0.450405		34.6948	-5.6147	-0.353271		34.7022	-28.4152	0.710745		34.7086	-31.319	1.3163		34.5856	-11.0448	-0.422762		34.5931	-18.9662	0.46021		34.5995	-24.1541	0.659119
																		35.1045	-15.0234	0.416237		34.7198	-5.55908	-0.343449		34.7272	-28.4284	0.713084		34.7336	-31.279	1.3356		34.6107	-11.0014	-0.395118		34.6181	-19.1881	0.443885		34.6245	-24.1981	0.651602
																		35.1287	-15.1498	0.48933		34.7447	-5.60023	-0.243985		34.7522	-28.3975	0.733536		34.7587	-31.4287	1.30748		34.6357	-10.9977	-0.458546		34.6431	-19.1273	0.469592		34.6495	-24.2867	0.655551
																		35.1546	-15.2355	0.471559		34.7698	-5.65279	-0.416861		34.7772	-28.3571	0.703625		34.7836	-31.3188	1.30762		34.6607	-10.9453	-0.442966		34.6682	-19.0749	0.448487		34.6745	-24.1839	0.651769
																		35.1787	-15.097	0.482664		34.7947	-5.65649	-0.322		34.8022	-28.3418	0.710771		34.8086	-31.3914	1.30778		34.6857	-10.9218	-0.441685		34.6931	-19.0683	0.449424		34.6995	-24.2493	0.652494
																		35.2046	-15.0992	0.475499		34.8198	-5.56337	-0.31795		34.8272	-28.4609	0.696927		34.8336	-31.467	1.31937		34.7106	-10.9591	-0.412768		34.7182	-19.3523	0.477416		34.7245	-24.2599	0.700443
																		35.2287	-15.1044	0.501248		34.8448	-5.67147	-0.340009		34.8522	-28.6095	0.707329		34.8586	-31.4795	1.32355		34.7357	-10.9127	-0.416876		34.7431	-19.1573	0.469193		34.7495	-24.3289	0.680074
																		35.2545	-15.089	0.486054		34.8698	-5.73043	-0.361686		34.8772	-28.4977	0.726048		34.8836	-31.5172	1.32327		34.7607	-11.0203	-0.492782		34.7681	-19.3127	0.493851		34.7745	-24.2799	0.696807
																		35.2788	-15.1562	0.474722		34.8948	-5.7183	-0.380602		34.9022	-28.5187	0.729053		34.9086	-31.6254	1.3128		34.7857	-10.9886	-0.481635		34.7931	-19.2936	0.50093		34.7996	-24.4404	0.660574
																		35.3046	-15.1664	0.456145		34.9197	-5.55944	-0.358971		34.9272	-28.4798	0.674362		34.9336	-31.611	1.30266		34.8107	-10.9473	-0.477009		34.8182	-19.2193	0.499753		34.8245	-24.2814	0.661665
																		35.3287	-15.1843	0.473123		34.9448	-5.68652	-0.315982		34.9522	-28.6202	0.69472		34.9586	-31.6413	1.32636		34.8357	-10.8777	-0.484301		34.8432	-19.304	0.446225		34.8496	-24.32	0.729948
																		35.3545	-15.0506	0.483617		34.9698	-5.63527	-0.327678		34.9772	-28.548	0.734765		34.9836	-31.6164	1.30499		34.8607	-10.9816	-0.460121		34.8681	-19.011	0.492288		34.8745	-24.4283	0.651666
																		35.3787	-15.0957	0.460027		34.9948	-5.66716	-0.331961		35.0023	-28.5876	0.702909		35.0096	-31.5837	1.34109		34.8856	-10.8932	-0.437201		34.8931	-19.1171	0.473254		34.8995	-24.4606	0.697816
																		35.4045	-15.1797	0.445688		35.0206	-5.65968	-0.322698		35.0262	-28.6709	0.669561		35.0328	-31.638	1.33685		34.9107	-11.0398	-0.435421		34.9182	-19.1501	0.483364		34.9245	-24.3595	0.670339
																		35.4287	-15.2144	0.476456		35.0437	-5.74831	-0.296402		35.0514	-28.7065	0.702736		35.0579	-31.588	1.35134		34.9357	-10.8818	-0.449371		34.9432	-19.1994	0.463559		34.9496	-24.4423	0.670234
																		35.4545	-15.1737	0.420288		35.0687	-5.55806	-0.300968		35.0762	-28.6923	0.718396		35.0825	-31.6812	1.37244		34.9613	-10.9698	-0.466828		34.9672	-19.4487	0.507856		34.9737	-24.4253	0.653801
																		35.4787	-15.2796	0.462255		35.0936	-5.59778	-0.297836		35.1011	-28.6266	0.703566		35.1075	-31.6731	1.34429		34.9847	-11.0765	-0.463929		34.9923	-19.4918	0.503755		34.9988	-24.4646	0.673674
																		35.5046	-15.2645	0.521515		35.1186	-5.65468	-0.304767		35.126	-28.7358	0.700903		35.1325	-31.692	1.35978		35.0097	-10.9792	-0.387887		35.0174	-19.3567	0.468313		35.0237	-24.5903	0.707806
																		35.5287	-15.2564	0.457989		35.1435	-5.57154	-0.28324		35.151	-28.6327	0.717987		35.1575	-31.7587	1.34921		35.0347	-10.9562	-0.444274		35.0423	-19.4172	0.504704		35.0488	-24.5085	0.647673
																		35.5546	-15.2558	0.453226		35.1685	-5.60307	-0.304698		35.176	-28.9018	0.672227		35.1825	-31.7895	1.32788		35.0596	-10.9638	-0.47936		35.0673	-19.4642	0.45674		35.0735	-24.5315	0.675312
																		35.5787	-15.2579	0.455083		35.1935	-5.57354	-0.333024		35.201	-28.7753	0.696821		35.2075	-31.7081	1.35392		35.0847	-11.007	-0.434193		35.092	-19.5662	0.491799		35.0986	-24.6112	0.654396
																		35.6046	-15.2309	0.516053		35.2185	-5.59372	-0.33049		35.226	-28.7048	0.688959		35.2325	-31.748	1.31261		35.1094	-10.9799	-0.447064		35.117	-19.5065	0.498254		35.1234	-24.5452	0.692266
																		35.6287	-15.4043	0.496803		35.2436	-5.65885	-0.360512		35.251	-28.7566	0.731947		35.2575	-31.8524	1.34054		35.1345	-10.9856	-0.470172		35.1419	-19.5162	0.474711		35.1484	-24.6386	0.679367
																		35.6546	-15.3601	0.462105		35.2686	-5.59915	-0.336072		35.276	-28.8228	0.708969		35.2834	-31.7923	1.38452		35.1594	-11.0883	-0.445473		35.1669	-19.3152	0.477603		35.1734	-24.6107	0.662369
																		35.6787	-15.3484	0.450026		35.2946	-5.59327	-0.357211		35.3019	-28.7887	0.752717		35.3084	-31.8231	1.33325		35.1845	-10.9139	-0.397449		35.1919	-19.2918	0.480427		35.1984	-24.643	0.695922
																		35.7046	-15.3431	0.492565		35.3195	-5.69785	-0.314683		35.3268	-28.7553	0.727473		35.3333	-31.8908	1.3747		35.2094	-11.0524	-0.443298		35.217	-19.3256	0.521835		35.2234	-24.4979	0.684278
																		35.7287	-15.3644	0.46469		35.3445	-5.56342	-0.272804		35.3525	-28.763	0.678703		35.3592	-31.9281	1.38606		35.2345	-11.0914	-0.460125		35.2419	-19.3588	0.455485		35.2485	-24.5399	0.663953
																		35.7546	-15.2941	0.498149		35.3704	-5.65558	-0.345668		35.376	-28.8147	0.739668		35.3825	-31.9884	1.34981		35.2594	-11.0305	-0.459142		35.2669	-19.4238	0.473629		35.2734	-24.5769	0.716476
																		35.7788	-15.3824	0.503473		35.3935	-5.68377	-0.308715		35.401	-28.7312	0.746579		35.4075	-31.8743	1.37684		35.2845	-10.9064	-0.4565		35.2919	-19.4678	0.450446		35.2985	-24.7313	0.689549
																		35.8046	-15.3207	0.461354		35.4186	-5.58721	-0.3112		35.426	-28.7446	0.712308		35.4325	-31.8639	1.35039		35.3094	-10.9672	-0.432736		35.317	-19.5126	0.464565		35.3234	-24.6431	0.720869
																		35.8287	-15.2058	0.502543		35.4435	-5.68391	-0.298571		35.451	-28.8296	0.710682		35.4575	-31.8891	1.33153		35.3346	-11.0349	-0.448783		35.3419	-19.5711	0.47448		35.3484	-24.5937	0.720485
																		35.8546	-15.4257	0.487375		35.4685	-5.50932	-0.307608		35.476	-28.8519	0.7412		35.4825	-31.9143	1.35693		35.3595	-10.9247	-0.519526		35.367	-19.5519	0.53289		35.3734	-24.6654	0.720753
																		35.8787	-15.3758	0.47157		35.4936	-5.68737	-0.307846		35.501	-28.819	0.719076		35.5075	-31.9303	1.34241		35.3845	-11.1024	-0.467915		35.3919	-19.577	0.474559		35.3985	-24.8165	0.649652
																		35.9046	-15.4215	0.481939		35.5186	-5.61684	-0.325733		35.526	-28.7923	0.731202		35.5325	-31.9513	1.34413		35.4095	-11.1268	-0.453893		35.4169	-19.6861	0.475591		35.4234	-24.7272	0.716775
																		35.9287	-15.492	0.513301		35.5436	-5.74018	-0.304794		35.551	-28.8685	0.721924		35.5575	-31.9533	1.38085		35.4345	-10.9093	-0.474111		35.4419	-19.8274	0.493186		35.4484	-24.6807	0.690464
																		35.9546	-15.4089	0.469529		35.5686	-5.69914	-0.318304		35.577	-28.9976	0.734004		35.5834	-31.8763	1.34655		35.4595	-10.7437	-0.42122		35.4669	-19.5353	0.480742		35.4734	-24.8081	0.693579
																		35.9788	-15.4305	0.43519		35.5946	-5.74377	-0.292814		35.6019	-28.9794	0.764305		35.6084	-32.0409	1.41236		35.4845	-10.9095	-0.419066		35.4919	-19.6115	0.532836		35.4984	-24.7131	0.691437
																		36.0046	-15.4587	0.436959		35.6196	-5.67391	-0.328417		35.6269	-29.0264	0.708975		35.6334	-32.1011	1.33704		35.5095	-11.1022	-0.417151		35.517	-19.5703	0.487788		35.5234	-24.783	0.688022
																		36.0288	-15.4333	0.461597		35.6446	-5.73361	-0.356047		35.6519	-29.1097	0.713114		35.6584	-32.0382	1.32087		35.5345	-11.0687	-0.468915		35.5419	-19.5407	0.530293		35.5485	-24.8098	0.708473
																		36.0546	-15.4775	0.476761		35.6696	-5.63797	-0.35797		35.6769	-28.9071	0.706624		35.6834	-32.0808	1.32815		35.5595	-11.0438	-0.431529		35.5669	-19.5929	0.497737		35.5734	-24.8514	0.691063
																		36.0788	-15.4555	0.465511		35.6946	-5.70629	-0.316012		35.7019	-29.0296	0.697114		35.7085	-32.1786	1.35629		35.5845	-11.0717	-0.444471		35.5919	-19.6152	0.501134		35.5985	-24.9202	0.726259
																		36.1046	-15.4473	0.507494		35.7196	-5.75437	-0.297657		35.7269	-28.9394	0.771342		35.7334	-32.0736	1.3622		35.6095	-10.992	-0.442622		35.617	-19.7372	0.472246		35.6234	-24.7576	0.671749
																		36.1288	-15.5503	0.468285		35.7446	-5.69257	-0.298923		35.7519	-29.0538	0.739483		35.7584	-32.1803	1.38856		35.6345	-10.9725	-0.465535		35.642	-19.6242	0.511447		35.6485	-24.9416	0.681714
																		36.1546	-15.489	0.526524		35.7696	-5.63248	-0.329035		35.7769	-29.1306	0.716188		35.7834	-32.17	1.38861		35.6595	-11.1875	-0.440272		35.667	-19.7084	0.504963		35.6735	-24.8379	0.694461
																		36.1787	-15.3854	0.486705		35.7946	-5.60722	-0.334789		35.8019	-29.0804	0.718872		35.8084	-32.2328	1.32088		35.6845	-10.9921	-0.451037		35.692	-19.9568	0.468496		35.6985	-24.9018	0.724391
																		36.2046	-15.4844	0.481977		35.8196	-5.75227	-0.328333		35.8269	-29.0721	0.74778		35.8334	-32.2509	1.34607		35.7095	-11.0591	-0.402814		35.7169	-19.8501	0.499482		35.7234	-24.8946	0.743565
																		36.2288	-15.4858	0.503889		35.8446	-5.65496	-0.32068		35.8519	-29.11	0.722514		35.8585	-32.207	1.37138		35.7345	-11.0231	-0.458069		35.742	-19.9305	0.561841		35.7485	-24.9012	0.728478
																		36.2546	-15.4383	0.510147		35.8696	-5.6711	-0.320334		35.8768	-29.0963	0.737074		35.8834	-32.268	1.37067		35.7595	-11.0869	-0.408398		35.767	-19.7983	0.540667		35.7735	-24.9221	0.744457
																		36.2787	-15.5401	0.497714		35.8946	-5.54447	-0.321471		35.9019	-29.1484	0.627376		35.9085	-32.2366	1.3667		35.7845	-11.0687	-0.430674		35.792	-19.646	0.514106		35.7985	-24.882	0.711236
																		36.3047	-15.3375	0.49358		35.9196	-5.7395	-0.31427		35.9269	-29.1909	0.728694		35.9334	-32.2367	1.35071		35.8095	-11.0274	-0.457483		35.817	-19.5239	0.514286		35.8235	-24.9543	0.719872
																		36.3287	-15.512	0.476597		35.9446	-5.71589	-0.314606		35.9519	-29.0488	0.72342		35.9584	-32.3039	1.39072		35.8345	-11.0086	-0.445205		35.8419	-19.5513	0.481446		35.8485	-24.9373	0.71469
																		36.3546	-15.696	0.438863		35.9696	-5.76226	-0.319017		35.9769	-29.2423	0.721019		35.9834	-32.3821	1.3661		35.8595	-11.105	-0.451266		35.867	-19.6158	0.502043		35.8735	-24.9076	0.709681
																		36.3788	-15.459	0.481362		35.9946	-5.60906	-0.298507		36.0019	-29.2018	0.725347		36.0085	-32.4036	1.41532		35.8845	-11.1871	-0.461586		35.892	-19.7393	0.500816		35.8996	-25.0099	0.733995
																		36.4047	-15.6533	0.524781		36.0196	-5.66599	-0.278366		36.0269	-29.1693	0.772587		36.0334	-32.3568	1.3899		35.9105	-11.063	-0.481778		35.9178	-19.66	0.485727		35.9244	-24.9958	0.67797
																		36.4288	-15.5529	0.504408		36.0446	-5.63232	-0.320353		36.0519	-29.2798	0.763152		36.0584	-32.3952	1.35348		35.9363	-11.1722	-0.477822		35.942	-19.7542	0.489099		35.9485	-24.9909	0.767939
																		36.4547	-15.5301	0.479776		36.0697	-5.80189	-0.31527		36.077	-29.194	0.721662		36.0834	-32.3608	1.38899		35.9595	-10.9276	-0.414019		35.967	-19.8504	0.493248		35.9734	-25.0325	0.717263
																		36.4787	-15.5148	0.492913		36.0946	-5.63937	-0.287425		36.1019	-29.112	0.744289		36.1085	-32.353	1.38281		35.9845	-11.0058	-0.422191		35.992	-19.8544	0.482481		35.9985	-25.0115	0.720917
																		36.5046	-15.571	0.523158		36.1196	-5.79317	-0.308508		36.1269	-29.1316	0.762968		36.1334	-32.4684	1.37334		36.0095	-11.1503	-0.438143		36.017	-19.871	0.542716		36.0235	-25.0968	0.704558
																		36.5288	-15.6404	0.492829		36.1446	-5.73004	-0.326325		36.1518	-29.2345	0.690664		36.1593	-32.4198	1.33496		36.0345	-11.0938	-0.438501		36.042	-20.0214	0.477834		36.0485	-25.0195	0.743587
																		36.5546	-15.7043	0.50937		36.1704	-5.65052	-0.292659		36.176	-29.2373	0.772491		36.1825	-32.4164	1.37734		36.0595	-11.1254	-0.43501		36.067	-19.8147	0.495671		36.0735	-25.2086	0.726241
																		36.5788	-15.5389	0.480537		36.1935	-5.65285	-0.298508		36.2011	-29.3026	0.752829		36.2076	-32.5014	1.33493		36.0845	-10.9353	-0.430275		36.0919	-19.8675	0.419222		36.0985	-25.2712	0.701621
																		36.6047	-15.5575	0.47754		36.2186	-5.6841	-0.326188		36.2261	-29.2615	0.749885		36.2325	-32.4272	1.43662		36.1095	-10.9743	-0.43263		36.117	-19.7105	0.528328		36.1235	-25.059	0.734225
																		36.6287	-15.7093	0.523438		36.2436	-5.77481	-0.29112		36.2511	-29.2955	0.702509		36.2576	-32.5081	1.40108		36.1345	-11.0225	-0.459824		36.142	-19.6722	0.53621		36.1485	-25.1454	0.716118
																		36.6547	-15.5636	0.506765		36.2686	-5.74517	-0.301451		36.2771	-29.2182	0.732736		36.2834	-32.6922	1.3951		36.1595	-11.0967	-0.453504		36.167	-19.7912	0.544286		36.1735	-25.072	0.736699
																		36.6788	-15.4859	0.503512		36.2946	-5.82782	-0.338877		36.3019	-29.4683	0.71722		36.3084	-32.4468	1.37397		36.1845	-11.1421	-0.507087		36.192	-19.9032	0.541453		36.1985	-25.1506	0.738333
																		36.7047	-15.78	0.509523		36.3196	-5.66089	-0.295063		36.3269	-29.4854	0.752891		36.3334	-32.5657	1.41745		36.2095	-10.9492	-0.448972		36.217	-19.8948	0.478268		36.2235	-25.1049	0.720249
																		36.7288	-15.7384	0.511365		36.3446	-5.68123	-0.336578		36.3519	-29.3705	0.735831		36.3585	-32.6092	1.39831		36.2345	-11.037	-0.439566		36.242	-19.9377	0.513228		36.2485	-25.1916	0.728715
																		36.7547	-15.6372	0.446448		36.3696	-5.70101	-0.30056		36.3769	-29.3919	0.784356		36.3834	-32.7517	1.35988		36.2595	-11.0569	-0.460772		36.267	-19.9416	0.514819		36.2735	-25.2584	0.744161
																		36.7788	-15.7088	0.499558		36.3946	-5.78898	-0.330088		36.402	-29.4241	0.773429		36.4085	-32.7182	1.42423		36.2845	-11.1049	-0.468948		36.292	-19.9866	0.494772		36.2985	-25.3096	0.743555
																		36.8046	-15.6838	0.492006		36.4196	-5.67039	-0.335194		36.4269	-29.3925	0.764602		36.4334	-32.7153	1.37054		36.3095	-11.0933	-0.38877		36.3171	-19.8212	0.46722		36.3235	-25.3095	0.695298
																		36.8288	-15.6386	0.539901		36.4446	-5.68848	-0.260182		36.4519	-29.3686	0.760499		36.4585	-32.7421	1.42045		36.3345	-11.1037	-0.448917		36.3421	-19.7614	0.493391		36.3485	-25.262	0.74957
																		36.8547	-15.6654	0.510318		36.4697	-5.70883	-0.29781		36.4769	-29.4788	0.717614		36.4834	-32.8983	1.48495		36.3595	-11.0792	-0.444983		36.3671	-19.9044	0.508185		36.3735	-25.241	0.701705
																		36.8788	-15.7307	0.4615		36.4956	-5.73731	-0.249515		36.501	-29.4164	0.741534		36.5076	-32.8066	1.39305		36.3845	-11.1461	-0.451386		36.392	-19.7951	0.51432		36.3985	-25.1616	0.740816
																		36.9048	-15.7769	0.544265		36.5187	-5.77126	-0.249936		36.5261	-29.3769	0.758447		36.5326	-32.6287	1.40695		36.4095	-11.0164	-0.447905		36.417	-19.7943	0.487441		36.4235	-25.2959	0.744119
																		36.9288	-15.7489	0.51454		36.5436	-5.7453	-0.31746		36.5511	-29.4012	0.79908		36.5576	-32.8719	1.41017		36.4346	-10.9723	-0.449348		36.442	-19.6589	0.528758		36.4485	-25.2858	0.750223
																		36.9547	-15.7214	0.495325		36.5686	-5.59143	-0.301434		36.5761	-29.4479	0.758263		36.5826	-32.9188	1.39533		36.4595	-10.9027	-0.457454		36.4671	-19.7794	0.507211		36.4735	-25.3693	0.777424
																		36.9788	-15.7456	0.494077		36.5936	-5.68534	-0.34061		36.6011	-29.6358	0.72321		36.6076	-32.8391	1.42592		36.4845	-11.1213	-0.455954		36.4923	-19.8134	0.495199		36.4985	-25.3185	0.760192
																		37.0047	-15.7742	0.474662		36.6186	-5.69951	-0.335952		36.6261	-29.5459	0.734909		36.6326	-32.9571	1.43274		36.5095	-11.1108	-0.420687		36.5171	-19.7777	0.514834		36.5235	-25.2133	0.76111
																		37.0288	-15.7184	0.499175		36.6436	-5.74135	-0.320964		36.6511	-29.5212	0.74016		36.6576	-32.9074	1.42878		36.5345	-10.9464	-0.434502		36.542	-19.9385	0.477617		36.5485	-25.4118	0.729771
																		37.0547	-15.6871	0.519677		36.6686	-5.79744	-0.328628		36.6761	-29.4896	0.764177		36.6826	-32.8715	1.37892		36.5595	-10.9838	-0.423922		36.5671	-19.866	0.487219		36.5735	-25.3142	0.755737
																		37.0788	-15.7974	0.504161		36.6936	-5.78442	-0.309662		36.7011	-29.5378	0.718297		36.7076	-32.8597	1.41265		36.5846	-11.0914	-0.439463		36.5921	-19.8494	0.487052		36.5985	-25.4517	0.757902
																		37.1048	-15.8954	0.415584		36.7186	-5.74939	-0.328661		36.7261	-29.6261	0.780032		36.7326	-33.0069	1.38429		36.6095	-11.0468	-0.456002		36.6171	-19.8677	0.435739		36.6235	-25.4639	0.711707
																		37.1288	-15.7167	0.536312		36.7436	-5.80832	-0.290368		36.7511	-29.6038	0.746466		36.7576	-32.9235	1.43752		36.6346	-11.2	-0.437821		36.642	-19.9184	0.467747		36.6485	-25.4986	0.755686
																		37.1547	-15.8074	0.492357		36.7686	-5.75005	-0.341519		36.7762	-29.5596	0.709036		36.7826	-32.805	1.39018		36.6595	-11.0733	-0.475726		36.6671	-19.8756	0.517142		36.6735	-25.4981	0.785245
																		37.1788	-15.7544	0.521735		36.7936	-5.78704	-0.32558		36.8012	-29.6849	0.767795		36.8076	-33.0004	1.46022		36.6845	-11.0685	-0.462633		36.692	-20.0118	0.477442		36.6985	-25.4035	0.734932
																		37.2047	-15.8188	0.497938		36.8186	-5.83941	-0.306166		36.8261	-29.6606	0.751646		36.8326	-33.0141	1.44167		36.7095	-11.0421	-0.390428		36.7171	-19.8762	0.501387		36.7235	-25.5554	0.791928
																		37.2288	-15.9028	0.494636		36.8436	-5.74986	-0.308887		36.8512	-29.6562	0.76036		36.8575	-33.0667	1.39876		36.7345	-11.1331	-0.493538		36.742	-19.8581	0.522452		36.7485	-25.4083	0.77467
																		37.2547	-15.9032	0.502925		36.8686	-5.86392	-0.330084		36.8762	-29.7333	0.769925		36.8826	-32.9961	1.40915		36.7595	-11.0707	-0.456571		36.7671	-19.7971	0.56523		36.7735	-25.3868	0.762207
																		37.2788	-15.873	0.490874		36.8936	-5.70081	-0.267842		36.9011	-29.654	0.775466		36.9076	-33.185	1.39552		36.7845	-11.083	-0.46768		36.792	-19.7857	0.510661		36.7985	-25.4967	0.751841
																		37.3047	-15.9036	0.491809		36.9186	-5.75999	-0.282832		36.9262	-29.6761	0.809326		36.9326	-33.1188	1.40636		36.8095	-11.1523	-0.446113		36.817	-19.8032	0.500828		36.8235	-25.5168	0.773041
																		37.3288	-15.8745	0.515229		36.9436	-5.6672	-0.304967		36.9512	-29.6665	0.819946		36.9576	-33.0222	1.45854		36.8346	-11.0846	-0.431149		36.8421	-19.9568	0.462336		36.8485	-25.5641	0.786161
																		37.3547	-15.8393	0.502046		36.9686	-5.78381	-0.353416		36.9762	-29.6156	0.754953		36.9826	-33.2027	1.39911		36.8595	-11.0383	-0.467048		36.8671	-20.0373	0.489663		36.8735	-25.5282	0.77275
																		37.3788	-15.8888	0.522131		36.9936	-5.85561	-0.279548		37.0011	-29.7296	0.745335		37.0076	-33.0985	1.44787		36.8845	-11.0787	-0.445671		36.892	-19.9909	0.489225		36.8986	-25.5914	0.747307
																		37.4047	-15.8893	0.470521		37.0186	-5.80479	-0.298282		37.0261	-29.7301	0.809373		37.0326	-33.2087	1.41124		36.9095	-11.1164	-0.478813		36.9171	-19.9815	0.503137		36.9235	-25.6057	0.735294
																		37.4288	-15.8746	0.497185		37.0436	-5.72627	-0.351678		37.0512	-29.7889	0.773955		37.0576	-33.209	1.44982		36.9346	-11.0049	-0.48148		36.9421	-20.065	0.527527		36.9486	-25.6703	0.736881
																		37.4547	-15.9178	0.482593		37.0687	-5.74543	-0.321446		37.0765	-29.8264	0.792508		37.0837	-33.1363	1.40121		36.9595	-11.0048	-0.456145		36.9671	-20.1484	0.559879		36.9735	-25.5869	0.769361
																		37.4788	-15.9277	0.521498		37.0947	-5.83322	-0.348528		37.102	-29.9551	0.748379		37.1085	-33.2233	1.47256		36.9846	-11.1086	-0.43672		36.9921	-20.1093	0.503222		36.9986	-25.6555	0.783217
																		37.5047	-15.8938	0.464542		37.1196	-5.6847	-0.261432		37.127	-29.778	0.738745		37.1335	-33.3284	1.38383		37.0096	-10.9488	-0.410852		37.0182	-20.0669	0.481094		37.0254	-25.6713	0.754344
																		37.5288	-15.9373	0.49514		37.1446	-5.77318	-0.299977		37.152	-29.8498	0.774355		37.1585	-33.242	1.44725		37.0364	-11.1087	-0.428884		37.042	-20.1227	0.528635		37.0486	-25.7996	0.816088
																		37.5547	-15.9715	0.501004		37.1696	-5.64665	-0.341743		37.177	-29.8291	0.798829		37.1835	-33.322	1.42382		37.0596	-10.9967	-0.488954		37.0671	-19.9032	0.528031		37.0735	-25.7901	0.784201
																		37.5788	-15.9698	0.521365		37.1947	-5.76906	-0.292783		37.202	-29.807	0.79949		37.2085	-33.2783	1.41859		37.0846	-11.0953	-0.495884		37.0921	-19.9199	0.518721		37.0985	-25.6868	0.82783
																		37.6047	-15.9463	0.485346		37.2196	-5.70728	-0.315757		37.227	-29.7943	0.775919		37.2335	-33.2551	1.44615		37.1096	-11.1644	-0.397011		37.1171	-19.8746	0.542366		37.1235	-25.7772	0.791121
																		37.6288	-15.9562	0.532922		37.2446	-5.77649	-0.320664		37.252	-29.9988	0.763339		37.2585	-33.3661	1.41157		37.1345	-11.1089	-0.442763		37.1421	-20.1224	0.484087		37.1486	-25.8018	0.784749
																		37.6548	-15.8355	0.471391		37.2696	-5.80661	-0.313462		37.277	-29.8465	0.776431		37.2835	-33.3158	1.40695		37.1596	-10.994	-0.418652		37.1671	-19.9808	0.496344		37.1736	-25.8197	0.823595
																		37.6788	-16.0239	0.562899		37.2946	-5.79499	-0.282531		37.302	-29.9049	0.812009		37.3085	-33.2851	1.43691		37.1846	-10.9971	-0.407338		37.192	-20.0577	0.469483		37.1986	-25.7137	0.805265
																		37.7048	-15.9497	0.502863		37.3197	-5.83953	-0.313359		37.327	-30.0041	0.774962		37.3334	-33.4074	1.47024		37.2095	-11.1873	-0.41321		37.2171	-20.1209	0.526579		37.2246	-25.9039	0.830561
																		37.7288	-15.9996	0.528525		37.3446	-5.72939	-0.324978		37.352	-29.8865	0.764716		37.3585	-33.3069	1.47305		37.2356	-11.0914	-0.451697		37.2429	-20.0913	0.55714		37.2494	-25.8608	0.789505
																		37.7548	-16.0994	0.498055		37.3696	-5.83543	-0.308484		37.377	-29.9586	0.744453		37.3835	-33.3594	1.50555		37.2605	-11.1063	-0.419395		37.268	-20.2399	0.488649		37.2744	-25.8891	0.785822
																		37.7788	-15.9597	0.538629		37.3947	-5.76163	-0.32816		37.402	-29.9946	0.770857		37.4085	-33.4347	1.431		37.2856	-11.1674	-0.449227		37.2929	-20.3295	0.504854		37.2994	-25.7754	0.773946
																		37.8047	-16.0451	0.478696		37.4196	-5.67374	-0.342329		37.427	-29.9226	0.781879		37.4335	-33.4764	1.47422		37.3106	-11.115	-0.466224		37.3179	-20.2932	0.528896		37.3244	-25.8132	0.803216
																		37.8288	-15.9761	0.435443		37.4446	-5.71751	-0.31218		37.4522	-29.9802	0.760863		37.4585	-33.4963	1.42567		37.3356	-11.1612	-0.538518		37.3429	-20.2165	0.514828		37.3495	-25.9155	0.792285
																		37.8548	-15.9408	0.531706		37.4697	-5.90552	-0.323455		37.477	-30.1079	0.797078		37.4835	-33.5059	1.43865		37.3606	-11.0624	-0.406164		37.368	-20.2528	0.525167		37.3744	-25.8746	0.824088
																		37.8788	-15.9533	0.481487		37.4946	-5.73293	-0.332591		37.502	-29.9662	0.816042		37.5085	-33.5207	1.47046		37.3856	-11.0152	-0.427657		37.393	-20.2146	0.497158		37.3994	-25.8725	0.806767
																		37.9048	-16.0576	0.45025		37.5196	-5.70184	-0.3003		37.527	-30.065	0.746178		37.5334	-33.4458	1.48009		37.4106	-11.0851	-0.452998		37.418	-20.1163	0.481804		37.4244	-26.0028	0.795802
																		37.9288	-16.0188	0.541631		37.5446	-5.76066	-0.263083		37.552	-30.0513	0.814216		37.5585	-33.4919	1.51037		37.4356	-11.0208	-0.406322		37.443	-20.1535	0.559091		37.4494	-25.8323	0.78967
																		37.9548	-16.0406	0.52315		37.5696	-5.71295	-0.313258		37.577	-29.9912	0.822446		37.5834	-33.6577	1.49456		37.4605	-10.9265	-0.450904		37.4679	-20.2706	0.500592		37.4744	-25.8835	0.854108
																		37.9788	-16.1793	0.508206		37.5946	-5.76249	-0.304014		37.602	-29.9258	0.788008		37.6085	-33.7369	1.42411		37.4856	-11.0853	-0.430069		37.493	-20.2035	0.473792		37.4994	-25.9306	0.806229
																		38.0048	-16.0474	0.487126		37.6197	-5.76732	-0.29467		37.627	-30.078	0.754419		37.6335	-33.6833	1.44434		37.5106	-11.3557	-0.42761		37.518	-20.2129	0.542471		37.5244	-25.8576	0.805087
																		38.0288	-16.1339	0.554056		37.6447	-5.69251	-0.290756		37.6521	-30.1958	0.778206		37.6585	-33.6419	1.48734		37.5356	-11.2123	-0.433647		37.543	-20.4343	0.531646		37.5494	-25.9764	0.777711
																		38.0548	-16.0255	0.502344		37.6697	-5.78644	-0.303076		37.677	-30.044	0.759201		37.6835	-33.7319	1.46362		37.5606	-11.1132	-0.435733		37.568	-20.3182	0.462934		37.5744	-25.9291	0.806371
																		38.0788	-16.0966	0.543496		37.6946	-5.84738	-0.31373		37.7021	-30.1766	0.769086		37.7085	-33.6934	1.47269		37.5856	-11.1377	-0.425491		37.593	-20.498	0.504558		37.5994	-25.9751	0.788476
																		38.1048	-16.1926	0.537708		37.7196	-5.73061	-0.291985		37.727	-30.1949	0.789213		37.7334	-33.6538	1.48342		37.6106	-11.1313	-0.403224		37.6179	-20.508	0.50438		37.6244	-26.1111	0.77824
																		38.1288	-16.152	0.514242		37.7446	-5.87217	-0.279423		37.752	-29.9835	0.789674		37.7585	-33.6704	1.4741		37.6356	-11.1058	-0.453409		37.6429	-20.4502	0.487116		37.6494	-26.0218	0.792248
																		38.1548	-16.2133	0.514299		37.7696	-5.81455	-0.311686		37.777	-30.1276	0.807513		37.7835	-33.7312	1.48675		37.6605	-11.1524	-0.419752		37.668	-20.3861	0.442209		37.6744	-26.0564	0.811065
																		38.1788	-16.224	0.522155		37.7946	-5.88505	-0.328046		37.8021	-30.2531	0.837025		37.8085	-33.6897	1.50256		37.6856	-11.033	-0.42865		37.6929	-20.2797	0.513439		37.6994	-26.118	0.839287
																		38.2048	-16.1916	0.45736		37.8196	-5.78239	-0.308611		37.8271	-30.1855	0.821154		37.8335	-33.8287	1.49177		37.7106	-11.2518	-0.466976		37.718	-20.2558	0.521135		37.7244	-26.0677	0.823595
																		38.2288	-16.1989	0.490276		37.8446	-5.76306	-0.321621		37.852	-30.0837	0.801609		37.8585	-33.8429	1.45048		37.7356	-11.1277	-0.432913		37.7429	-20.206	0.514773		37.7494	-26.021	0.795711
																		38.2548	-16.2426	0.573011		37.8697	-5.82008	-0.330447		37.8771	-30.2617	0.783244		37.8835	-33.8713	1.48915		37.7606	-11.039	-0.433387		37.768	-20.1767	0.549401		37.7744	-26.0319	0.77741
																		38.2788	-16.1081	0.488105		37.8947	-5.65234	-0.282203		37.9021	-30.2931	0.761858		37.9085	-34.0123	1.51795		37.7856	-11.2029	-0.41506		37.793	-20.3365	0.493689		37.7994	-26.16	0.825988
																		38.3048	-16.3472	0.523841		37.9196	-5.73556	-0.287341		37.9271	-30.236	0.793492		37.9335	-33.8584	1.50395		37.8106	-11.2358	-0.426798		37.818	-20.3811	0.511232		37.8244	-26.1146	0.819632
																		38.3288	-16.2776	0.495584		37.9447	-5.77703	-0.318123		37.9521	-30.2184	0.821263		37.9585	-33.7851	1.4404		37.8356	-11.145	-0.422005		37.843	-20.3771	0.48592		37.8494	-26.2164	0.839057
																		38.3548	-16.2764	0.55119		37.9697	-5.84462	-0.347018		37.9771	-30.2697	0.818244		37.9835	-33.8256	1.4791		37.8606	-11.083	-0.397039		37.868	-20.408	0.500907		37.8744	-26.0839	0.803038
																		38.3788	-16.3662	0.516124		37.9947	-5.89284	-0.303318		38.0021	-30.3122	0.802344		38.0085	-33.8375	1.4959		37.8856	-11.0785	-0.439405		37.893	-20.533	0.516044		37.8994	-26.154	0.849855
																		38.4048	-16.1718	0.484939		38.0192	-5.81611	-0.312729		38.0271	-30.2544	0.802117		38.0335	-33.9601	1.51237		37.9106	-11.1458	-0.416422		37.9179	-20.5591	0.533614		37.9244	-26.0903	0.816352
																		38.4289	-16.2704	0.465156		38.0447	-5.67734	-0.276137		38.0521	-30.3665	0.76878		38.0585	-33.9263	1.5004		37.9356	-10.967	-0.452267		37.943	-20.6123	0.525907		37.9494	-26.2175	0.780958
																		38.4548	-16.2487	0.476378		38.0697	-5.79366	-0.252961		38.0771	-30.2125	0.775559		38.0835	-33.92	1.4822		37.9606	-11.1841	-0.444033		37.968	-20.6414	0.545639		37.9744	-26.2262	0.818655
																		38.4788	-16.2602	0.536053		38.0946	-5.73869	-0.264874		38.1021	-30.2429	0.812304		38.1085	-33.973	1.45024		37.9856	-11.1076	-0.390578		37.993	-20.5845	0.510093		37.9995	-26.3197	0.834236
																		38.5048	-16.308	0.51917		38.1197	-5.75866	-0.321005		38.127	-30.3695	0.808028		38.1335	-33.945	1.53952		38.0106	-11.0754	-0.429151		38.018	-20.4484	0.523016		38.0244	-26.2461	0.82281
																		38.5289	-16.2689	0.513175		38.1447	-5.86346	-0.302479		38.1521	-30.4966	0.787214		38.1585	-34.0461	1.45456		38.0356	-11.0845	-0.443756		38.043	-20.3262	0.520979		38.0495	-26.4048	0.826113
																		38.5548	-16.3868	0.519303		38.1697	-5.84337	-0.268993		38.1771	-30.304	0.853153		38.1835	-34.0611	1.49629		38.0606	-11.0497	-0.453215		38.068	-20.376	0.534094		38.0744	-26.2706	0.810404
																		38.5789	-16.2896	0.510682		38.1947	-5.84906	-0.298654		38.2021	-30.3162	0.824199		38.2085	-34.1134	1.47904		38.0856	-11.1708	-0.42691		38.093	-20.3625	0.530662		38.0995	-26.3621	0.848589
																		38.6049	-16.3015	0.525768		38.2197	-5.80695	-0.320631		38.227	-30.4059	0.843366		38.2335	-34.1201	1.43938		38.1106	-11.1629	-0.425179		38.118	-20.4036	0.443052		38.1244	-26.2747	0.80084
																		38.6289	-16.4067	0.508		38.2447	-5.65667	-0.313062		38.2521	-30.2369	0.75764		38.2585	-33.9935	1.46381		38.1356	-11.2348	-0.460477		38.143	-20.6217	0.489544		38.1494	-26.3418	0.81532
																		38.6548	-16.1742	0.546278		38.2697	-5.76215	-0.305531		38.2771	-30.3289	0.820052		38.2835	-34.0233	1.50461		38.1606	-11.1137	-0.417291		38.168	-20.6677	0.517846		38.1744	-26.2714	0.803326
																		38.6789	-16.284	0.498091		38.2947	-5.83639	-0.308886		38.3021	-30.4646	0.83237		38.3085	-34.1931	1.51078		38.1856	-11.1377	-0.410482		38.193	-20.7341	0.508576		38.1995	-26.4088	0.867498
																		38.7048	-16.3333	0.529396		38.3197	-5.7939	-0.299562		38.3271	-30.4314	0.804461		38.3335	-34.2304	1.50195		38.2106	-11.1318	-0.432076		38.218	-20.6664	0.483564		38.2244	-26.3367	0.849052
																		38.7289	-16.3337	0.51467		38.3447	-5.80955	-0.28364		38.3521	-30.5584	0.796525		38.3585	-34.1187	1.47121		38.2356	-11.1835	-0.464812		38.243	-20.7145	0.579666		38.2495	-26.4013	0.857439
																		38.7548	-16.489	0.534958		38.3697	-5.81582	-0.266805		38.3771	-30.4398	0.79894		38.3835	-34.2062	1.48377		38.2606	-11.168	-0.44956		38.268	-20.8113	0.545169		38.2744	-26.5516	0.862905
																		38.7789	-16.422	0.542847		38.3947	-5.89607	-0.272366		38.4021	-30.4262	0.835936		38.4085	-34.3036	1.49006		38.2856	-11.1527	-0.438319		38.293	-20.7259	0.548654		38.2994	-26.4351	0.894204
																		38.8048	-16.3833	0.5713		38.4197	-5.87303	-0.305732		38.4271	-30.456	0.838379		38.4335	-34.3115	1.54705		38.3106	-11.0546	-0.393912		38.318	-20.6674	0.513819		38.3244	-26.4273	0.883535
																		38.8288	-16.3566	0.534755		38.4447	-5.66508	-0.284902		38.4521	-30.4839	0.866774		38.4585	-34.254	1.5346		38.3356	-11.2276	-0.444068		38.343	-20.5704	0.523778		38.3495	-26.5354	0.823296
																		38.8549	-16.3908	0.53686		38.4697	-5.80558	-0.336571		38.4771	-30.6244	0.833524		38.4835	-34.1553	1.47938		38.3609	-11.1279	-0.43379		38.3671	-20.4659	0.565933		38.3737	-26.4683	0.822175
																		38.8789	-16.3799	0.495941		38.4947	-5.75066	-0.336632		38.5021	-30.5585	0.861762		38.5085	-34.3013	1.5294		38.3846	-11.2208	-0.455001		38.3922	-20.6771	0.537988		38.3986	-26.4152	0.865169
																		38.9049	-16.4849	0.500916		38.5197	-5.92643	-0.328131		38.5271	-30.6867	0.806873		38.5336	-34.3621	1.51931		38.4096	-11.2608	-0.428145		38.4172	-20.6457	0.541965		38.4236	-26.5267	0.899412
																		38.9289	-16.3623	0.537606		38.5447	-5.69888	-0.318332		38.5521	-30.5188	0.802506		38.5585	-34.3362	1.4979		38.4346	-11.0555	-0.404746		38.4422	-20.6494	0.494584		38.4487	-26.5738	0.845872
																		38.9549	-16.4805	0.475402		38.5697	-5.68091	-0.266539		38.5771	-30.4943	0.791072		38.5835	-34.322	1.47993		38.4596	-11.191	-0.456152		38.4672	-20.766	0.517347		38.4736	-26.6316	0.872549
																		38.9789	-16.4532	0.500693		38.5947	-5.95031	-0.308308		38.6021	-30.6064	0.789134		38.6085	-34.397	1.519		38.4846	-11.3253	-0.440162		38.4922	-20.8272	0.496291		38.4987	-26.6046	0.859275
																		39.0048	-16.3016	0.487026		38.6197	-5.98938	-0.260071		38.6271	-30.6329	0.807049		38.6335	-34.3426	1.53011		38.5096	-11.2323	-0.4565		38.5172	-20.8471	0.527716		38.5236	-26.6055	0.823059
																		39.0288	-16.5051	0.513552		38.6447	-5.84355	-0.270252		38.6521	-30.7479	0.850685		38.6585	-34.4473	1.47689		38.5346	-11.1223	-0.462513		38.5422	-20.8941	0.5094		38.5487	-26.6081	0.830268
																		39.0549	-16.3885	0.537244		38.6697	-5.79209	-0.298054		38.6771	-30.488	0.818472		38.6836	-34.3357	1.50494		38.5596	-11.2594	-0.403458		38.5672	-20.8327	0.54564		38.5736	-26.6298	0.879147
																		39.0788	-16.3402	0.494745		38.6947	-5.75324	-0.37727		38.7022	-30.6802	0.817242		38.7085	-34.4645	1.50744		38.5846	-11.0986	-0.492383		38.5922	-20.8523	0.514673		38.5987	-26.5472	0.880986
																		39.1051	-16.4379	0.549504		38.7197	-5.92394	-0.313259		38.7271	-30.6495	0.778928		38.7335	-34.3893	1.48783		38.6096	-11.2054	-0.438854		38.6172	-20.899	0.573776		38.6236	-26.6081	0.853729
																		39.1289	-16.4587	0.559853		38.7447	-5.86919	-0.295291		38.7522	-30.7365	0.781891		38.7585	-34.5081	1.53141		38.6346	-11.0441	-0.49762		38.6422	-20.6498	0.532028		38.6487	-26.6335	0.842263
																		39.1549	-16.537	0.53475		38.7697	-5.75809	-0.286591		38.7771	-30.7223	0.746851		38.7836	-34.3937	1.50503		38.6596	-11.2191	-0.46317		38.6672	-20.7158	0.526111		38.6737	-26.6149	0.817993
																		39.1789	-16.4819	0.523923		38.7947	-5.86411	-0.302374		38.8022	-30.6558	0.786643		38.8085	-34.5252	1.50247		38.6847	-11.0943	-0.481715		38.6922	-20.5729	0.536078		38.6996	-26.5572	0.846428
																		39.2048	-16.4251	0.545573		38.8197	-5.98484	-0.328274		38.8271	-30.5848	0.840104		38.8336	-34.4213	1.45756		38.7107	-11.2337	-0.48664		38.7172	-20.5297	0.558938		38.7237	-26.6161	0.872457
																		39.2289	-16.4414	0.548233		38.8448	-5.77796	-0.287192		38.8523	-30.7242	0.821838		38.8596	-34.5299	1.56598		38.7347	-11.0145	-0.456802		38.7423	-20.8204	0.509444		38.7487	-26.7864	0.859538
																		39.2549	-16.5744	0.54846		38.8706	-5.7659	-0.338127		38.8762	-30.761	0.825582		38.8828	-34.4553	1.48423		38.7596	-11.2038	-0.441561		38.7673	-20.7001	0.521561		38.7736	-26.7171	0.83963
																		39.279	-16.5564	0.503705		38.8937	-5.93488	-0.284597		38.9013	-30.7153	0.840541		38.9077	-34.6878	1.49487		38.7847	-11.1465	-0.42782		38.7922	-20.8222	0.52457		38.7987	-26.7673	0.821487
																		39.3049	-16.5259	0.538784		38.9187	-5.78218	-0.320358		38.9263	-30.626	0.837781		38.9327	-34.5844	1.51569		38.8096	-11.1169	-0.394528		38.8172	-21.0332	0.552693		38.8236	-26.6463	0.850448
																		39.3289	-16.5801	0.567174		38.9437	-5.79241	-0.31811		38.9513	-30.877	0.800545		38.9577	-34.6178	1.52241		38.8347	-11.1913	-0.464707		38.8422	-21.0009	0.53524		38.8487	-26.716	0.841538
																		39.3549	-16.5888	0.532743		38.9687	-5.84363	-0.313481		38.9763	-30.717	0.791097		38.9827	-34.6174	1.56077		38.8597	-11.1289	-0.437382		38.8673	-20.8982	0.535138		38.8737	-26.7488	0.868243
																		39.3789	-16.6048	0.571367		38.9937	-5.86494	-0.324099		39.0013	-30.7866	0.840298		39.0077	-34.6226	1.48181		38.8847	-11.1607	-0.448453		38.8922	-20.7898	0.539351		38.8987	-26.7336	0.838478
																		39.4041	-16.5347	0.544886		39.0187	-5.92658	-0.272697		39.0263	-30.8632	0.854669		39.0327	-34.6996	1.5163		38.9096	-11.0678	-0.468265		38.9172	-20.9572	0.492604		38.9237	-26.7767	0.832038
																		39.4292	-16.5263	0.567914		39.0437	-5.90399	-0.335445		39.0513	-30.6973	0.777115		39.0577	-34.6963	1.52484		38.9346	-11.289	-0.453345		38.9422	-20.8081	0.534726		38.9487	-26.768	0.857962
																		39.4558	-16.5814	0.503608		39.0687	-5.89999	-0.325404		39.0763	-30.9173	0.883736		39.0827	-34.6773	1.54228		38.9596	-11.0772	-0.479021		38.9672	-20.791	0.564652		38.9736	-26.6954	0.889815
																		39.4816	-16.5308	0.570608		39.0938	-5.84932	-0.306807		39.1014	-30.8595	0.78698		39.1077	-34.7003	1.55174		38.9847	-11.1341	-0.377004		38.9922	-20.6541	0.573497		38.9987	-26.8886	0.877109
																		39.5061	-16.5548	0.548752		39.1187	-5.77539	-0.281386		39.1263	-30.873	0.858205		39.1327	-34.8386	1.56035		39.0097	-11.1802	-0.421356		39.0173	-20.6926	0.533913		39.0237	-26.8063	0.905486
																		39.5323	-16.6126	0.562535		39.1437	-5.8588	-0.305781		39.1514	-30.8399	0.866568		39.1577	-34.7077	1.51087		39.0347	-11.2209	-0.403748		39.0422	-20.6346	0.536813		39.0486	-26.7957	0.838753
																		39.5561	-16.612	0.49756		39.1687	-5.81304	-0.294283		39.1763	-30.7982	0.831332		39.1827	-34.7779	1.5203		39.0596	-11.0333	-0.373049		39.0673	-20.4657	0.587265		39.0737	-26.9214	0.854238
																		39.5823	-16.6222	0.536507		39.1937	-5.86548	-0.307471		39.2013	-30.8154	0.848939		39.2077	-34.8527	1.51511		39.0847	-11.0407	-0.476783		39.0923	-20.4629	0.613571		39.0987	-26.9225	0.904158
																		39.6061	-16.6031	0.530817		39.2187	-5.87666	-0.338333		39.2263	-30.8826	0.817656		39.2328	-34.8425	1.50669		39.1097	-11.0343	-0.471082		39.1173	-20.538	0.625196		39.1237	-26.8298	0.885701
																		39.6323	-16.6144	0.568745		39.2437	-5.76481	-0.276258		39.2514	-30.9078	0.816571		39.2577	-34.792	1.58303		39.1347	-11.1952	-0.401095		39.1423	-20.477	0.623602		39.1487	-26.4066	0.892852
																		39.6561	-16.5401	0.54409		39.2687	-5.84727	-0.302045		39.2763	-30.9616	0.805683		39.2827	-34.8325	1.54619		39.1596	-11.2015	-0.38386		39.1673	-20.4821	0.594649		39.1737	-26.3768	0.868135
																		39.6823	-16.6738	0.542674		39.2937	-5.9306	-0.344246		39.3014	-30.9698	0.832021		39.3077	-34.8254	1.55359		39.1846	-11.3831	-0.408323		39.1923	-20.4416	0.597116		39.1987	-26.5319	0.881051
																		39.7061	-16.5597	0.537697		39.3187	-5.88396	-0.305293		39.3264	-30.8956	0.83041		39.3327	-34.8356	1.58133		39.2096	-11.2576	-0.415694		39.2173	-20.4042	0.613842		39.2237	-26.586	0.870966
																		39.7323	-16.5296	0.506617		39.3437	-5.92886	-0.293187		39.3513	-30.9987	0.82673		39.3577	-34.9236	1.57914		39.2347	-11.1923	-0.391339		39.2422	-20.3494	0.620823		39.2487	-26.8889	0.89983
																		39.7561	-16.629	0.542502		39.3687	-5.83371	-0.337304		39.3764	-31.0038	0.869854		39.3828	-34.9031	1.48404		39.2596	-11.1402	-0.467016		39.2673	-20.3949	0.627414		39.2737	-26.8765	0.870988
																		39.7822	-16.5607	0.53769		39.3937	-5.86501	-0.310114		39.4014	-31.0032	0.870154		39.4077	-34.9383	1.52173		39.2847	-11.2494	-0.429124		39.2923	-20.4387	0.637366		39.2987	-26.8821	0.875408
																		39.8062	-16.6146	0.538399		39.4187	-5.76669	-0.272942		39.4264	-30.9278	0.832597		39.4327	-35.0819	1.50873		39.3096	-11.102	-0.402056		39.3173	-20.5557	0.549145		39.3237	-26.8526	0.896974
																		39.8323	-16.6188	0.549208		39.4437	-5.66482	-0.302449		39.4514	-31.0833	0.852666		39.4578	-34.963	1.51201		39.3347	-11.2504	-0.455874		39.3423	-20.3639	0.621082		39.3487	-26.904	0.825408
																		39.8561	-16.7068	0.546037		39.4687	-6.05695	-0.29238		39.4764	-30.9486	0.837851		39.4828	-34.9839	1.52617		39.3597	-11.2726	-0.375987		39.3674	-20.5188	0.633429		39.3746	-26.896	0.907343
																		39.8823	-16.7035	0.544002		39.4937	-5.94389	-0.282905		39.5014	-31.0902	0.813602		39.5078	-35.0461	1.54805		39.3857	-11.348	-0.410805		39.3931	-20.464	0.606049		39.3996	-26.9347	0.851131
																		39.9062	-16.7331	0.515328		39.5187	-5.96629	-0.296741		39.5264	-30.9654	0.816132		39.5327	-34.8913	1.55761		39.4107	-11.2478	-0.452803		39.4181	-20.4201	0.632261		39.4245	-26.9634	0.875688
																		39.9324	-16.7145	0.545795		39.5437	-5.85751	-0.317283		39.5514	-31.0612	0.818156		39.5578	-35.0496	1.54722		39.4357	-11.3095	-0.436199		39.4431	-20.3286	0.645673		39.4495	-26.8802	0.900675
																		39.9562	-16.6175	0.524806		39.5688	-5.89194	-0.337645		39.5764	-31.0541	0.863596		39.5828	-35.0437	1.58344		39.4607	-11.1742	-0.395173		39.4681	-20.3852	0.657921		39.4745	-27.0753	0.901437
																		39.9823	-16.7056	0.541168		39.5937	-5.91854	-0.291856		39.6014	-31.0411	0.889236		39.6078	-35.0904	1.59504		39.4857	-11.267	-0.433242		39.4931	-20.7338	0.531477		39.4995	-27.0423	0.893514
																		40.0061	-16.5932	0.556306		39.6187	-5.74795	-0.282599		39.6263	-31.1776	0.853888		39.6328	-35.1849	1.55886		39.5107	-11.1487	-0.454283		39.5182	-20.9329	0.525888		39.5245	-26.9138	0.887796
																		40.0323	-16.6531	0.515094		39.6437	-5.94709	-0.279028		39.6514	-31.1146	0.853198		39.6578	-35.0838	1.52436		39.5357	-11.2197	-0.376705		39.5431	-20.8022	0.553974		39.5496	-27.0068	0.928996
																		40.0562	-16.6388	0.532187		39.6688	-5.92518	-0.276804		39.6764	-31.2287	0.824307		39.6828	-35.2454	1.57258		39.5607	-11.1571	-0.387247		39.5681	-20.9594	0.524898		39.5745	-27.0308	0.931988
																		40.0821	-16.7476	0.511443		39.6937	-5.84109	-0.266145		39.7014	-31.1767	0.824739		39.7078	-35.1971	1.50337		39.5857	-11.1914	-0.415295		39.5931	-21.0172	0.531395		39.5996	-27.0769	0.928776
																		40.1067	-16.6886	0.560918		39.7188	-5.93953	-0.352825		39.7264	-31.2588	0.794862		39.7328	-35.289	1.54153		39.6107	-11.1723	-0.408943		39.6181	-20.9427	0.518909		39.6245	-27.1644	0.886815
																		40.1319	-16.8487	0.604109		39.7437	-5.80965	-0.309233		39.7514	-31.102	0.861238		39.7578	-35.219	1.63327		39.6357	-11.1958	-0.426694		39.6431	-21.0823	0.515773		39.6496	-27.128	0.8928
																		40.1569	-16.7848	0.490149		39.7688	-5.84887	-0.297059		39.7764	-31.2431	0.856165		39.7828	-35.2773	1.60072		39.6607	-11.2359	-0.37041		39.6682	-20.9778	0.507186		39.6745	-27.1766	0.886517
																		40.1811	-16.7204	0.550715		39.7937	-5.84591	-0.338742		39.8014	-31.2651	0.820886		39.8077	-35.2738	1.5743		39.6857	-11.2352	-0.422532		39.6931	-21.027	0.522333		39.6996	-26.9976	0.868622
																		40.2061	-16.7112	0.585006		39.8187	-5.7859	-0.296337		39.8264	-31.3044	0.85188		39.8328	-35.3308	1.55987		39.7107	-11.0706	-0.410966		39.7182	-20.8332	0.522854		39.7245	-27.1946	0.888039
																		40.232	-16.6811	0.591913		39.8437	-5.98631	-0.303029		39.8514	-31.2822	0.811037		39.8578	-35.2363	1.56762		39.7357	-11.2315	-0.425235		39.7431	-20.7923	0.591526		39.7496	-27.0178	0.889257
																		40.2567	-16.7543	0.585897		39.8687	-5.99409	-0.317433		39.8764	-31.2445	0.845909		39.8828	-35.2823	1.56242		39.7607	-11.1748	-0.481417		39.7681	-20.7663	0.574002		39.7745	-27.1282	0.899635
																		40.2819	-16.7797	0.512495		39.8937	-5.95158	-0.330616		39.9014	-31.2292	0.829825		39.9077	-35.3943	1.56183		39.7857	-11.2158	-0.381749		39.7931	-20.9671	0.582576		39.7996	-27.1502	0.906041
																		40.3069	-16.7942	0.531097		39.9188	-5.92509	-0.292249		39.9264	-31.2827	0.851954		39.9328	-35.2446	1.55233		39.8107	-11.2385	-0.444154		39.8182	-20.9075	0.515471		39.8246	-27.0633	0.906495
																		40.3311	-16.7568	0.556945		39.9437	-5.90609	-0.336033		39.9514	-31.3608	0.862659		39.9578	-35.4057	1.57133		39.8357	-11.2283	-0.413076		39.8431	-20.9849	0.571567		39.8496	-27.1651	0.931913
																		40.3559	-16.8287	0.548803		39.9688	-5.91515	-0.311592		39.9764	-31.2917	0.861091		39.9828	-35.2328	1.5246		39.8607	-11.2926	-0.483716		39.8681	-21.1329	0.567029		39.8745	-27.1075	0.904813
																		40.3802	-16.8464	0.535711		39.9937	-5.93427	-0.284919		40.0014	-31.296	0.856275		40.0087	-35.319	1.57515		39.8857	-11.251	-0.423057		39.8931	-20.9461	0.532816		39.8996	-27.0419	0.912159
																		40.4052	-16.7188	0.521675		40.0197	-5.84128	-0.286442		40.0272	-31.3317	0.882303		40.0336	-35.4861	1.57333		39.9107	-11.0862	-0.457902		39.9181	-21.0259	0.519502		39.9245	-27.2853	0.870972
																		40.4294	-16.7479	0.507332		40.0447	-5.99129	-0.271398		40.0523	-31.3693	0.84366		40.0586	-35.369	1.55024		39.9357	-11.2111	-0.462667		39.9421	-21.003	0.525778		39.9487	-27.202	0.928787
																		40.456	-16.6643	0.51024		40.0697	-5.89445	-0.291414		40.0772	-31.4095	0.83501		40.0834	-35.4273	1.60197		39.9604	-11.2021	-0.449435		39.968	-21.2473	0.555918		39.9744	-27.2098	0.931554
																		40.4802	-16.7626	0.538458		40.0947	-5.8518	-0.314166		40.1021	-31.3648	0.844441		40.1084	-35.4422	1.61235		39.9856	-11.2531	-0.377736		39.992	-21.1729	0.552465		39.9986	-27.138	0.904193
																		40.5052	-16.6814	0.522375		40.1196	-5.91256	-0.252812		40.1268	-31.5041	0.8592		40.1334	-35.3651	1.6193		40.0095	-11.4189	-0.339726		40.0172	-21.052	0.528861		40.0236	-27.1204	0.929154
																		40.5312	-16.6612	0.527278		40.1446	-5.80737	-0.298516		40.1518	-31.4394	0.877423		40.1583	-35.5139	1.58198		40.0346	-11.2371	-0.409365		40.0422	-20.8252	0.537008		40.0486	-27.0484	0.921356
																		40.5561	-16.6075	0.574522		40.1696	-5.88036	-0.346066		40.1769	-31.3839	0.836472		40.1833	-35.5305	1.52628		40.0595	-11.1937	-0.450209		40.0672	-20.8802	0.586348		40.0736	-27.2785	0.896566
																		40.582	-16.7628	0.534032		40.1946	-5.90311	-0.284901		40.2019	-31.4445	0.862286		40.2083	-35.4097	1.59289		40.0846	-11.1507	-0.442388		40.092	-20.9854	0.607866		40.0984	-27.288	0.950925
																		40.6069	-16.8351	0.568813		40.2195	-5.87201	-0.30325		40.2269	-31.3277	0.815804		40.2333	-35.467	1.52371		40.1095	-11.1031	-0.428868		40.117	-21.0799	0.587409		40.1233	-27.3974	0.868143
																		40.6312	-16.7481	0.549621		40.2445	-5.85598	-0.317744		40.2519	-31.3115	0.855958		40.2584	-35.6614	1.61906		40.1343	-11.2502	-0.440246		40.1419	-20.9745	0.553936		40.1483	-27.291	0.918654
																		40.6569	-16.7205	0.537845		40.2696	-5.93892	-0.308405		40.2769	-31.5382	0.805336		40.2834	-35.6525	1.60593		40.1594	-11.1715	-0.44046		40.1668	-21.0625	0.571006		40.1733	-27.3296	0.92211
																		40.6812	-16.7004	0.551767		40.2946	-5.9011	-0.263987		40.3019	-31.4802	0.877361		40.3083	-35.5502	1.52733		40.1843	-11.2284	-0.420427		40.1918	-21.0949	0.515604		40.1983	-27.2476	0.88349
																		40.7069	-16.854	0.505713		40.3196	-5.76368	-0.274329		40.3269	-31.4138	0.830795		40.3333	-35.6055	1.5717		40.2093	-11.1613	-0.38415		40.2169	-21.0173	0.559368		40.2233	-27.2849	0.926024
																		40.7312	-16.7563	0.511531		40.3445	-5.88833	-0.278541		40.3529	-31.445	0.887122		40.3593	-35.7285	1.59222		40.2344	-11.2265	-0.451635		40.2418	-21.201	0.523168		40.2483	-27.2507	0.964368
																		40.7561	-16.9121	0.527317		40.3704	-5.87382	-0.309874		40.376	-31.5512	0.870252		40.3825	-35.6872	1.58019		40.2594	-11.3306	-0.407682		40.2678	-21.282	0.56696		40.2742	-27.4101	0.930977
																		40.782	-16.8904	0.554241		40.3935	-5.90827	-0.306762		40.4011	-31.5386	0.851978		40.4075	-35.6207	1.60817		40.2854	-11.3466	-0.43683		40.2927	-21.3213	0.513682		40.2992	-27.4547	0.919226
																		40.8059	-16.7072	0.538055		40.4186	-5.891	-0.321057		40.4261	-31.5479	0.818537		40.4326	-35.7955	1.61058		40.3104	-11.2641	-0.431886		40.3177	-21.1803	0.534723		40.3242	-27.3778	0.883137
																		40.8302	-16.8064	0.573988		40.4436	-5.89671	-0.26838		40.451	-31.5655	0.878278		40.4575	-35.697	1.58278		40.3354	-11.2973	-0.376485		40.3427	-21.2901	0.524212		40.3492	-27.3458	0.946016
																		40.8552	-16.8476	0.545395		40.4686	-6.00413	-0.316603		40.4761	-31.4846	0.829992		40.4825	-35.7775	1.6157		40.3603	-11.2421	-0.415094		40.3677	-21.072	0.589367		40.3743	-27.4205	0.939405
																		40.8794	-16.8259	0.561513		40.4937	-6.01307	-0.232714		40.5011	-31.6919	0.876854		40.5075	-35.7702	1.59192		40.3854	-11.3579	-0.484721		40.3946	-21.0537	0.587106		40.4	-27.4365	0.886189
																		40.906	-16.7917	0.580579		40.5196	-5.92484	-0.278863		40.5269	-31.6042	0.88271		40.5334	-35.7119	1.65039		40.4112	-11.1795	-0.450621		40.4169	-21.0888	0.586779		40.4235	-27.2841	0.9585
																		40.932	-16.8546	0.56687		40.5446	-5.84829	-0.350539		40.5519	-31.6951	0.907822		40.5584	-35.7433	1.60295		40.4344	-11.3278	-0.449025		40.4421	-20.9674	0.581641		40.4489	-27.5146	0.93473
																		40.956	-16.8626	0.569344		40.5696	-5.99863	-0.296166		40.5769	-31.7313	0.897489		40.5834	-35.8137	1.5559		40.4594	-11.2755	-0.427385		40.4669	-21.2381	0.569354		40.4733	-27.4508	0.899762
																		40.982	-16.8353	0.562406		40.5946	-6.06071	-0.286168		40.6019	-31.6916	0.851691		40.6085	-35.7631	1.56498		40.4844	-11.304	-0.468716		40.4918	-21.1997	0.549087		40.4983	-27.4248	1.00563
																		41.0069	-16.8396	0.565032		40.6196	-6.04048	-0.302956		40.6269	-31.7012	0.882233		40.6334	-35.8169	1.61066		40.5093	-11.3123	-0.362754		40.5169	-21.22	0.537807		40.5233	-27.5304	0.923672
																		41.0312	-16.8381	0.54967		40.6446	-5.88282	-0.278395		40.6519	-31.7538	0.891618		40.6585	-35.988	1.60465		40.5344	-11.1832	-0.39265		40.5418	-21.2225	0.503179		40.5484	-27.5723	0.910155
																		41.0569	-16.8243	0.546434		40.6696	-6.02254	-0.301717		40.6769	-31.669	0.901481		40.6834	-35.8669	1.60235		40.5593	-11.3299	-0.398783		40.5669	-21.2345	0.572027		40.5733	-27.4837	0.926537
																		41.0812	-16.9407	0.524563		40.6946	-6.00137	-0.305359		40.7019	-31.6446	0.933403		40.7085	-35.9275	1.58776		40.5844	-11.1964	-0.434165		40.5918	-21.3478	0.56489		40.5984	-27.5246	0.94986
																		41.1069	-16.8311	0.515448		40.7196	-6.01203	-0.343146		40.7269	-31.6721	0.841392		40.7334	-35.9733	1.56633		40.6094	-11.377	-0.418936		40.6169	-21.3351	0.524947		40.6233	-27.616	0.915053
																		41.1312	-16.9088	0.540424		40.7446	-5.95241	-0.277657		40.7519	-31.5707	0.883079		40.7585	-35.8248	1.62748		40.6343	-11.2165	-0.408876		40.6418	-21.3704	0.554648		40.6484	-27.5185	0.915455
																		41.1569	-16.7566	0.552651		40.7696	-6.00305	-0.274988		40.7769	-31.7638	0.886221		40.7834	-35.8461	1.64665		40.6593	-11.2021	-0.426317		40.6669	-21.3075	0.56258		40.6734	-27.5467	0.974434
																		41.1812	-16.8687	0.548534		40.7946	-5.96403	-0.313897		40.8019	-31.7828	0.816113		40.8084	-36.0757	1.6343		40.6844	-11.194	-0.354682		40.6918	-21.3319	0.58808		40.6983	-27.5474	0.943278
																		41.2069	-16.9002	0.538473		40.8196	-5.95327	-0.278233		40.8269	-31.7078	0.872902		40.8334	-35.912	1.57718		40.7094	-11.2458	-0.421394		40.7169	-21.2126	0.603452		40.7233	-27.5885	0.889788
																		41.2312	-16.9167	0.539849		40.8446	-5.92087	-0.28795		40.852	-31.7204	0.890321		40.8585	-35.9977	1.57396		40.7344	-11.1648	-0.440897		40.7419	-21.2713	0.53846		40.7484	-27.4649	0.91991
																		41.2569	-16.911	0.547307		40.8696	-5.9698	-0.317384		40.8769	-31.8094	0.92411		40.8834	-35.9718	1.64368		40.7594	-11.2856	-0.438458		40.7669	-21.2961	0.570216		40.7734	-27.7529	0.963051
																		41.2812	-16.8908	0.556759		40.8946	-5.9918	-0.262473		40.9019	-31.8941	0.877678		40.9085	-36.0815	1.61671		40.7844	-11.2032	-0.450755		40.7919	-21.2379	0.566002		40.7984	-27.6158	0.999753
																		41.3069	-16.8762	0.521373		40.9196	-6.04349	-0.320488		40.9269	-31.7959	0.832289		40.9334	-36.0029	1.68221		40.8094	-11.2692	-0.4389		40.8169	-21.2499	0.537003		40.8234	-27.6744	0.944378
																		41.3312	-16.8419	0.562214		40.9446	-5.91124	-0.318273		40.9519	-31.8285	0.863411		40.9585	-36.0531	1.62566		40.8344	-11.2102	-0.358547		40.8418	-21.3581	0.58085		40.8484	-27.6882	0.930094
																		41.3569	-16.8555	0.49978		40.9696	-5.94749	-0.270234		40.9769	-31.8469	0.890596		40.9834	-36.0663	1.61465		40.8594	-11.0901	-0.414696		40.8669	-21.5657	0.538534		40.8734	-27.6359	0.94954
																		41.3811	-16.8915	0.531453		40.9946	-5.94265	-0.250073		41.0019	-31.8807	0.932099		41.0085	-36.1705	1.63833		40.8844	-11.2848	-0.421067		40.8919	-21.4249	0.559671		40.8984	-27.6377	0.899897
																		41.4069	-16.7982	0.51757		41.0196	-5.9654	-0.301485		41.0269	-31.8303	0.899373		41.0334	-36.2735	1.59632		40.9094	-11.2668	-0.445983		40.9169	-21.4902	0.548682		40.9234	-27.6772	0.993886
																		41.4312	-16.7889	0.563556		41.0446	-5.8732	-0.295761		41.0519	-31.7867	0.919784		41.0585	-36.111	1.6189		40.9344	-11.2853	-0.391881		40.9418	-21.6468	0.538338		40.9484	-27.7255	0.942595
																		41.457	-16.9933	0.504728		41.0696	-5.88007	-0.296972		41.0769	-31.9126	0.878562		41.0834	-36.1212	1.6279		40.9594	-11.1584	-0.410618		40.9669	-21.3815	0.532486		40.9733	-27.6416	0.917162
																		41.4812	-16.8455	0.507507		41.0946	-6.00187	-0.33068		41.102	-31.8759	0.868876		41.1085	-36.2101	1.65522		40.9844	-11.2731	-0.402661		40.9919	-21.3161	0.629891		40.9984	-27.6891	0.976307
																		41.5069	-16.7804	0.568678		41.1196	-5.93191	-0.303696		41.1269	-32.0085	0.978492		41.1334	-36.1729	1.62744		41.0094	-11.3613	-0.455589		41.0169	-21.3394	0.586193		41.0233	-27.7523	0.966408
																		41.5312	-16.8928	0.546157		41.1446	-6.00729	-0.344126		41.1519	-31.8199	0.903395		41.1585	-36.2654	1.64448		41.0344	-11.2846	-0.395343		41.0419	-21.2549	0.558335		41.0484	-27.7489	0.982011
																		41.5569	-16.8312	0.49524		41.1696	-5.89324	-0.28468		41.1769	-31.9597	0.958462		41.1834	-36.337	1.61717		41.0594	-11.3843	-0.437729		41.0669	-21.2142	0.600687		41.0734	-27.7783	0.919308
																		41.5812	-16.9686	0.534912		41.1946	-6.01753	-0.260418		41.202	-31.9208	0.848017		41.2085	-36.3885	1.57482		41.0844	-11.2158	-0.396437		41.0918	-21.4679	0.605488		41.0984	-27.8455	0.943622
																		41.6069	-16.877	0.567777		41.2196	-5.96305	-0.278121		41.2269	-31.9636	0.904559		41.2334	-36.4051	1.60338		41.1093	-11.2519	-0.475121		41.1169	-21.383	0.552011		41.1234	-27.7764	0.937382
																		41.6312	-16.8833	0.483858		41.2446	-6.03146	-0.245957		41.252	-31.9545	0.882513		41.2585	-36.4629	1.63748		41.1344	-11.2633	-0.472487		41.1419	-21.4556	0.553846		41.1484	-27.837	0.946255
																		41.6569	-16.8636	0.549902		41.2696	-6.00544	-0.2807		41.2769	-31.9693	0.901956		41.2834	-36.3707	1.61168		41.1594	-11.3941	-0.502697		41.1669	-21.5336	0.565285		41.1734	-27.8164	0.97679
																		41.6812	-16.952	0.538882		41.2946	-6.00582	-0.316086		41.302	-32.1145	0.936948		41.3084	-36.4015	1.65366		41.1844	-11.2657	-0.398892		41.1919	-21.6622	0.559476		41.1984	-27.769	0.904212
																		41.7069	-16.9508	0.553992		41.3196	-5.98204	-0.31276		41.3269	-32.165	0.892405		41.3334	-36.4118	1.62597		41.2094	-11.3434	-0.422655		41.2169	-21.5841	0.598643		41.2234	-27.8043	0.969418
																		41.7312	-16.7262	0.523608		41.3446	-5.91767	-0.290389		41.3519	-32.1462	0.879286		41.3584	-36.4557	1.62935		41.2344	-11.4106	-0.423665		41.2419	-21.7031	0.55195		41.2484	-27.8976	0.991509
																		41.7569	-16.8502	0.536181		41.3696	-6.09278	-0.336309		41.377	-32.032	0.922074		41.3834	-36.4386	1.61143		41.2595	-11.2956	-0.442878		41.2669	-21.6795	0.525318		41.2734	-27.8482	0.999884
																		41.7812	-16.8573	0.584835		41.3946	-5.95951	-0.315875		41.402	-32.1113	0.865718		41.4085	-36.3097	1.63848		41.2844	-11.2593	-0.355349		41.2919	-21.7372	0.560171		41.2984	-27.8702	0.97939
																		41.8069	-16.8936	0.552996		41.4196	-5.9973	-0.287203		41.4269	-32.1477	0.919808		41.4334	-36.4802	1.66611		41.3094	-11.4131	-0.430135		41.3169	-21.4609	0.580018		41.3234	-27.8422	0.959761
																		41.8312	-17.0173	0.521161		41.4446	-5.96092	-0.295704		41.452	-32.0951	0.927762		41.4585	-36.4509	1.60838		41.3344	-11.2855	-0.439796		41.3419	-21.4321	0.594022		41.3484	-27.7819	0.990615
																		41.8569	-16.792	0.515706		41.4696	-5.91741	-0.366878		41.477	-32.0981	0.843564		41.4834	-36.4833	1.64377		41.3594	-11.2224	-0.392896		41.3669	-21.4533	0.600328		41.3733	-27.9746	0.952884
																		41.8812	-16.9279	0.573199		41.4946	-6.1881	-0.309145		41.502	-32.1368	0.897567		41.5085	-36.5205	1.63136		41.3845	-11.1824	-0.474788		41.3919	-21.4325	0.52617		41.3994	-27.7454	0.960078
																		41.907	-16.9074	0.567004		41.5196	-6.00331	-0.30671		41.527	-32.2522	0.878057		41.5334	-36.5075	1.61577		41.4104	-11.3377	-0.370648		41.4178	-21.5545	0.546497		41.4243	-27.8197	0.975954
																		41.9312	-16.9552	0.53886		41.5446	-6.00829	-0.287563		41.552	-32.1358	0.893281		41.5585	-36.4698	1.68211		41.4354	-11.3902	-0.467595		41.4428	-21.6322	0.51741		41.4492	-27.9133	0.962039
																		41.957	-16.8279	0.590549		41.5696	-6.00237	-0.28028		41.577	-32.2008	0.892831		41.5834	-36.6419	1.58067		41.4604	-11.4249	-0.430683		41.4677	-21.7011	0.604972		41.4743	-27.8461	0.979958
																		41.9812	-16.8957	0.546699		41.5946	-5.92621	-0.26997		41.602	-32.1622	0.92524		41.6085	-36.6525	1.65083		41.4854	-11.2882	-0.37493		41.4927	-21.7463	0.576508		41.4992	-28.0088	0.996493
																		42.0069	-16.7554	0.499965		41.6196	-5.89189	-0.30017		41.627	-32.2422	0.92045		41.6334	-36.6843	1.66065		41.5104	-11.4151	-0.449998		41.5178	-21.7068	0.591545		41.5243	-28.0031	0.979254
																		42.0312	-16.8884	0.561501		41.6446	-6.03413	-0.25697		41.652	-32.231	0.888291		41.6585	-36.5953	1.68601		41.5354	-11.2755	-0.449021		41.5427	-21.7196	0.60893		41.5492	-27.9196	0.952044
																		42.057	-16.931	0.5741		41.6696	-6.00114	-0.296108		41.677	-32.3324	0.851677		41.6835	-36.5907	1.65207		41.5604	-11.2746	-0.408195		41.5677	-21.8005	0.551514		41.5743	-28.158	0.99867
																		42.0822	-16.9554	0.5547		41.6946	-6.07725	-0.288264		41.702	-32.2534	0.904577		41.7085	-36.587	1.6354		41.5854	-11.3136	-0.436408		41.5928	-21.7844	0.570521		41.5992	-27.9809	0.945482
																		42.106	-16.8623	0.532661		41.7196	-6.01568	-0.274523		41.727	-32.3664	0.949356		41.7335	-36.6613	1.66301		41.6104	-11.3161	-0.415174		41.6178	-21.6224	0.583556		41.6243	-28.0093	0.981805
																		42.1321	-16.7977	0.547228		41.7446	-6.0884	-0.303631		41.752	-32.2369	0.891094		41.7585	-36.655	1.66753		41.6354	-11.4172	-0.407358		41.6427	-21.5355	0.539481		41.6492	-28.096	0.977093
																		42.1561	-16.9082	0.54538		41.7696	-6.10141	-0.294991		41.7769	-32.3357	0.884197		41.7835	-36.6524	1.68627		41.6604	-11.3115	-0.379958		41.6677	-21.5797	0.547999		41.6743	-28.0418	0.978486
																		42.1821	-16.8316	0.496446		41.7946	-6.02529	-0.293532		41.802	-32.2786	0.935937		41.8085	-36.6794	1.68196		41.6854	-11.133	-0.453617		41.6928	-21.573	0.572983		41.6992	-28.0686	0.974194
																		42.206	-16.9151	0.503915		41.8196	-6.04162	-0.336611		41.827	-32.3783	0.925974		41.8334	-36.7061	1.65712		41.7104	-11.3329	-0.429894		41.7178	-21.6188	0.55566		41.7243	-28.1366	0.956024
																		42.2313	-16.9439	0.532096		41.8446	-6.03762	-0.264209		41.852	-32.3522	0.944813		41.8585	-36.6221	1.68369		41.7354	-11.3774	-0.438227		41.7427	-21.7858	0.505269		41.7492	-28.0599	0.978775
																		42.257	-16.9623	0.570137		41.8696	-5.93995	-0.278863		41.877	-32.4291	0.952805		41.8835	-36.6909	1.66881		41.7604	-11.2889	-0.376517		41.7677	-21.6436	0.570819		41.7743	-28.0924	1.00588
																		42.2812	-16.842	0.508352		41.8946	-5.95738	-0.329758		41.902	-32.4158	0.916986		41.9085	-36.691	1.64131		41.7854	-11.2712	-0.412217		41.7928	-21.7878	0.572202		41.7992	-28.1637	0.988375
																		42.307	-16.907	0.53863		41.9197	-6.19521	-0.284941		41.927	-32.3974	0.907007		41.9335	-36.8209	1.65712		41.8104	-11.2342	-0.364458		41.8178	-21.8209	0.58337		41.8243	-28.0371	0.888855
																		42.3312	-16.9215	0.536524		41.9446	-6.10461	-0.267277		41.952	-32.4453	0.901526		41.9585	-36.8029	1.76122		41.8354	-11.4088	-0.416512		41.8427	-21.9116	0.596784		41.8492	-28.0724	0.945752
																		42.3569	-16.8363	0.538931		41.9696	-5.98271	-0.321147		41.977	-32.3443	0.916572		41.9834	-36.7786	1.65673		41.8604	-11.275	-0.424731		41.8678	-21.8048	0.534806		41.8743	-28.0706	0.962638
																		42.3812	-16.8408	0.554046		41.9946	-6.05797	-0.295993		42.002	-32.4503	0.890231		42.0085	-36.6112	1.70715		41.8854	-11.3672	-0.408199		41.8928	-21.8398	0.549926		41.8992	-28.1802	0.940424
																		42.4069	-16.8448	0.515561		42.0197	-5.9756	-0.257564		42.027	-32.4014	0.922005		42.0334	-36.7725	1.68741		41.9104	-11.337	-0.399655		41.9178	-21.9285	0.603182		41.9243	-28.1077	1.06681
																		42.4312	-16.9412	0.533167		42.0446	-5.94052	-0.300112		42.052	-32.4511	0.951964		42.0585	-36.7565	1.64014		41.9354	-11.2801	-0.453954		41.9428	-21.7073	0.532786		41.9493	-28.1047	0.972679
																		42.457	-16.9027	0.55426		42.0697	-6.06976	-0.251017		42.077	-32.4232	0.900015		42.0834	-36.7733	1.66541		41.9604	-11.2774	-0.415703		41.9678	-21.5027	0.549071		41.9743	-28.1126	1.02938
																		42.4812	-16.89	0.520515		42.0946	-6.0762	-0.296247		42.102	-32.4395	0.907293		42.1085	-36.902	1.67112		41.9854	-11.3262	-0.432899		41.9928	-21.6502	0.600077		41.9992	-28.1114	0.95698
																		42.507	-16.9181	0.518566		42.1197	-6.0285	-0.279633		42.127	-32.4485	0.982322		42.1335	-36.9374	1.70296		42.0104	-11.3786	-0.43361		42.0178	-21.7143	0.571052		42.0243	-28.1926	0.97631
																		42.5312	-16.9054	0.54045		42.1447	-6.12199	-0.237402		42.152	-32.4673	0.91527		42.1585	-36.8941	1.74211		42.0354	-11.2326	-0.436921		42.0428	-21.7322	0.530809		42.0493	-28.1885	0.989394
																		42.557	-16.8635	0.513254		42.1696	-6.01116	-0.28932		42.177	-32.4761	0.930407		42.1835	-36.8548	1.71468		42.0604	-11.2451	-0.445361		42.0678	-21.7193	0.509322		42.0743	-28.169	0.93472
																		42.5812	-16.8756	0.497233		42.1946	-6.05596	-0.309087		42.202	-32.4435	0.91821		42.2085	-36.9208	1.7095		42.0854	-11.3131	-0.426984		42.0928	-21.8445	0.565976		42.0993	-28.1861	0.97622
																		42.607	-16.9444	0.541479		42.2197	-6.03827	-0.254631		42.227	-32.4638	0.956803		42.2335	-36.8064	1.70051		42.1104	-11.3784	-0.407906		42.1178	-22.0008	0.58525		42.1243	-28.1465	1.02411
																		42.6312	-16.9123	0.554819		42.2446	-5.90867	-0.228928		42.252	-32.3625	0.910112		42.2585	-36.873	1.69527		42.1354	-11.2991	-0.361343		42.1428	-21.9769	0.560147		42.1493	-28.203	0.97784
																		42.657	-16.8227	0.568475		42.2697	-6.01627	-0.306542		42.277	-32.3614	0.970406		42.2835	-36.917	1.7252		42.1604	-11.2877	-0.448643		42.1678	-22.0003	0.583741		42.1742	-28.333	0.988102
																		42.6812	-16.9289	0.536016		42.2946	-6.08636	-0.306782		42.302	-32.4781	0.941995		42.3085	-37.0763	1.72506		42.1854	-11.2361	-0.475853		42.1928	-22.124	0.501744		42.1993	-28.3621	1.01698
																		42.707	-16.9463	0.532611		42.3196	-6.21641	-0.271132		42.327	-32.5797	0.945589		42.3334	-36.9279	1.73038		42.2104	-11.2635	-0.448784		42.2178	-21.9736	0.54868		42.2243	-28.2196	0.972952
																		42.7312	-16.9024	0.543814		42.3446	-6.14125	-0.288532		42.352	-32.54	0.948997		42.3585	-36.9757	1.71388		42.2355	-11.2502	-0.424721		42.2428	-21.8318	0.549799		42.2492	-28.445	0.97437
																		42.757	-16.9193	0.520286		42.3696	-6.14334	-0.298548		42.377	-32.6759	0.963567		42.3834	-36.9771	1.67662		42.2604	-11.2949	-0.424296		42.2679	-21.788	0.612088		42.2752	-28.3027	0.968159
																		42.7812	-16.7761	0.501086		42.3946	-6.06231	-0.293824		42.402	-32.4813	0.960944		42.4085	-36.9416	1.67679		42.2863	-11.2019	-0.422967		42.2919	-21.6953	0.550581		42.2984	-28.3348	0.95701
																		42.807	-16.9022	0.504739		42.4196	-6.13481	-0.294385		42.427	-32.4575	0.970817		42.4335	-37.1009	1.67678		42.3094	-11.3523	-0.400973		42.317	-21.5765	0.567413		42.3234	-28.3571	0.989922
																		42.8312	-16.8294	0.557972		42.4446	-5.91893	-0.263553		42.452	-32.5504	0.868328		42.4585	-37.0137	1.69404		42.3345	-11.295	-0.37784		42.342	-21.8131	0.567125		42.3485	-28.2852	0.970189
																		42.857	-16.9274	0.54417		42.4697	-6.1216	-0.308507		42.4771	-32.5029	1.00675		42.4835	-36.9804	1.65196		42.3594	-11.4158	-0.428532		42.367	-21.8065	0.534422		42.3734	-28.3194	0.978413
																		42.8812	-16.8679	0.525303		42.4947	-6.13137	-0.256958		42.502	-32.5172	0.908881		42.5085	-37.0266	1.67185		42.3845	-11.3298	-0.408196		42.3921	-21.772	0.528619		42.3985	-28.2996	0.967156
																		42.907	-16.7629	0.520357		42.5197	-6.00139	-0.31666		42.527	-32.5604	0.908578		42.5335	-37.0946	1.73791		42.4095	-11.3613	-0.406599		42.417	-22.0545	0.586439		42.4235	-28.427	1.05107
																		42.9312	-16.8928	0.499343		42.5447	-6.06722	-0.270122		42.5521	-32.5304	0.982019		42.5585	-36.9189	1.694		42.4344	-11.3367	-0.412444		42.442	-22.1611	0.569405		42.4485	-28.4882	1.04524
																		42.957	-17.0096	0.546846		42.5697	-6.20447	-0.238474		42.577	-32.4616	0.936432		42.5835	-37.0035	1.72304		42.4595	-11.4147	-0.404326		42.467	-22.1314	0.598328		42.4734	-28.3809	0.973697
																		42.9812	-16.7807	0.529061		42.5947	-6.09069	-0.29439		42.6021	-32.5757	0.880898		42.6085	-37.0282	1.74003		42.4844	-11.3005	-0.466131		42.492	-22.1241	0.627148		42.4985	-28.5436	0.977567
																		43.007	-16.8785	0.525259		42.6197	-6.21881	-0.266884		42.6271	-32.549	0.959267		42.6335	-37.1296	1.70864		42.5094	-11.3381	-0.426668		42.517	-21.849	0.602194		42.5234	-28.3692	1.01305
																		43.0312	-16.849	0.561012		42.6447	-6.09827	-0.263553		42.6521	-32.677	0.938934		42.6585	-37.0386	1.72056		42.5345	-11.2094	-0.468552		42.5421	-21.9549	0.543661		42.5485	-28.3992	1.00865
																		43.057	-16.8385	0.522474		42.6696	-6.09002	-0.274748		42.6771	-32.5719	0.933119		42.6835	-37.0781	1.67775		42.5594	-11.3125	-0.43012		42.567	-21.7902	0.537377		42.5734	-28.4843	0.980643
																		43.0812	-16.8561	0.467344		42.6946	-6.13927	-0.304704		42.702	-32.5928	0.972028		42.7085	-37.1828	1.69782		42.5845	-11.3734	-0.410733		42.592	-21.7351	0.565379		42.5985	-28.4103	0.999635
																		43.1071	-16.9753	0.570948		42.7197	-6.05052	-0.290168		42.727	-32.5605	0.953768		42.7335	-37.1303	1.72306		42.6094	-11.3655	-0.415074		42.617	-21.6998	0.582223		42.6235	-28.437	0.987552
																		43.1314	-16.9742	0.518932		42.7446	-6.12315	-0.271171		42.7521	-32.7154	0.957891		42.7585	-37.1414	1.70251		42.6345	-11.387	-0.40711		42.642	-21.7123	0.605387		42.6484	-28.4665	0.976349
																		43.1571	-16.9054	0.495415		42.7696	-6.18238	-0.233985		42.7771	-32.6858	0.955794		42.7835	-37.0517	1.73117		42.6594	-11.3968	-0.432328		42.667	-21.7118	0.521519		42.6735	-28.5044	0.989062
																		43.1813	-16.981	0.505295		42.7946	-6.10359	-0.312641		42.8021	-32.7003	0.921474		42.8085	-37.1159	1.72121		42.6844	-11.3423	-0.42591		42.692	-21.7754	0.528545		42.6985	-28.6022	0.999191
																		43.207	-16.8643	0.505781		42.8197	-6.0963	-0.240787		42.8271	-32.6473	0.956639		42.8335	-37.2349	1.70828		42.7095	-11.379	-0.376367		42.717	-21.9077	0.601512		42.7235	-28.6014	0.99621
																		43.2314	-16.8988	0.526242		42.8446	-6.17597	-0.309296		42.8521	-32.6118	0.978647		42.8585	-37.105	1.7069		42.7344	-11.4187	-0.400085		42.742	-21.984	0.588076		42.7485	-28.5483	1.02536
																		43.257	-16.8877	0.498937		42.8697	-6.1339	-0.278234		42.8771	-32.7949	0.977713		42.8835	-37.1435	1.74183		42.7594	-11.4574	-0.405959		42.767	-22.0405	0.522703		42.7735	-28.6129	0.982121
																		43.2813	-16.9231	0.493651		42.8947	-6.02712	-0.25899		42.902	-32.6334	0.940544		42.9085	-37.1077	1.68725		42.7844	-11.271	-0.417678		42.792	-21.9836	0.523057		42.7985	-28.6225	1.02222
																		43.307	-16.9998	0.499		42.9197	-6.14976	-0.271691		42.9271	-32.6783	0.9964		42.9335	-37.1271	1.76099		42.8095	-11.4838	-0.404626		42.817	-22.0564	0.590854		42.8235	-28.5854	0.991923
																		43.3312	-17.0448	0.515095		42.9447	-6.12216	-0.307207		42.9521	-32.6682	0.938212		42.9585	-37.2357	1.71351		42.8345	-11.388	-0.413054		42.842	-21.9631	0.591929		42.8485	-28.5462	0.987205
																		43.3571	-16.9703	0.512757		42.9697	-6.12718	-0.266397		42.977	-32.7989	0.979828		42.9835	-37.2865	1.7227		42.8595	-11.375	-0.446311		42.8671	-22.0056	0.566376		42.8735	-28.5613	1.0028
																		43.3813	-16.9526	0.514364		42.9947	-5.96881	-0.250954		43.0022	-32.7474	0.927005		43.0085	-37.1729	1.7248		42.8845	-11.2988	-0.417584		42.892	-22.0176	0.542378		42.8985	-28.614	1.01195
																		43.4071	-16.9535	0.531799		43.0197	-6.1104	-0.227059		43.0271	-32.7378	0.954273		43.0335	-37.2902	1.67085		42.9095	-11.4436	-0.464517		42.9171	-21.8336	0.579466		42.9235	-28.6738	1.03258
																		43.4312	-16.8748	0.523343		43.0447	-6.32287	-0.34433		43.0521	-32.8057	0.974299		43.0585	-37.255	1.74393		42.9345	-11.2528	-0.430339		42.942	-21.8612	0.622196		42.9485	-28.7134	1.02599
																		43.4571	-16.9931	0.524318		43.0697	-6.27769	-0.262657		43.0771	-32.7413	0.948469		43.0835	-37.0913	1.70196		42.9595	-11.2976	-0.443469		42.9671	-21.9154	0.601942		42.9735	-28.7657	1.00698
																		43.4813	-16.9491	0.4976		43.0947	-6.26003	-0.311978		43.1021	-32.7906	0.953064		43.1085	-37.1902	1.78069		42.9845	-11.3237	-0.454511		42.992	-21.8491	0.530866		42.9985	-28.616	1.00397
																		43.507	-16.8957	0.512692		43.1197	-6.18032	-0.317546		43.1272	-32.7038	0.944489		43.1335	-37.262	1.73195		43.0095	-11.3495	-0.472219		43.0171	-21.9983	0.558183		43.0235	-28.8608	1.01715
																		43.5313	-16.9459	0.563189		43.1447	-6.30185	-0.327629		43.1521	-32.641	0.970258		43.1585	-37.1752	1.76694		43.0345	-11.27	-0.456207		43.042	-22.0461	0.556163		43.0485	-28.7369	0.995218
																		43.5571	-16.9486	0.529658		43.1697	-6.07848	-0.257288		43.1771	-32.8604	0.921734		43.1835	-37.1557	1.77868		43.0595	-11.422	-0.467711		43.0671	-22.0784	0.573381		43.0735	-28.7615	1.02276
																		43.5812	-16.9569	0.526359		43.1947	-6.31252	-0.321478		43.2021	-32.9316	0.93203		43.2085	-37.0937	1.76427		43.0845	-11.3166	-0.434991		43.0921	-21.9939	0.570899		43.0985	-28.7412	1.0245
																		43.607	-16.7726	0.539124		43.2197	-6.27828	-0.250556		43.2271	-32.871	0.943857		43.2335	-37.2213	1.7405		43.1095	-11.4745	-0.43868		43.1171	-22.1185	0.586775		43.1235	-28.6855	1.01752
																		43.6313	-16.8417	0.511297		43.2447	-6.28833	-0.277959		43.2521	-32.8071	0.942148		43.2585	-37.268	1.76824		43.1345	-11.449	-0.403931		43.1421	-22.1252	0.61552		43.1485	-28.6985	1.04532
																		43.6571	-16.9123	0.500381		43.2697	-6.20217	-0.27848		43.2771	-32.8031	0.898772		43.2835	-37.2908	1.77732		43.1595	-11.3362	-0.401093		43.167	-22.1594	0.58911		43.1735	-28.7704	1.05884
																		43.6813	-16.9243	0.478104		43.2947	-6.21358	-0.284779		43.3022	-32.9516	0.966056		43.3085	-37.3713	1.73911		43.1845	-11.3806	-0.430461		43.1921	-22.0779	0.596381		43.1985	-28.84	1.05631
																		43.7071	-16.9888	0.520687		43.3197	-6.25907	-0.297598		43.3286	-32.8378	0.964476		43.3342	-37.2295	1.79211		43.2095	-11.3382	-0.375211		43.2171	-21.9614	0.588355		43.2235	-28.7243	1.05688
																		43.7313	-16.9785	0.508586		43.3456	-6.24127	-0.234862		43.3512	-32.9344	0.949286		43.3584	-37.3498	1.75182		43.2345	-11.5763	-0.466612		43.2421	-21.8825	0.596156		43.2485	-28.6286	0.991735
																		43.757	-16.9492	0.564241		43.3698	-6.22321	-0.289297		43.3779	-32.8362	0.980527		43.3844	-37.2727	1.75524		43.2595	-11.3662	-0.42863		43.2671	-21.8613	0.614538		43.2735	-28.9301	1.05284
																		43.7812	-16.9588	0.558528		43.3955	-6.37141	-0.282155		43.4012	-32.8483	0.955192		43.4077	-37.2956	1.68549		43.2845	-11.4326	-0.401031		43.2921	-21.976	0.54006		43.2985	-28.8421	1.04885
																		43.807	-16.935	0.52685		43.4187	-6.26417	-0.295536		43.4263	-32.8798	0.999105		43.4327	-37.29	1.74795		43.3095	-11.22	-0.516901		43.3171	-21.977	0.602449		43.3235	-28.8126	1.06752
																		43.8312	-16.8489	0.515234		43.4437	-6.25199	-0.267695		43.4513	-32.9952	0.96994		43.4577	-37.3766	1.70779		43.3345	-11.1963	-0.432603		43.3421	-22.1866	0.553584		43.3485	-28.9299	1.02699
																		43.8571	-16.8824	0.524903		43.4687	-6.18737	-0.336941		43.4763	-32.8786	0.978973		43.4827	-37.3145	1.72213		43.3595	-11.3598	-0.415136		43.3671	-22.1202	0.611908		43.3735	-28.7115	1.00329
																		43.8813	-16.8871	0.547171		43.4937	-6.31181	-0.287479		43.5013	-32.8934	0.963182		43.5077	-37.4181	1.73038		43.3845	-11.4522	-0.457458		43.392	-22.2826	0.588179		43.3987	-28.8333	0.999916
																		43.9071	-16.8464	0.558089		43.5187	-6.31535	-0.28902		43.5263	-32.8842	0.940023		43.5327	-37.4076	1.75285		43.4105	-11.2578	-0.394151		43.4179	-22.2316	0.576487		43.4243	-28.8852	1.01897
																		43.9313	-16.8706	0.538297		43.5437	-6.28847	-0.291015		43.5513	-32.9743	0.997367		43.5577	-37.2805	1.7288		43.4355	-11.361	-0.419472		43.4429	-22.2384	0.57089		43.4493	-28.7078	1.04164
																		43.9572	-16.7183	0.525561		43.5687	-6.36229	-0.289532		43.5763	-32.8614	0.937926		43.5827	-37.3411	1.7525		43.4605	-11.2002	-0.444557		43.4679	-22.2242	0.575183		43.4743	-28.8224	1.02412
																		43.9813	-16.9188	0.500685		43.5937	-6.21847	-0.258634		43.6013	-32.9305	0.963133		43.6077	-37.2851	1.74185		43.4855	-11.3331	-0.451705		43.4929	-22.2366	0.581706		43.4993	-28.7531	1.02627
																		44.0071	-16.9777	0.542315		43.6187	-6.30513	-0.292711		43.6263	-32.9367	0.987153		43.6328	-37.43	1.77896		43.5105	-11.4085	-0.467462		43.5179	-22.1106	0.574617		43.5243	-28.8237	1.06862
																		44.0312	-16.8436	0.50893		43.6437	-6.26541	-0.290297		43.6513	-32.9224	0.939386		43.6577	-37.3607	1.73759		43.5355	-11.3341	-0.404136		43.5429	-22.0775	0.608217		43.5493	-28.7942	1.03404
																		44.0571	-16.8641	0.577288		43.6687	-6.29216	-0.288185		43.6763	-32.9678	0.990449		43.6827	-37.4878	1.72668		43.5605	-11.535	-0.409715		43.5679	-21.9664	0.565573		43.5743	-28.9283	0.995366
																		44.0813	-16.7546	0.54352		43.6937	-6.28308	-0.290986		43.7013	-32.9725	0.921938		43.7077	-37.3556	1.77288		43.5855	-11.3264	-0.446651		43.5929	-22.0797	0.549388		43.5994	-29.0135	1.06374
																		44.1071	-16.929	0.542856		43.7187	-6.33386	-0.297089		43.7263	-32.9977	0.969415		43.7327	-37.4316	1.7665		43.6105	-11.3774	-0.377967		43.6179	-22.3177	0.612438		43.6243	-29.0511	1.0175
																		44.1312	-16.8761	0.524383		43.7437	-6.28039	-0.295151		43.7513	-32.9863	0.958454		43.7577	-37.3141	1.745		43.6355	-11.3666	-0.390029		43.6429	-22.1878	0.558057		43.6493	-28.9152	1.06024
																		44.1571	-16.9736	0.483528		43.7687	-6.31951	-0.333101		43.7763	-32.8748	0.972921		43.7827	-37.3579	1.75965		43.6605	-11.3305	-0.43227		43.668	-22.3447	0.544487		43.6743	-29.017	1.05073
																		44.1813	-16.9463	0.535482		43.7937	-6.27994	-0.322469		43.8013	-32.9624	0.969379		43.8077	-37.4671	1.7527		43.6855	-11.3264	-0.437639		43.6929	-22.4083	0.586084		43.6994	-28.9398	1.01979
																		44.2071	-16.8859	0.545863		43.8187	-6.33573	-0.270953		43.8273	-32.9461	0.912991		43.8345	-37.5464	1.75944		43.7105	-11.4284	-0.388623		43.718	-22.3813	0.615222		43.7243	-28.9146	1.00522
																		44.2312	-16.8625	0.537929		43.8455	-6.28514	-0.327341		43.8512	-32.9497	0.938293		43.8577	-37.4576	1.72592		43.7355	-11.3847	-0.385325		43.7429	-22.3964	0.586534		43.7493	-28.9128	1.03973
																		44.2571	-16.8948	0.522501		43.8687	-6.33209	-0.293631		43.8763	-33.0529	0.990973		43.8827	-37.4228	1.81946		43.7605	-11.3431	-0.379849		43.7679	-22.4341	0.556674		43.7743	-28.9047	1.00216
																		44.2813	-16.8357	0.544854		43.8937	-6.32863	-0.298422		43.9013	-33.0332	0.989088		43.9077	-37.5262	1.76584		43.7855	-11.5113	-0.42542		43.7929	-22.4289	0.598515		43.7994	-29.0172	1.03944
																		44.3071	-16.7975	0.525355		43.9187	-6.23266	-0.308827		43.9263	-33.0739	0.993121		43.9328	-37.5054	1.78776		43.8105	-11.3118	-0.466882		43.8179	-22.4307	0.614037		43.8244	-28.8508	1.04436
																		44.3313	-16.9667	0.546957		43.9437	-6.26764	-0.322462		43.9513	-33.0982	0.96651		43.9577	-37.4971	1.74635		43.8355	-11.3665	-0.435915		43.843	-22.2136	0.571616		43.8493	-29.0509	1.064
																		44.3571	-16.8693	0.558034		43.9687	-6.25251	-0.291956		43.9763	-32.9647	0.940738		43.9828	-37.4386	1.74558		43.8605	-11.452	-0.427905		43.8679	-22.0873	0.595552		43.8743	-29.0434	1.0527
																		44.3813	-16.9011	0.548843		43.9937	-6.27581	-0.304806		44.0013	-32.9646	0.964053		44.0078	-37.4761	1.72705		43.8855	-11.3275	-0.434253		43.8929	-22.1163	0.59242		43.8994	-29.0366	1.09345
																		44.4071	-16.9005	0.489067		44.0187	-6.30876	-0.310982		44.0264	-32.991	0.945004		44.0328	-37.448	1.77609		43.9105	-11.247	-0.46011		43.918	-22.2006	0.569056		43.9244	-28.99	0.997942
																		44.4313	-16.8816	0.578038		44.0437	-6.28551	-0.299091		44.0514	-33.0853	0.942741		44.0577	-37.665	1.78503		43.9355	-11.5048	-0.411358		43.9429	-22.2491	0.585579		43.9493	-29.0835	0.999184
																		44.4571	-16.914	0.477983		44.0687	-6.29754	-0.305917		44.0763	-33.081	0.940099		44.0828	-37.5437	1.76705		43.9605	-11.3003	-0.40845		43.9679	-22.2737	0.55623		43.9744	-28.9818	1.07304
																		44.4813	-16.931	0.510399		44.0937	-6.29061	-0.311821		44.1013	-33.1873	0.958601		44.1077	-37.5052	1.78642		43.9855	-11.4477	-0.397156		43.9929	-22.3631	0.543641		43.9994	-29.0948	1.03395
																		44.507	-16.8495	0.533059		44.1187	-6.30148	-0.369407		44.1263	-33.31	0.967608		44.1328	-37.5453	1.75832		44.0105	-11.2346	-0.411587		44.0179	-22.5053	0.588576		44.0243	-29.1788	1.04438
																		44.5313	-16.9089	0.514157		44.1437	-6.36573	-0.310751		44.1514	-33.2551	0.953736		44.1578	-37.5457	1.78902		44.0355	-11.2763	-0.452955		44.0429	-22.5023	0.60715		44.0493	-29.0611	1.08466
																		44.5571	-16.8131	0.522087		44.1687	-6.146	-0.308801		44.1763	-33.3531	0.867472		44.1828	-37.5648	1.73191		44.0605	-11.3278	-0.393268		44.0679	-22.4945	0.598717		44.0743	-29.0866	1.08023
																		44.5812	-16.8255	0.591685		44.1937	-6.22495	-0.229386		44.2014	-33.2465	0.961717		44.2078	-37.607	1.79326		44.0855	-11.3559	-0.458063		44.0929	-22.7203	0.588047		44.0994	-29.1271	1.02666
																		44.6071	-16.9156	0.492508		44.2187	-6.34752	-0.300885		44.2263	-33.287	0.914443		44.2328	-37.5822	1.80219		44.1105	-11.4141	-0.441127		44.1179	-22.5381	0.558598		44.1244	-29.184	1.04601
																		44.6322	-16.9117	0.500301		44.2437	-6.30121	-0.294665		44.2514	-33.1371	0.944424		44.2577	-37.5716	1.74929		44.1355	-11.3663	-0.466455		44.1429	-22.5261	0.532042		44.1493	-29.1132	1.01572
																		44.6561	-16.8539	0.514121		44.2688	-6.29157	-0.288289		44.2764	-33.1581	0.982098		44.2845	-37.6117	1.79713		44.1605	-11.3566	-0.465218		44.1679	-22.2595	0.592871		44.1744	-29.3088	1.0841
																		44.6822	-16.7929	0.477658		44.2956	-6.32038	-0.297631		44.3012	-33.1159	0.980289		44.3078	-37.5141	1.83018		44.1855	-11.2742	-0.46001		44.1929	-22.3426	0.624554		44.1994	-29.1875	1.01487
																		44.7061	-16.9406	0.508879		44.3187	-6.30359	-0.266546		44.3263	-33.0434	1.00523		44.3328	-37.6732	1.79082		44.2105	-11.4409	-0.42006		44.218	-22.17	0.629026		44.2244	-29.2184	1.03349
																		44.7323	-16.9593	0.561696		44.3437	-6.38756	-0.317048		44.3514	-33.1851	1.00456		44.3577	-37.7132	1.80552		44.2355	-11.4383	-0.410416		44.243	-22.3342	0.565901		44.2503	-29.2418	1.06643
																		44.7561	-16.8245	0.525732		44.3687	-6.38949	-0.296539		44.3764	-33.0221	0.949074		44.3827	-37.8246	1.75133		44.2613	-11.3833	-0.421619		44.267	-22.4911	0.600436		44.2735	-29.2464	1.10192
																		44.7822	-16.9032	0.545012		44.3937	-6.26219	-0.274532		44.4014	-33.1444	0.899516		44.4078	-37.7854	1.76993		44.2845	-11.4709	-0.442682		44.2921	-22.4844	0.563343		44.2986	-29.2259	1.05008
																		44.8061	-16.8539	0.51095		44.4187	-6.1688	-0.287648		44.4264	-33.2855	0.971941		44.4328	-37.6668	1.73223		44.3095	-11.2853	-0.36632		44.3172	-22.665	0.612282		44.3236	-29.2363	1.11089
																		44.8323	-16.9189	0.485956		44.4437	-6.19681	-0.31019		44.4514	-33.1804	0.995015		44.4577	-37.6994	1.81172		44.3345	-11.3024	-0.432375		44.3421	-22.5864	0.603374		44.3486	-29.3014	1.06286
																		44.8562	-16.8757	0.551295		44.4687	-6.3463	-0.280347		44.4763	-33.2976	0.923461		44.4828	-37.7551	1.8038		44.3595	-11.3934	-0.427068		44.3671	-22.6886	0.591855		44.3736	-29.2556	1.05023
																		44.8823	-17.0014	0.522431		44.4937	-6.37472	-0.262073		44.5014	-33.1809	0.944283		44.5078	-37.826	1.81015		44.3845	-11.3377	-0.438999		44.3921	-22.7185	0.59662		44.3986	-29.3058	1.04093
																		44.9061	-16.7968	0.485076		44.5187	-6.3294	-0.263292		44.5264	-33.1943	0.905926		44.5328	-37.7809	1.81135		44.4096	-11.4708	-0.338067		44.4172	-22.4695	0.562631		44.4236	-29.3469	1.08536
																		44.9323	-16.7731	0.530585		44.5437	-6.43305	-0.254269		44.5514	-33.2506	0.978361		44.5577	-37.7832	1.77795		44.4345	-11.3751	-0.453707		44.4421	-22.4243	0.620483		44.4485	-29.2591	1.07435
																		44.9561	-16.8062	0.532166		44.5687	-6.30788	-0.28565		44.5764	-33.3087	0.959575		44.5827	-37.7623	1.84522		44.4596	-11.3763	-0.40712		44.4681	-22.3204	0.591795		44.4753	-29.3492	1.04613
																		44.9823	-16.9683	0.516187		44.5937	-6.38139	-0.314356		44.6014	-33.2074	0.969907		44.6078	-37.8883	1.78133		44.4864	-11.4826	-0.429648		44.492	-22.3119	0.623392		44.4986	-29.2975	1.07859
																		45.0061	-16.9929	0.515191		44.6187	-6.27357	-0.32751		44.6264	-33.2773	0.963655		44.6328	-37.84	1.79622		44.5095	-11.3811	-0.43085		44.5171	-22.3058	0.63034		44.5236	-29.2936	1.05536
																		45.0323	-16.8759	0.537673		44.6437	-6.40482	-0.295954		44.6514	-33.1977	0.960929		44.6578	-37.6935	1.77458		44.5345	-11.3714	-0.419191		44.5421	-22.5047	0.624499		44.5486	-29.3049	1.07365
																		45.0561	-16.8602	0.488179		44.6687	-6.43738	-0.23822		44.6764	-33.1882	1.02647		44.6828	-37.8051	1.81695		44.5595	-11.4776	-0.428247		44.5671	-22.2976	0.606997		44.5736	-29.3837	1.10823
																		45.0823	-16.8734	0.509011		44.6937	-6.24817	-0.254874		44.7014	-33.344	0.971218		44.7078	-37.9742	1.77481		44.5845	-11.3418	-0.418484		44.5922	-22.4132	0.601951		44.5986	-29.3497	1.06018
																		45.106	-16.909	0.544935		44.7187	-6.27835	-0.278841		44.7264	-33.2207	0.975962		44.7328	-37.9908	1.82988		44.6095	-11.4697	-0.449356		44.6172	-22.583	0.614006		44.6235	-29.3138	1.12608
																		45.132	-16.8298	0.490497		44.7437	-6.31684	-0.293841		44.7514	-33.3085	0.9392		44.7577	-37.9982	1.74837		44.6346	-11.3565	-0.434921		44.6421	-22.6065	0.606721		44.6486	-29.4408	1.08147
																		45.1569	-16.944	0.535907		44.7688	-6.2247	-0.292443		44.7763	-33.3797	0.976511		44.7828	-38.0541	1.77055		44.6595	-11.3572	-0.460817		44.6672	-22.6854	0.605785		44.6736	-29.4896	1.07329
																		45.1811	-16.8043	0.580223		44.7937	-6.20835	-0.284105		44.8014	-33.347	0.991343		44.8087	-37.9772	1.79504		44.6846	-11.3841	-0.413924		44.6922	-22.669	0.639374		44.6986	-29.501	1.08429
																		45.2068	-16.8089	0.536962		44.8197	-6.42519	-0.262916		44.8272	-33.389	0.944843		44.8336	-37.8891	1.82827		44.7095	-11.4367	-0.450909		44.7172	-22.7107	0.587069		44.7236	-29.447	1.03416
																		45.2311	-16.8751	0.541641		44.8447	-6.31497	-0.300623		44.8523	-33.3905	0.950587		44.8586	-37.9132	1.79387		44.7346	-11.3825	-0.496564		44.7421	-22.5449	0.589144		44.7486	-29.5097	1.11302
																		45.2569	-16.8591	0.513502		44.8698	-6.31504	-0.287133		44.8772	-33.2174	0.967872		44.8836	-37.978	1.79614		44.7595	-11.3483	-0.394651		44.7672	-22.5381	0.550716		44.7736	-29.4417	1.04992
																		45.2811	-16.8489	0.501121		44.8947	-6.33291	-0.24354		44.9022	-33.4185	0.925814		44.9095	-38.0232	1.81687		44.7845	-11.3669	-0.464411		44.7922	-22.405	0.592703		44.7986	-29.3886	1.09803
																		45.3069	-16.8274	0.496543		44.9205	-6.31109	-0.307703		44.9262	-33.2644	0.976829		44.9328	-38.0158	1.80138		44.8095	-11.3616	-0.408644		44.8172	-22.3435	0.632664		44.8235	-29.4927	1.09013
																		45.3311	-17.003	0.493869		44.9437	-6.38902	-0.297687		44.9514	-33.3165	0.992928		44.9578	-37.9259	1.84245		44.8345	-11.2854	-0.431018		44.8422	-22.4156	0.623408		44.8486	-29.5874	1.05101
																		45.3569	-16.9584	0.533542		44.9688	-6.19309	-0.290796		44.9764	-33.2551	0.965893		44.9828	-38.0194	1.78505		44.8595	-11.4175	-0.447505		44.8672	-22.3548	0.588428		44.8735	-29.3565	1.07608
																		45.3812	-16.8742	0.541718		44.9937	-6.31079	-0.302806		45.0014	-33.2775	0.970158		45.0078	-38.0102	1.82019		44.8846	-11.4405	-0.417005		44.8922	-22.539	0.585733		44.8986	-29.5686	1.11114
																		45.4069	-16.8567	0.532686		45.0188	-6.36317	-0.293543		45.0264	-33.2664	0.997582		45.0328	-37.9628	1.82394		44.9095	-11.4372	-0.43219		44.9171	-22.5401	0.602193		44.9236	-29.6609	1.07762
																		45.4311	-16.8841	0.514839		45.0437	-6.37591	-0.272971		45.0514	-33.4003	0.966007		45.0578	-38.0267	1.76842		44.9346	-11.2926	-0.37509		44.9421	-22.584	0.59528		44.9486	-29.5579	1.10337
[truncated: 6,254 more rows]
