# Supplementary material for: Scube2 primes Dispatched and ADAM10-mediated Shh release by recruiting HDL acceptors to the plasma membrane
Source: Commun Biol. 2026 Jan 8;9:189. doi: 10.1038/s42003-025-09466-x (PMC12881369; doi:10.1038/s42003-025-09466-x)
Supplement: Supplementary file 5 — Supplementary Data 2 [file 42003_2025_9466_MOESM5_ESM.xlsx]

## Sheet: matrix8 - PGs
				intensities log2				details for QC					iBAQ log10
id	Majority protein IDs	Protein names	Gene names	Intensity cub-only_02	Intensity DEGF_03	Intensity h-scube_Dcub_01	Intensity Scube-WT_04	Peptides	Sequence coverage [%]	Mol. weight [kDa]	MS/MS count	iBAQ total log10	iBAQ cub-only_02	iBAQ DEGF_03	iBAQ h-scube_Dcub_01	iBAQ Scube-WT_04	Protein IDs
0	A2NJV5;A0A0A0MRZ7;A0A075B6S2;A0A0C4DH68;A0A075B6R9;A0A075B6S6;A0A075B6P5;A0A087WW87;P06310;P01615;P01614	Ig kappa chain V-II region RPMI 6410;Ig kappa chain V-II region FR;Ig kappa chain V-II region Cum	IGKV A18;IGKV2D-26;IGKV2D-29;IGKV2-24;IGKV2D-24;IGKV2D-30;IGKV2D-28;IGKV2-40	31.5224	30.1654	31.1189	NaN	2	16.7	13.085	23	9.04277	8.71105	8.30253	8.58957	NaN	A2NJV5;A0A0A0MRZ7;A0A075B6S2;A0A0C4DH68;A0A075B6R9;A0A075B6S6;A0A075B6P5;A0A087WW87;P06310;P01615;P01614
1	A6H8Y1	Transcription factor TFIIIB component B homolog	BDP1	23.7279	NaN	NaN	NaN	1	0.4	293.88	1	5.06726	5.06726	NaN	NaN	NaN	A6H8Y1
2	P12883;P13535;Q9UKX3;Q9Y623;P13533;P12882;P11055;Q9UKX2;P35579;P35749;P35580;A7E2Y1;Q7Z406	Myosin-7;Myosin-8;Myosin-13;Myosin-4;Myosin-6;Myosin-1;Myosin-3;Myosin-2;Myosin-9;Myosin-11;Myosin-10;Myosin-7B;Myosin-14	MYH7;MYH8;MYH13;MYH4;MYH6;MYH1;MYH3;MYH2;MYH9;MYH11;MYH10;MYH7B;MYH14	20.3188	NaN	NaN	NaN	1	0.5	223.09	0	4.11657	4.11657	NaN	NaN	NaN	P12883;P13535;Q9UKX3;Q9Y623;P13533;P12882;P11055;Q9UKX2;P35579;P35749;P35580;A7E2Y1;Q7Z406
3	P62308;A8MWD9	Small nuclear ribonucleoprotein G;Putative small nuclear ribonucleoprotein G-like protein 15	SNRPG;SNRPGP15	23.708	NaN	NaN	NaN	1	9.2	8.496	0	6.65968	6.65968	NaN	NaN	NaN	P62308;A8MWD9
4	Q99613;B5ME19	Eukaryotic translation initiation factor 3 subunit C;Eukaryotic translation initiation factor 3 subunit C-like protein	EIF3C;EIF3CL	24.8543	NaN	24.7485	NaN	8	10.6	105.34	9	6.11697	5.80481	NaN	5.82679	NaN	Q99613;B5ME19
50	O00148;Q13838	ATP-dependent RNA helicase DDX39A;Spliceosome RNA helicase DDX39B	DDX39A;DDX39B	22.4084	22.5417	24.5657	NaN	4	7.7	49.129	5	6.2836	5.46684	5.50698	6.11624	NaN	O00148;Q13838
51	O00154	Cytosolic acyl coenzyme A thioester hydrolase	ACOT7	19.8936	NaN	20.4993	NaN	1	3.2	41.796	2	5.08923	4.68755	NaN	4.86988	NaN	O00154
52	O00232	26S proteasome non-ATPase regulatory subunit 12	PSMD12	NaN	NaN	19.9654	NaN	1	2.2	52.904	1	4.61224	NaN	NaN	4.61224	NaN	O00232
53	O00299	Chloride intracellular channel protein 1	CLIC1	NaN	NaN	20.962	NaN	1	3.3	26.922	1	5.13411	NaN	NaN	5.13411	NaN	O00299
54	O00303	Eukaryotic translation initiation factor 3 subunit F	EIF3F	24.0964	NaN	23.6242	NaN	4	13.2	37.563	5	6.08336	5.88217	NaN	5.65245	NaN	O00303
55	O00410	Importin-5	IPO5	NaN	NaN	23.8629	NaN	3	2.8	123.63	2	5.43525	NaN	NaN	5.43525	NaN	O00410;O60518
56	O00411	DNA-directed RNA polymerase, mitochondrial	POLRMT	21.4585	NaN	NaN	NaN	1	0.7	138.62	1	4.68879	4.68879	NaN	NaN	NaN	O00411
57	O00567	Nucleolar protein 56	NOP56	23.1501	21.8365	22.0763	NaN	2	3.5	66.049	4	5.67174	5.3142	5.08207	5.15424	NaN	O00567
58	O00634;O95631	Netrin-3;Netrin-1	NTN3;NTN1	21.3367	NaN	NaN	NaN	1	2.1	61.465	1	4.97585	4.97585	NaN	NaN	NaN	O00634;O95631
59	P47813;O14602	Eukaryotic translation initiation factor 1A, X-chromosomal;Eukaryotic translation initiation factor 1A, Y-chromosomal	EIF1AX;EIF1AY	20.1733	NaN	19.9901	NaN	1	7.6	16.46	1	5.50199	5.22766	NaN	5.17252	NaN	P47813;O14602
60	O14744	Protein arginine N-methyltransferase 5;Protein arginine N-methyltransferase 5, N-terminally processed	PRMT5	26.8734	25.8712	26.5293	NaN	8	12.9	72.683	17	6.93043	6.58453	6.28287	6.44091	NaN	O14744
61	O14818;Q8TAA3	Proteasome subunit alpha type-7;Proteasome subunit alpha type-7-like	PSMA7;PSMA8	NaN	NaN	19.5553	NaN	1	4.4	27.887	1	4.7406	NaN	NaN	4.7406	NaN	O14818;Q8TAA3
63	O15020	Spectrin beta chain, non-erythrocytic 2	SPTBN2	NaN	NaN	24.7759	NaN	1	0.3	271.32	0	5.35449	NaN	NaN	5.35449	NaN	O15020
64	O15347	High mobility group protein B3	HMGB3	21.5132	NaN	21.4562	NaN	2	10.5	22.98	1	5.99051	5.69797	NaN	5.68082	NaN	O15347
65	O15371	Eukaryotic translation initiation factor 3 subunit D	EIF3D	25.0719	22.8328	23.1993	NaN	6	12.4	63.972	6	6.30593	6.12665	5.47542	5.58573	NaN	O15371
66	O15372	Eukaryotic translation initiation factor 3 subunit H	EIF3H	23.6973	21.322	23.4512	NaN	2	5.1	39.93	4	6.14132	5.83258	5.1175	5.75849	NaN	O15372
67	O43143	Pre-mRNA-splicing factor ATP-dependent RNA helicase DHX15	DHX15	20.6871	NaN	22.5186	NaN	3	3.6	90.932	4	5.29524	4.63637	NaN	5.18769	NaN	O43143
68	O43148	mRNA cap guanine-N7 methyltransferase	RNMT	21.1283	NaN	20.5738	NaN	1	2.5	54.843	2	5.18786	4.96231	NaN	4.79539	NaN	O43148
69	O43175	D-3-phosphoglycerate dehydrogenase	PHGDH	23.3156	21.9068	23.1601	NaN	4	9.6	56.65	6	5.9456	5.5157	5.21439	5.59169	NaN	O43175
70	O43242	26S proteasome non-ATPase regulatory subunit 3	PSMD3	20.9397	21.1772	22.5502	NaN	4	7.7	60.977	2	5.37541	4.77201	4.84349	5.03527	NaN	O43242
71	O43390	Heterogeneous nuclear ribonucleoprotein R	HNRNPR	26.4305	22.2483	25.2129	NaN	14	21.2	70.942	9	6.1113	5.82036	5.16593	5.68514	NaN	O43390
73	O43491	Band 4.1-like protein 2	EPB41L2	23.3683	NaN	22.5669	NaN	1	0.9	112.59	3	5.49114	5.29418	NaN	5.05296	NaN	O43491
74	O43707	Alpha-actinin-4	ACTN4	19.7408	NaN	20.1067	NaN	1	2.4	104.85	2	4.5618	4.20222	NaN	4.31239	NaN	O43707
75	O43768	Alpha-endosulfine	ENSA	21.717	22.2845	24.1661	NaN	3	20.7	13.389	1	6.4832	5.58322	5.75405	6.3205	NaN	O43768
76	O43809	Cleavage and polyadenylation specificity factor subunit 5	NUDT21	NaN	NaN	20.9859	NaN	1	7.9	26.227	0	5.17123	NaN	NaN	5.17123	NaN	O43809
77	O60264;P28370	SWI/SNF-related matrix-associated actin-dependent regulator of chromatin subfamily A member 5;Probable global transcription activator SNF2L1	SMARCA5;SMARCA1	NaN	NaN	21.9214	NaN	2	2.9	121.9	2	4.05683	NaN	NaN	4.05683	NaN	O60264;P28370
78	O60293	Zinc finger C3H1 domain-containing protein	ZFC3H1	NaN	21.989	NaN	NaN	1	0.4	226.35	1	4.6651	NaN	4.6651	NaN	NaN	O60293
79	O60506	Heterogeneous nuclear ribonucleoprotein Q	SYNCRIP	29.2769	27.8554	28.676	23.6381	16	25.4	69.602	41	7.37297	6.98734	6.83303	6.82441	5.61063	O60506
80	O60678	Protein arginine N-methyltransferase 3	PRMT3	24.9213	NaN	24.3344	NaN	3	5.6	59.902	7	6.36194	6.14032	NaN	5.96367	NaN	O60678
82	Q99880;Q99879;Q99877;Q93079;Q5QNW6;P62807;P58876;P57053;O60814;Q96A08	Histone H2B type 1-L;Histone H2B type 1-M;Histone H2B type 1-N;Histone H2B type 1-H;Histone H2B type 2-F;Histone H2B type 1-C/E/F/G/I;Histone H2B type 1-D;Histone H2B type F-S;Histone H2B type 1-K;Histone H2B type 1-A	HIST1H2BL;HIST1H2BM;HIST1H2BN;HIST1H2BH;HIST2H2BF;HIST1H2BC;HIST1H2BD;H2BFS;HIST1H2BK;HIST1H2BA	27.6429	NaN	25.2863	NaN	3	23	13.952	2	7.55371	7.47625	NaN	6.76684	NaN	Q99880;Q99879;Q99877;Q93079;Q5QNW6;P62807;P58876;P57053;O60814;Q96A08;A0A2R8Y619
83	O60832	H/ACA ribonucleoprotein complex subunit 4	DKC1	NaN	NaN	20.5484	NaN	1	1.9	57.673	0	4.69432	NaN	NaN	4.69432	NaN	O60832
84	O60884	DnaJ homolog subfamily A member 2	DNAJA2	NaN	NaN	21.9333	NaN	1	1.7	45.745	1	5.26017	NaN	NaN	5.26017	NaN	O60884
85	O75170	Serine/threonine-protein phosphatase 6 regulatory subunit 2	PPP6R2	22.809	NaN	NaN	NaN	1	0.7	104.94	0	5.176	5.176	NaN	NaN	NaN	O75170
86	O75330	Hyaluronan mediated motility receptor	HMMR	NaN	21.04	NaN	NaN	1	3.3	84.099	1	4.68046	NaN	4.68046	NaN	NaN	O75330
87	O75533	Splicing factor 3B subunit 1	SF3B1	21.9979	21.9116	22.8461	NaN	3	2.2	145.83	7	5.40276	4.82963	4.80366	5.08497	NaN	O75533
88	O75643	U5 small nuclear ribonucleoprotein 200 kDa helicase	SNRNP200	NaN	NaN	21.8242	NaN	3	1.4	244.5	2	4.49786	NaN	NaN	4.49786	NaN	O75643
89	O75676	Ribosomal protein S6 kinase alpha-4	RPS6KA4	NaN	NaN	28.0655	NaN	1	3.8	85.605	1	6.86879	NaN	NaN	6.86879	NaN	O75676
90	O75688	Protein phosphatase 1B	PPM1B	22.7271	NaN	23.0518	NaN	4	6.7	52.642	3	5.85176	5.49911	NaN	5.59686	NaN	O75688;P35813
92	O75886;Q92783	Signal transducing adapter molecule 2;Signal transducing adapter molecule 1	STAM2;STAM	NaN	23.3712	NaN	NaN	1	1.9	58.164	1	5.65523	NaN	5.65523	NaN	NaN	O75886;Q92783
93	O94776	Metastasis-associated protein MTA2	MTA2	22.524	NaN	22.2161	NaN	3	4.3	75.022	4	5.38434	5.1272	NaN	5.03451	NaN	O94776;Q13330
94	O94813	Slit homolog 2 protein;Slit homolog 2 protein N-product;Slit homolog 2 protein C-product	SLIT2	22.4017	NaN	NaN	NaN	1	0.6	169.87	1	4.91108	4.91108	NaN	NaN	NaN	O94813
95	O95218	Zinc finger Ran-binding domain-containing protein 2	ZRANB2	21.3813	NaN	20.6166	NaN	2	5.2	37.404	2	5.38214	5.18113	NaN	4.95093	NaN	O95218
96	O95347	Structural maintenance of chromosomes protein 2	SMC2	21.0833	NaN	21.4471	NaN	3	2.6	135.65	5	4.89302	4.5338	NaN	4.6433	NaN	O95347
97	O95394	Phosphoacetylglucosamine mutase	PGM3	NaN	NaN	19.5047	NaN	1	2	59.851	2	4.40912	NaN	NaN	4.40912	NaN	O95394
98	O95399	Urotensin-2	UTS2	NaN	NaN	23.2131	NaN	1	6.5	14.295	0	6.14276	NaN	NaN	6.14276	NaN	O95399
99	O95861	3(2),5-bisphosphate nucleotidase 1	BPNT1	NaN	NaN	21.602	NaN	1	2.6	33.392	1	5.20183	NaN	NaN	5.20183	NaN	O95861
100	P00352	Retinal dehydrogenase 1	ALDH1A1	20.5281	21.9827	22.2352	NaN	2	9.8	54.861	4	5.08171	4.79937	5.23722	4.76114	NaN	P00352
101	P49448;P00367	Glutamate dehydrogenase 2, mitochondrial;Glutamate dehydrogenase 1, mitochondrial	GLUD2;GLUD1	21.1998	20.7002	21.6404	NaN	1	6.6	61.433	3	5.34961	4.86325	4.71289	4.99589	NaN	P49448;P00367
102	P00492	Hypoxanthine-guanine phosphoribosyltransferase	HPRT1	NaN	NaN	21.7253	NaN	1	6	24.579	2	5.42604	NaN	NaN	5.42604	NaN	P00492
103	P07205;P00558	Phosphoglycerate kinase 2;Phosphoglycerate kinase 1	PGK2;PGK1	NaN	NaN	20.8839	NaN	1	3.6	44.796	1	4.83952	NaN	NaN	4.83952	NaN	P07205;P00558
104	P00747	Plasminogen;Plasmin heavy chain A;Activation peptide;Angiostatin;Plasmin heavy chain A, short form;Plasmin light chain B	PLG	25.5591	NaN	23.7746	NaN	2	1.7	90.568	1	6.1815	6.07081	NaN	5.53363	NaN	P00747
105	P01040	Cystatin-A;Cystatin-A, N-terminally processed	CSTA	22.6362	NaN	22.4495	NaN	3	33.7	11.006	4	6.11826	5.69442	NaN	5.91288	NaN	P01040
106	P01859	Ig gamma-2 chain C region	IGHG2	24.8033	23.5384	24.4017	NaN	1	2.8	35.9	6	6.68968	6.35259	5.9718	6.23172	NaN	P01859
107	P01877;P01876	Ig alpha-2 chain C region;Ig alpha-1 chain C region	IGHA2;IGHA1	NaN	22.3951	NaN	NaN	1	2.6	36.591	0	5.53748	NaN	5.53748	NaN	NaN	P01877;P01876
108	P02452	Collagen alpha-1(I) chain	COL1A1	23.1685	21.5475	22.8778	NaN	2	1.2	138.91	1	5.43613	5.1052	4.61722	5.01766	NaN	P02452
109	P04075	Fructose-bisphosphate aldolase A	ALDOA	NaN	21.8813	21.675	NaN	2	4.7	39.42	3	5.49629	NaN	5.22521	5.1631	NaN	P04075
111	P04350;P68371;Q9BVA1;Q13885;Q13509	Tubulin beta-4A chain;Tubulin beta-4B chain;Tubulin beta-2B chain;Tubulin beta-2A chain;Tubulin beta-3 chain	TUBB4A;TUBB4B;TUBB2B;TUBB2A;TUBB3	26.693	25.173	26.472	NaN	7	17.1	49.585	42	7.00509	6.6397	6.27681	6.58707	NaN	P04350;P68371;Q9BVA1;Q13885;Q13509;Q3ZCM7;A6NNZ2;Q9BUF5;CON__ENSEMBL:ENSBTAP00000025008;Q9H4B7
112	P04406	Glyceraldehyde-3-phosphate dehydrogenase	GAPDH	26.5949	26.1896	26.3531	NaN	4	15.2	36.053	8	7.13066	6.74634	6.6534	6.53557	NaN	P04406
113	P05198	Eukaryotic translation initiation factor 2 subunit 1	EIF2S1	20.3557	NaN	22.7184	NaN	2	5.4	36.112	0	5.57366	4.78527	NaN	5.4965	NaN	P05198
114	P05387	60S acidic ribosomal protein P2	RPLP2	21.0653	NaN	22.8123	NaN	1	7	11.665	0	6.28147	5.64231	NaN	6.1682	NaN	P05387
115	Q8NHW5;P05388	60S acidic ribosomal protein P0-like;60S acidic ribosomal protein P0	RPLP0P6;RPLP0	20.1765	NaN	20.9612	NaN	1	3.8	34.364	3	5.3626	4.92759	NaN	5.16382	NaN	Q8NHW5;P05388
116	P05455	Lupus La protein	SSB	22.4084	NaN	22.7547	NaN	2	4.7	46.836	2	5.75946	5.40319	NaN	5.50742	NaN	P05455
117	P05997	Collagen alpha-2(V) chain	COL5A2	NaN	17.413	NaN	NaN	1	3.3	144.91	0	3.37853	NaN	3.37853	NaN	NaN	P05997
118	P06454	Prothymosin alpha;Prothymosin alpha, N-terminally processed;Thymosin alpha-1	PTMA	20.7028	NaN	22.4315	NaN	1	9	12.203	2	6.38995	5.75504	NaN	6.27543	NaN	P06454
120	P06733	Alpha-enolase	ENO1	21.5966	23.1693	24.5432	NaN	4	9	47.168	6	6.13796	5.15881	5.07357	6.04583	NaN	P06733
121	P06748	Nucleophosmin	NPM1	27.0985	26.2244	27.6329	25.9801	7	36.4	32.575	23	6.91932	6.44422	5.82466	6.68624	6.74159	P06748
122	Q8N257;Q16778;P33778;P23527;P06899	Histone H2B type 3-B;Histone H2B type 2-E;Histone H2B type 1-B;Histone H2B type 1-O;Histone H2B type 1-J	HIST3H2BB;HIST2H2BE;HIST1H2BB;HIST1H2BO;HIST1H2BJ	22.8208	NaN	22.5844	NaN	3	23	13.908	2	6.29157	6.02465	NaN	5.95348	NaN	Q8N257;Q16778;P33778;P23527;P06899;Q6DRA6;Q6DN03
123	P07195	L-lactate dehydrogenase B chain	LDHB	NaN	NaN	22.5519	NaN	2	6	36.638	1	5.20577	NaN	NaN	5.20577	NaN	P07195
124	P07339	Cathepsin D;Cathepsin D light chain;Cathepsin D heavy chain	CTSD	20.1267	NaN	NaN	NaN	1	2.4	44.552	1	4.77999	4.77999	NaN	NaN	NaN	P07339
125	P07437	Tubulin beta chain	TUBB	NaN	NaN	19.5755	NaN	7	19.4	49.67	1	4.59179	NaN	NaN	4.59179	NaN	P07437
127	P07741	Adenine phosphoribosyltransferase	APRT	NaN	NaN	20.3075	NaN	1	4.4	19.608	1	5.03399	NaN	NaN	5.03399	NaN	P07741
128	P07814	Bifunctional glutamate/proline--tRNA ligase;Glutamate--tRNA ligase;Proline--tRNA ligase	EPRS	23.4783	21.9	23.4113	NaN	6	4	170.59	7	5.48347	5.08153	4.67873	5.13367	NaN	P07814
129	P07900	Heat shock protein HSP 90-alpha	HSP90AA1	27.1193	27.3489	28.9535	21.1685	20	25	84.659	35	7.29669	6.52695	6.67361	7.06893	4.85385	P07900;Q58FF6;Q58FG0;Q14568
130	P07910	Heterogeneous nuclear ribonucleoproteins C1/C2	HNRNPC	27.5272	23.8969	26.6972	NaN	15	39.5	33.67	18	7.14054	6.91707	5.96323	6.66656	NaN	P07910;P0DMR1;O60812;B7ZW38;B2RXH8
132	P08123	Collagen alpha-2(I) chain	COL1A2	22.7091	21.4444	21.7287	NaN	2	1.5	129.31	3	5.28124	4.99726	4.61654	4.70213	NaN	P08123
133	P08238	Heat shock protein HSP 90-beta	HSP90AB1	25.8848	25.5193	26.5708	NaN	18	24.6	83.263	15	6.7176	6.07085	6.06774	6.45834	NaN	P08238;Q58FF7;Q58FF8
134	P08621	U1 small nuclear ribonucleoprotein 70 kDa	SNRNP70	25.259	22.8072	25.1806	NaN	6	12.4	51.556	5	6.69524	6.35955	5.63521	6.34967	NaN	P08621
135	P08670;P14136	Vimentin;Glial fibrillary acidic protein	VIM;GFAP	NaN	NaN	21.8303	NaN	2	3.9	53.651	2	5.04009	NaN	NaN	5.04009	NaN	P08670;P14136
136	P08865	40S ribosomal protein SA	RPSA	22.9566	22.4806	22.7002	NaN	1	4.4	32.854	3	6.20426	5.79668	5.65339	5.71951	NaN	P08865
137	P09012	U1 small nuclear ribonucleoprotein A	SNRPA	21.355	NaN	21.7289	NaN	1	3.5	31.279	2	5.71026	5.34932	NaN	5.46187	NaN	P09012
138	P09211	Glutathione S-transferase P	GSTP1	22.2995	NaN	23.2442	NaN	3	18.1	23.356	4	6.06055	5.67143	NaN	5.83273	NaN	P09211
139	P09493	Tropomyosin alpha-1 chain	TPM1	NaN	NaN	24.1153	22.3098	3	13.4	32.708	2	5.68365	NaN	NaN	5.68365	5.5118	P09493
140	P09651;A0A2R8Y4L2;Q32P51	Heterogeneous nuclear ribonucleoprotein A1;Heterogeneous nuclear ribonucleoprotein A1, N-terminally processed;Heterogeneous nuclear ribonucleoprotein A1-like 2	HNRNPA1;HNRNPA1L2	30.5681	27.3827	29.4277	20.7508	15	48.9	38.746	24	6.239	6.06465	6.98508	5.75843	4.99134	P09651;A0A2R8Y4L2;Q32P51
141	P09874	Poly [ADP-ribose] polymerase 1	PARP1	23.8004	23.473	25.0426	NaN	8	7.9	113.08	10	5.97842	5.36192	5.35849	5.69297	NaN	P09874
142	P09936	Ubiquitin carboxyl-terminal hydrolase isozyme L1	UCHL1	21.0725	NaN	23.5804	NaN	3	16.1	24.824	3	6.07697	5.34347	NaN	5.98829	NaN	P09936
143	P0C0L5;P0C0L4	Complement C4-B;Complement C4 beta chain;Complement C4-B alpha chain;C4a anaphylatoxin;C4b-B;C4d-B;Complement C4 gamma chain;Complement C4-A;Complement C4 beta chain;Complement C4-A alpha chain;C4a anaphylatoxin;C4b-A;C4d-A;Complement C4 gamma chain	C4B;C4A	22.8857	NaN	NaN	NaN	1	0.5	192.75	0	4.98079	4.98079	NaN	NaN	NaN	P0C0L5;P0C0L4
144	Q71UI9;P0C0S5	Histone H2A.V;Histone H2A.Z	H2AFV;H2AFZ	26.4964	26.1851	26.8021	25.9113	4	31.2	13.509	21	7.84515	7.27722	7.18355	7.36538	7.10109	Q71UI9;P0C0S5
145	Q99878;Q96KK5;Q9BTM1;Q16777;Q6FI13;P20671;P0C0S8;Q93077;Q7L7L0;P04908;Q96QV6;P16104	Histone H2A type 1-J;Histone H2A type 1-H;Histone H2A.J;Histone H2A type 2-C;Histone H2A type 2-A;Histone H2A type 1-D;Histone H2A type 1;Histone H2A type 1-C;Histone H2A type 3;Histone H2A type 1-B/E;Histone H2A type 1-A;Histone H2AX	HIST1H2AJ;HIST1H2AH;H2AFJ;HIST2H2AC;HIST2H2AA3;HIST1H2AD;HIST1H2AG;HIST1H2AC;HIST3H2A;HIST1H2AB;HIST1H2AA;H2AFX	27.5926	25.7309	27.5675	NaN	5	21.1	13.936	8	7.9243	7.59534	7.02391	7.53214	NaN	Q99878;Q96KK5;Q9BTM1;Q16777;Q6FI13;P20671;P0C0S8;Q93077;Q7L7L0;P04908;Q96QV6;P16104;Q8IUE6;REV__Q8NB25
146	P62987;P62979;P0CG47;P0CG48	Ubiquitin-60S ribosomal protein L40;Ubiquitin;60S ribosomal protein L40;Ubiquitin-40S ribosomal protein S27a;Ubiquitin;40S ribosomal protein S27a;Polyubiquitin-B;Ubiquitin;Polyubiquitin-C;Ubiquitin	UBA52;RPS27A;UBB;UBC	NaN	24.2576	25.2766	NaN	2	14.1	14.728	4	7.00505	NaN	6.52412	6.83087	NaN	P62987;P62979;P0CG47;P0CG48
147	P0CW18	Serine protease 56	PRSS56	22.6508	26.162	22.7169	NaN	1	1.3	64.596	4	6.5159	5.38719	6.44419	5.40708	NaN	P0CW18
148	P0DMV8;P0DMV9;P34931	Heat shock 70 kDa protein 1A;Heat shock 70 kDa protein 1B;Heat shock 70 kDa protein 1-like	HSPA1A;HSPA1B;HSPA1L	22.9958	23.2317	25.6478	NaN	6	8.3	70.051	5	6.32416	5.41727	5.4883	6.18758	NaN	P0DMV8;P0DMV9;P34931
149	P0DP25;P0DP24;P0DP23			23.6632	NaN	25.267	NaN	3	12.1	16.837	2	6.73073	6.16912	NaN	6.59143	NaN	P0DP25;P0DP24;P0DP23;P27482;P02585
150	P10073	Zinc finger and SCAN domain-containing protein 22	ZSCAN22	29.8701	28.344	29.5962	NaN	1	1.8	54.56	7	7.93117	7.59385	7.13446	7.51139	NaN	P10073
151	P10155	60 kDa SS-A/Ro ribonucleoprotein	TROVE2	21.6986	NaN	20.7767	NaN	1	2	60.67	2	5.2536	5.06952	NaN	4.79201	NaN	P10155
152	P16403;P10412;P16402;Q02539	Histone H1.2;Histone H1.4;Histone H1.3;Histone H1.1	HIST1H1C;HIST1H1E;HIST1H1D;HIST1H1A	24.3711	25.2163	20.071	NaN	3	14.6	21.364	5	6.82119	6.36056	6.63662	5.08775	NaN	P16403;P10412;P16402;Q02539;P22492;P16401
153	P10586	Receptor-type tyrosine-protein phosphatase F	PTPRF	NaN	22.9293	NaN	NaN	2	1.7	212.88	1	4.89385	NaN	4.89385	NaN	NaN	P10586
154	P10599	Thioredoxin	TXN	23.546	NaN	25.2575	NaN	2	21	11.737	1	6.8739	6.24294	NaN	6.75818	NaN	P10599
155	P10809	60 kDa heat shock protein, mitochondrial	HSPD1	24.1612	24.071	24.0737	24.1106	2	6.1	61.054	6	4.34976	5.76808	5.74092	4.34976	5.75287	P10809
156	P11021	78 kDa glucose-regulated protein	HSPA5	22.1657	22.8269	24.1907	NaN	3	5.7	72.332	6	5.99488	5.19543	5.39445	5.766	NaN	P11021
157	P11142	Heat shock cognate 71 kDa protein	HSPA8	22.9851	24.2076	25.9001	NaN	9	13	70.897	5	6.40319	5.2989	5.7687	6.24162	NaN	P11142;P54652
158	P11387	DNA topoisomerase 1	TOP1	NaN	NaN	21.405	NaN	2	2.5	90.725	2	4.86377	NaN	NaN	4.86377	NaN	P11387
159	P11586	C-1-tetrahydrofolate synthase, cytoplasmic;Methylenetetrahydrofolate dehydrogenase;Methenyltetrahydrofolate cyclohydrolase;Formyltetrahydrofolate synthetase;C-1-tetrahydrofolate synthase, cytoplasmic, N-terminally processed	MTHFD1	22.4304	NaN	22.8158	NaN	3	3.6	101.53	6	4.90391	4.30129	NaN	4.77916	NaN	P11586
160	P11940;Q13310;Q9H361	Polyadenylate-binding protein 1;Polyadenylate-binding protein 4;Polyadenylate-binding protein 3	PABPC1;PABPC4;PABPC3	24.7247	22.2704	25.3194	NaN	8	11.2	70.67	10	6.31675	5.88658	5.14777	6.06558	NaN	P11940;Q13310;Q9H361;Q4VXU2;Q96DU9
161	P12004	Proliferating cell nuclear antigen	PCNA	22.5598	NaN	23.5527	NaN	2	10	28.768	4	5.8029	5.31526	NaN	5.63197	NaN	P12004
162	P12109	Collagen alpha-1(VI) chain	COL6A1	19.911	19.8442	20.789	NaN	1	0.9	108.53	2	4.84035	4.26141	4.24132	4.52571	NaN	P12109
163	P12270	Nucleoprotein TPR	TPR	19.8013	NaN	20.9835	NaN	2	0.8	267.29	2	4.44181	3.92735	NaN	4.28326	NaN	P12270
164	P12277	Creatine kinase B-type	CKB	22.8339	NaN	23.9175	NaN	4	19.2	42.644	6	5.37356	4.88769	NaN	5.20178	NaN	P12277
165	P12956	X-ray repair cross-complementing protein 6	XRCC6	23.4733	23.5847	24.0352	22.9743	4	9.5	69.842	8	5.87965	5.23714	4.96178	5.6935	5.41081	P12956
166	P13010	X-ray repair cross-complementing protein 5	XRCC5	21.8414	NaN	23.2249	NaN	3	6.8	82.704	3	5.07059	4.99514	NaN	5.07059	NaN	P13010
167	P13639	Elongation factor 2	EEF2	25.8913	25.4934	27.1745	NaN	13	14.2	95.337	15	6.70548	6.077	6.02107	6.45206	NaN	P13639
168	P13797	Plastin-3	PLS3	22.086	NaN	24.5204	NaN	4	7.5	70.81	2	5.0393	5.08034	NaN	5.0393	NaN	P13797;P13796;Q14651
169	P13798	Acylamino-acid-releasing enzyme	APEH	NaN	NaN	20.0904	NaN	1	3.8	81.224	1	4.5854	NaN	NaN	4.5854	NaN	P13798
170	P14618	Pyruvate kinase PKM	PKM	24.5106	25.5553	27.1361	21.9967	9	20.2	57.936	14	6.76857	5.65524	6.10551	6.6172	5.10315	P14618
171	P14625	Endoplasmin	HSP90B1	20.0217	NaN	23.9365	NaN	7	8.8	92.468	5	5.52571	4.42506	NaN	5.4898	NaN	P14625;Q58FF3
172	P63162;P14678	Small nuclear ribonucleoprotein-associated protein N;Small nuclear ribonucleoprotein-associated proteins B and B	SNRPN;SNRPB	22.0537	NaN	22.1661	NaN	2	5.8	24.614	1	5.75298	5.4347	NaN	5.46854	NaN	P63162;P14678
173	P14735	Insulin-degrading enzyme	IDE	23.1311	23.0324	NaN	NaN	1	2	117.97	2	5.55062	5.2642	5.23449	NaN	NaN	P14735
174	P14866	Heterogeneous nuclear ribonucleoprotein L	HNRNPL	23.6101	22.9433	22.8715	NaN	4	9	64.132	3	6.1304	5.80632	5.6056	5.48678	NaN	P14866
175	P14868	Aspartate--tRNA ligase, cytoplasmic	DARS	23.4928	21.9267	23.9058	NaN	7	15.4	57.136	10	5.7076	5.19151	5.03238	5.39245	NaN	P14868
176	P14923	Junction plakoglobin	JUP	20.8614	NaN	NaN	NaN	1	1.3	81.744	1	4.61713	4.61713	NaN	NaN	NaN	P14923
177	P15121	Aldose reductase	AKR1B1	21.7117	NaN	22.9205	NaN	3	12	35.853	4	5.5946	4.84781	NaN	5.50888	NaN	P15121;C9JRZ8
178	P84095;P60953;P63000;P60763;P15153;P17081;Q9H4E5	Rho-related GTP-binding protein RhoG;Cell division control protein 42 homolog;Ras-related C3 botulinum toxin substrate 1;Ras-related C3 botulinum toxin substrate 3;Ras-related C3 botulinum toxin substrate 2;Rho-related GTP-binding protein RhoQ;Rho-related GTP-binding protein RhoJ	RHOG;CDC42;RAC1;RAC3;RAC2;RHOQ;RHOJ	NaN	20.9614	21.6964	NaN	1	5.8	21.308	1	5.69422	NaN	5.26862	5.48987	NaN	P84095;P60953;P63000;P60763;P15153;P17081;Q9H4E5
179	P15170;Q8IYD1	Eukaryotic peptide chain release factor GTP-binding subunit ERF3A;Eukaryotic peptide chain release factor GTP-binding subunit ERF3B	GSPT1;GSPT2	NaN	NaN	21.7022	NaN	2	3.8	55.755	1	5.11803	NaN	NaN	5.11803	NaN	P15170;Q8IYD1
180	P15259;P18669;Q8N0Y7	Phosphoglycerate mutase 2;Phosphoglycerate mutase 1;Probable phosphoglycerate mutase 4	PGAM2;PGAM1;PGAM4	21.6825	21.0653	22.9228	NaN	2	7.9	28.766	6	5.98459	5.38095	5.19518	5.75434	NaN	P15259;P18669;Q8N0Y7
181	P15498	Proto-oncogene vav	VAV1	NaN	NaN	16.8468	NaN	1	1.2	98.313	1	3.41819	NaN	NaN	3.41819	NaN	P15498
182	P15531;O60361;P22392	Nucleoside diphosphate kinase A;Putative nucleoside diphosphate kinase;Nucleoside diphosphate kinase B	NME1;NME2P1;NME2	23.1407	NaN	23.5032	NaN	2	12.5	17.149	4	6.37083	6.01182	NaN	6.12094	NaN	P15531;O60361;P22392
183	P15880	40S ribosomal protein S2	RPS2	26.9429	NaN	26.4727	NaN	3	12.3	31.324	3	5.68902	6.85534	NaN	5.68902	NaN	P15880
184	P16989	Y-box-binding protein 3	YBX3	22.3462	NaN	NaN	NaN	6	17.5	40.089	2	5.41784	5.41784	NaN	NaN	NaN	P16989
185	P17066	Heat shock 70 kDa protein 6	HSPA6	22.7897	NaN	23.7505	NaN	4	5.3	71.027	2	5.76148	5.29219	NaN	5.58143	NaN	P17066;P48741
186	P17096	High mobility group protein HMG-I/HMG-Y	HMGA1	20.9273	NaN	NaN	NaN	1	15	11.676	1	5.5216	5.5216	NaN	NaN	NaN	P17096
187	P17812	CTP synthase 1	CTPS1	NaN	NaN	20.3187	NaN	2	5.2	66.69	2	4.63944	NaN	NaN	4.63944	NaN	P17812
188	P17844	Probable ATP-dependent RNA helicase DDX5	DDX5	25.4567	24.5303	24.7628	NaN	7	10.7	69.147	15	6.48938	6.15809	5.87922	5.9492	NaN	P17844
189	P17980	26S protease regulatory subunit 6A	PSMC3	22.2899	NaN	NaN	NaN	2	6.8	49.203	2	4.94281	4.94281	NaN	NaN	NaN	P17980
190	P17987	T-complex protein 1 subunit alpha	TCP1	25.5993	24.8985	26.1078	NaN	12	22.5	60.343	16	6.57188	6.11962	6.00385	6.14786	NaN	P17987
191	P18124	60S ribosomal protein L7	RPL7	21.9197	20.6869	21.1289	NaN	1	4.4	29.225	4	5.82111	5.51932	5.1482	5.28126	NaN	P18124
192	P18621	60S ribosomal protein L17	RPL17	21.8196	NaN	NaN	NaN	2	16.3	21.397	2	5.61412	5.61412	NaN	NaN	NaN	P18621
193	P19338	Nucleolin	NCL	30.579	29.0806	30.1181	20.8714	25	28	76.613	63	7.9583	7.64024	7.18763	7.5012	4.73884	P19338
194	P19388	DNA-directed RNA polymerases I, II, and III subunit RPABC1	POLR2E	19.5763	NaN	22.2357	NaN	1	4.3	24.551	2	5.71604	4.85167	NaN	5.65222	NaN	P19388
195	P20042	Eukaryotic translation initiation factor 2 subunit 2	EIF2S2	NaN	NaN	19.9777	NaN	1	6	38.388	1	4.71287	NaN	NaN	4.71287	NaN	P20042
196	P61020;P20339;P51148	Ras-related protein Rab-5B;Ras-related protein Rab-5A;Ras-related protein Rab-5C	RAB5B;RAB5A;RAB5C	NaN	NaN	20.2124	NaN	1	5.1	23.707	1	5.04317	NaN	NaN	5.04317	NaN	P61020;P20339;P51148
197	P21741	Midkine	MDK	24.3511	NaN	23.2558	NaN	2	14	15.585	2	6.65206	6.48532	NaN	6.15561	NaN	P21741
198	P22087	rRNA 2-O-methyltransferase fibrillarin	FBL	26.5706	25.7234	25.9942	NaN	4	16.2	33.784	6	6.98877	6.64964	6.40035	6.44213	NaN	P22087;A6NHQ2
199	P22234	Multifunctional protein ADE2;Phosphoribosylaminoimidazole-succinocarboxamide synthase;Phosphoribosylaminoimidazole carboxylase	PAICS	19.3142	19.3239	23.0278	NaN	2	6.4	47.079	3	5.19637	4.53538	4.53831	4.94608	NaN	P22234
200	P22314	Ubiquitin-like modifier-activating enzyme 1	UBA1	22.7157	24.452	25.5511	NaN	7	6.5	117.85	8	6.09153	4.98079	5.60725	5.86578	NaN	P22314
201	P22607	Fibroblast growth factor receptor 3	FGFR3	21.6532	NaN	20.8047	NaN	1	1.6	87.709	2	5.19156	4.99974	NaN	4.74431	NaN	P22607
202	P22626	Heterogeneous nuclear ribonucleoproteins A2/B1	HNRNPA2B1	28.8259	25.4746	28.2702	23.9266	14	45.9	37.429	30	7.37037	7.10006	6.31427	6.91184	5.81	P22626
203	P23246	Splicing factor, proline- and glutamine-rich	SFPQ	27.2818	25.9306	27.8691	22.3469	16	21.5	76.149	30	7.18373	6.68798	6.32877	6.90745	5.24998	P23246
204	P23396	40S ribosomal protein S3	RPS3	21.845	NaN	22.4424	NaN	2	7.4	26.688	3	5.69744	5.29726	NaN	5.47708	NaN	P23396
205	P23526	Adenosylhomocysteinase	AHCY	23.9371	24.3916	24.8595	NaN	4	9.7	47.716	6	6.53474	5.90478	6.04159	6.18241	NaN	P23526
206	P23528	Cofilin-1	CFL1	21.131	21.8275	24.4118	NaN	3	18.7	18.502	5	6.2887	5.36107	5.57073	6.19642	NaN	P23528
207	P23588	Eukaryotic translation initiation factor 4B	EIF4B	26.6596	22.8831	26.9978	NaN	10	15.1	69.15	19	6.65716	6.18783	4.94082	6.4643	NaN	P23588
208	P24394	Interleukin-4 receptor subunit alpha;Soluble interleukin-4 receptor subunit alpha	IL4R	27.2807	NaN	27.1453	NaN	1	2.4	89.657	2	7.06209	6.78095	NaN	6.74019	NaN	P24394
210	P25398	40S ribosomal protein S12	RPS12	20.2247	NaN	20.8444	NaN	1	6.8	14.515	2	5.64738	5.24316	NaN	5.42967	NaN	P25398
211	P26599	Polypyrimidine tract-binding protein 1	PTBP1	23.6055	22.7051	25.1065	NaN	4	6.8	59.632	5	6.4673	5.82721	5.55615	6.27905	NaN	P26599;O95758
212	P26639	Threonine--tRNA ligase, cytoplasmic	TARS	20.2206	NaN	20.6728	NaN	1	1.4	83.434	2	4.83816	4.46376	NaN	4.59988	NaN	P26639
213	P26640	Valine--tRNA ligase	VARS	20.6718	NaN	NaN	NaN	2	1.8	140.47	1	4.45199	4.45199	NaN	NaN	NaN	P26640
214	P26641	Elongation factor 1-gamma	EEF1G	24.0553	NaN	25.1152	NaN	5	12.1	50.118	4	6.3014	5.86116	NaN	6.10561	NaN	P26641
215	Q96L21;P27635	60S ribosomal protein L10-like;60S ribosomal protein L10	RPL10L;RPL10	NaN	19.3936	NaN	NaN	1	4.2	24.519	1	4.8838	NaN	4.8838	NaN	NaN	Q96L21;P27635
216	P27708	CAD protein;Glutamine-dependent carbamoyl-phosphate synthase;Aspartate carbamoyltransferase;Dihydroorotase	CAD	NaN	NaN	20.3248	NaN	1	0.4	242.98	1	4.10554	NaN	NaN	4.10554	NaN	P27708
217	P30041	Peroxiredoxin-6	PRDX6	NaN	NaN	23.4697	NaN	2	8	25.035	1	5.889	NaN	NaN	5.889	NaN	P30041
218	P30048	Thioredoxin-dependent peroxide reductase, mitochondrial	PRDX3	20.8218	21.8289	20.6652	21.4336	2	12.1	27.692	6	5.63368	5.09188	5.04497	5.04474	4.92882	P30048
219	P30050	60S ribosomal protein L12	RPL12	NaN	NaN	19.7385	NaN	1	9.7	17.818	1	4.98763	NaN	NaN	4.98763	NaN	P30050
220	P30153;P30154	Serine/threonine-protein phosphatase 2A 65 kDa regulatory subunit A alpha isoform;Serine/threonine-protein phosphatase 2A 65 kDa regulatory subunit A beta isoform	PPP2R1A;PPP2R1B	NaN	NaN	21.6718	NaN	2	2.9	65.308	2	5.0187	NaN	NaN	5.0187	NaN	P30153;P30154
221	P30626	Sorcin	SRI	NaN	NaN	21.5185	NaN	1	5.6	21.676	0	5.39853	NaN	NaN	5.39853	NaN	P30626
222	P31939	Bifunctional purine biosynthesis protein PURH;Phosphoribosylaminoimidazolecarboxamide formyltransferase;IMP cyclohydrolase	ATIC	20.9758	20.5123	NaN	NaN	1	1.9	64.615	2	4.9714	4.73454	4.59504	NaN	NaN	P31939
223	P31942	Heterogeneous nuclear ribonucleoprotein H3	HNRNPH3	20.7508	NaN	NaN	NaN	1	6.1	36.926	1	5.07052	5.07052	NaN	NaN	NaN	P31942
224	P31943	Heterogeneous nuclear ribonucleoprotein H;Heterogeneous nuclear ribonucleoprotein H, N-terminally processed	HNRNPH1	26.1982	23.3672	25.6344	NaN	6	19.2	49.229	11	6.36515	6.09496	5.41627	5.91011	NaN	P31943;P55795;P52597
225	P31947;P63104;P27348;Q04917;P31946;P61981	14-3-3 protein sigma;14-3-3 protein zeta/delta;14-3-3 protein theta;14-3-3 protein eta;14-3-3 protein beta/alpha;14-3-3 protein beta/alpha, N-terminally processed;14-3-3 protein gamma;14-3-3 protein gamma, N-terminally processed	SFN;YWHAZ;YWHAQ;YWHAH;YWHAB;YWHAG	NaN	NaN	22.5138	NaN	3	9.3	27.774	0	5.57322	NaN	NaN	5.57322	NaN	P31947;P63104;P27348;Q04917;P31946;P61981
226	P32119	Peroxiredoxin-2	PRDX2	23.7128	24.0206	25.7157	NaN	4	19.2	21.892	6	6.81993	6.02432	6.11701	6.62726	NaN	P32119
227	P33991	DNA replication licensing factor MCM4	MCM4	20.3759	NaN	20.9363	NaN	2	2.1	96.557	2	4.87406	4.48055	NaN	4.64924	NaN	P33991
228	P33992	DNA replication licensing factor MCM5	MCM5	22.1482	NaN	22.726	NaN	4	7.6	82.285	7	5.34604	5.04403	NaN	5.04599	NaN	P33992
229	P33993	DNA replication licensing factor MCM7	MCM7	NaN	NaN	19.5565	NaN	1	1.4	81.307	1	4.3073	NaN	NaN	4.3073	NaN	P33993
230	P35520	Cystathionine beta-synthase	CBS	19.7652	19.4041	NaN	NaN	1	2	60.586	2	4.78501	4.53494	4.42625	NaN	NaN	P35520
232	P35606	Coatomer subunit beta	COPB2	NaN	NaN	21.1241	NaN	1	1.1	102.49	0	4.67773	NaN	NaN	4.67773	NaN	P35606
233	P35637	RNA-binding protein FUS	FUS	26.8611	23.4191	27.4121	NaN	4	7.8	53.425	6	6.47069	6.07529	5.93588	5.95611	NaN	P35637
234	P35998	26S protease regulatory subunit 7	PSMC2	22.0367	21.0167	21.908	NaN	2	4.6	48.633	4	5.56817	5.18653	4.87951	5.14783	NaN	P35998
235	P37802	Transgelin-2	TAGLN2	NaN	22.9523	24.4815	NaN	2	8.5	22.391	4	6.38493	NaN	5.79538	6.25573	NaN	P37802
236	P38159;Q96E39	RNA-binding motif protein, X chromosome;RNA-binding motif protein, X chromosome, N-terminally processed;RNA binding motif protein, X-linked-like-1	RBMX;RBMXL1	28.6502	26.8567	28.0303	23.4317	7	15.1	42.331	19	7.36056	7.08782	6.47593	6.86049	5.65571	P38159;Q96E39;O75526;Q8IZ40
237	P38646	Stress-70 protein, mitochondrial	HSPA9	NaN	22.3568	NaN	22.3245	1	3.2	73.68	2	5.44649	NaN	5.1503	NaN	5.14057	P38646
238	P38919	Eukaryotic initiation factor 4A-III;Eukaryotic initiation factor 4A-III, N-terminally processed	EIF4A3	NaN	NaN	20.4632	NaN	2	5.4	46.871	1	4.79831	NaN	NaN	4.79831	NaN	P38919
239	P39748	Flap endonuclease 1	FEN1	NaN	20.7337	22.0868	NaN	1	2.9	42.592	1	5.49124	NaN	4.94045	5.34776	NaN	P39748
240	P40227;Q92526	T-complex protein 1 subunit zeta;T-complex protein 1 subunit zeta-2	CCT6A;CCT6B	23.765	22.4957	25.4224	NaN	6	9.8	58.024	10	6.39886	5.739	5.35691	6.23792	NaN	P40227;Q92526
241	P40925	Malate dehydrogenase, cytoplasmic	MDH1	19.8266	NaN	20.1811	NaN	1	7.5	36.426	2	5.14996	4.79231	NaN	4.89902	NaN	P40925
242	Q2VIR3;P41091	Putative eukaryotic translation initiation factor 2 subunit 3-like protein;Eukaryotic translation initiation factor 2 subunit 3	EIF2S3L;EIF2S3	NaN	NaN	21.7518	NaN	2	3.8	51.228	1	5.22572	NaN	NaN	5.22572	NaN	Q2VIR3;P41091
243	P41227	N-alpha-acetyltransferase 10	NAA10	NaN	NaN	19.9038	NaN	1	4.3	26.458	1	4.81556	NaN	NaN	4.81556	NaN	P41227
244	P41250	Glycine--tRNA ligase	GARS	20.8426	NaN	21.7719	NaN	3	4.6	83.165	2	4.91946	4.6722	NaN	4.55705	NaN	P41250
245	P41252	Isoleucine--tRNA ligase, cytoplasmic	IARS	21.6116	NaN	22.3296	NaN	4	3.8	144.5	4	5.11418	4.59322	NaN	4.95846	NaN	P41252
246	P43487	Ran-specific GTPase-activating protein	RANBP1	22.3624	NaN	22.9935	NaN	1	4.5	23.31	0	6.235	5.82867	NaN	6.01866	NaN	P43487
247	P43686	26S protease regulatory subunit 6B	PSMC4	21.2569	NaN	21.4853	NaN	1	2.2	47.366	2	5.33778	5.00104	NaN	5.06978	NaN	P43686
248	P46013	Antigen KI-67	MKI67	NaN	NaN	20.8472	NaN	1	0.6	358.69	1	4.02276	NaN	NaN	4.02276	NaN	P46013
249	P46060	Ran GTPase-activating protein 1	RANGAP1	NaN	NaN	20.5151	NaN	1	1.7	63.541	1	4.74429	NaN	NaN	4.74429	NaN	P46060
250	P46063	ATP-dependent DNA helicase Q1	RECQL	19.5704	NaN	20.6492	NaN	1	1.7	73.457	2	4.84029	4.34719	NaN	4.67197	NaN	P46063
251	P46736	Lys-63-specific deubiquitinase BRCC36	BRCC3	25.2315	NaN	NaN	NaN	1	3.5	36.072	0	6.34017	6.34017	NaN	NaN	NaN	P46736
252	P46776	60S ribosomal protein L27a	RPL27A	21.714	21.6659	21.5044	NaN	1	7.4	16.561	3	6.14355	5.69146	5.677	5.62836	NaN	P46776
253	P46777	60S ribosomal protein L5	RPL5	21.4853	NaN	NaN	NaN	1	3.4	34.362	1	5.42632	5.42632	NaN	NaN	NaN	P46777
254	P46940	Ras GTPase-activating-like protein IQGAP1	IQGAP1	NaN	NaN	22.2228	NaN	3	2	189.25	4	4.45433	NaN	NaN	4.45433	NaN	P46940
255	P47756	F-actin-capping protein subunit beta	CAPZB	NaN	NaN	20.4055	NaN	1	3.7	30.628	1	4.93854	NaN	NaN	4.93854	NaN	P47756
256	P47897	Glutamine--tRNA ligase	QARS	NaN	NaN	20.1002	NaN	1	1.2	87.798	1	4.39754	NaN	NaN	4.39754	NaN	P47897
257	P48634	Protein PRRC2A	PRRC2A	22.2233	NaN	21.0901	NaN	2	1.6	228.86	3	4.72777	4.51013	NaN	4.32344	NaN	P48634
258	P48643	T-complex protein 1 subunit epsilon	CCT5	23.4692	23.5525	25.4335	NaN	6	9.4	59.67	7	6.32178	5.54642	5.5715	6.13773	NaN	P48643
259	P48739	Phosphatidylinositol transfer protein beta isoform	PITPNB	NaN	NaN	22.1107	NaN	2	9.2	31.54	2	5.22727	NaN	NaN	5.22727	NaN	P48739
260	P49321;Q12904	Nuclear autoantigenic sperm protein;Aminoacyl tRNA synthase complex-interacting multifunctional protein 1;Endothelial monocyte-activating polypeptide 2	NASP;AIMP1	NaN	NaN	21.4701	NaN	2	1.9	85.237	1	4.82967	NaN	NaN	4.82967	NaN	P49321;Q12904
261	P49327	Fatty acid synthase;[Acyl-carrier-protein] S-acetyltransferase;[Acyl-carrier-protein] S-malonyltransferase;3-oxoacyl-[acyl-carrier-protein] synthase;3-oxoacyl-[acyl-carrier-protein] reductase;3-hydroxyacyl-[acyl-carrier-protein] dehydratase;Enoyl-[acyl-carrier-protein] reductase;Oleoyl-[acyl-carrier-protein] hydrolase	FASN	22.3942	22.5506	23.6193	NaN	8	3.3	273.42	8	5.20693	4.43868	4.69151	4.9265	NaN	P49327
262	P49368	T-complex protein 1 subunit gamma	CCT3	22.9818	21.6529	24.7973	NaN	8	15.4	60.533	8	5.92986	5.25669	5.02682	5.75121	NaN	P49368
263	P49588	Alanine--tRNA ligase, cytoplasmic	AARS	NaN	19.9767	20.3047	NaN	1	1.1	106.81	2	4.65922	NaN	4.30604	4.40475	NaN	P49588
264	P49591	Serine--tRNA ligase, cytoplasmic	SARS	21.5998	NaN	NaN	NaN	1	1.8	58.777	1	5.07081	5.07081	NaN	NaN	NaN	P49591
265	P49736	DNA replication licensing factor MCM2	MCM2	21.5082	NaN	NaN	NaN	1	1.3	101.89	1	4.83116	4.83116	NaN	NaN	NaN	P49736
266	P49773	Histidine triad nucleotide-binding protein 1	HINT1	21.9976	NaN	22.2724	NaN	1	19.8	13.802	2	6.06322	5.71884	NaN	5.80158	NaN	P49773
268	P50990	T-complex protein 1 subunit theta	CCT8	24.5696	23.5486	26.4384	NaN	12	22.3	59.62	15	6.46911	5.73911	5.52064	6.31496	NaN	P50990
269	P50991	T-complex protein 1 subunit delta	CCT4	24.1681	22.4781	25.009	NaN	6	9.3	57.924	4	6.18775	5.75681	5.24807	5.89902	NaN	P50991
270	P51114;P51116	Fragile X mental retardation syndrome-related protein 1;Fragile X mental retardation syndrome-related protein 2	FXR1;FXR2	21.8297	NaN	NaN	NaN	1	1.3	69.72	1	5.12424	5.12424	NaN	NaN	NaN	P51114;P51116
271	P61026;Q9H0U4;Q92928;P51153;P62820;Q92930;P61006;P59190	Ras-related protein Rab-10;Ras-related protein Rab-1B;Putative Ras-related protein Rab-1C;Ras-related protein Rab-13;Ras-related protein Rab-1A;Ras-related protein Rab-8B;Ras-related protein Rab-8A;Ras-related protein Rab-15	RAB10;RAB1B;RAB1C;RAB13;RAB1A;RAB8B;RAB8A;RAB15	NaN	NaN	21.5401	NaN	1	5.5	22.541	1	5.37027	NaN	NaN	5.37027	NaN	P61026;Q9H0U4;Q92928;P51153;P62820;Q92930;P61006;P59190
272	P51553	Isocitrate dehydrogenase [NAD] subunit gamma, mitochondrial	IDH3G	27.933	NaN	26.9828	NaN	1	2.5	42.794	2	7.33455	7.15342	NaN	6.86736	NaN	P51553
273	P51610	Host cell factor 1;HCF N-terminal chain 1;HCF N-terminal chain 2;HCF N-terminal chain 3;HCF N-terminal chain 4;HCF N-terminal chain 5;HCF N-terminal chain 6;HCF C-terminal chain 1;HCF C-terminal chain 2;HCF C-terminal chain 3;HCF C-terminal chain 4;HCF C-terminal chain 5;HCF C-terminal chain 6	HCFC1	NaN	NaN	19.7426	NaN	1	0.4	208.73	1	4.06804	NaN	NaN	4.06804	NaN	P51610
274	P51858	Hepatoma-derived growth factor	HDGF	NaN	NaN	21.0709	NaN	1	4.2	26.788	1	5.11254	NaN	NaN	5.11254	NaN	P51858
275	P51991	Heterogeneous nuclear ribonucleoprotein A3	HNRNPA3	27.0053	25.6821	26.6721	23.3077	9	30.2	39.594	19	6.86362	6.55817	6.23001	6.29911	5.73759	P51991
276	P52272	Heterogeneous nuclear ribonucleoprotein M	HNRNPM	20.0803	20.7471	22.6594	NaN	3	7.3	77.515	7	4.87161	4.37269	4.3958	4.69486	NaN	P52272
277	P53367	Arfaptin-1	ARFIP1	NaN	NaN	22.6356	NaN	1	2.7	41.738	2	5.51296	NaN	NaN	5.51296	NaN	P53367
278	P53396	ATP-citrate synthase	ACLY	NaN	22.5117	24.4275	NaN	4	3	120.84	2	5.68466	NaN	5.00587	5.58255	NaN	P53396
279	P53621	Coatomer subunit alpha;Xenin;Proxenin	COPA	19.5118	21.1858	20.1056	NaN	2	1.5	138.34	4	4.78442	4.02853	4.53246	4.20726	NaN	P53621
280	P53999	Activated RNA polymerase II transcriptional coactivator p15	SUB1	NaN	19.6396	NaN	NaN	1	8.7	14.395	0	5.21315	NaN	5.21315	NaN	NaN	P53999
281	P54136	Arginine--tRNA ligase, cytoplasmic	RARS	NaN	NaN	20.4849	NaN	2	2.9	75.378	3	4.59839	NaN	NaN	4.59839	NaN	P54136
282	P54577	Tyrosine--tRNA ligase, cytoplasmic;Tyrosine--tRNA ligase, cytoplasmic, N-terminally processed	YARS	20.7164	NaN	22.0652	NaN	2	3.8	59.143	2	5.21793	4.66806	NaN	5.07408	NaN	P54577
283	P54886	Delta-1-pyrroline-5-carboxylate synthase;Glutamate 5-kinase;Gamma-glutamyl phosphate reductase	ALDH18A1	NaN	NaN	21.9102	NaN	1	3.4	87.301	1	4.9424	NaN	NaN	4.9424	NaN	P54886
284	P55060	Exportin-2	CSE1L	NaN	21.9882	23.7348	NaN	4	4	110.42	2	5.54215	NaN	4.90311	5.42888	NaN	P55060
285	P55072	Transitional endoplasmic reticulum ATPase	VCP	20.7398	20.7624	24.4318	NaN	6	7.1	89.321	8	5.76443	4.59011	4.59688	5.70148	NaN	P55072
286	P55265	Double-stranded RNA-specific adenosine deaminase	ADAR	21.3095	21.0701	21.71	NaN	1	2	136.06	1	5.0766	4.57596	4.50389	4.6965	NaN	P55265
287	P55884	Eukaryotic translation initiation factor 3 subunit B	EIF3B	22.8657	NaN	22.7982	NaN	2	2	92.48	4	5.61794	5.32695	NaN	5.30664	NaN	P55884
288	P56199	Integrin alpha-1	ITGA1	29.5566	29.6621	31.025	NaN	1	0.9	130.85	2	7.83435	7.14925	7.18099	7.59128	NaN	P56199
289	P56537	Eukaryotic translation initiation factor 6	EIF6	NaN	NaN	20.0261	NaN	1	4.5	26.599	1	5.07423	NaN	NaN	5.07423	NaN	P56537
290	P60228	Eukaryotic translation initiation factor 3 subunit E	EIF3E	24.2222	21.7062	23.8595	NaN	6	14.2	52.22	4	6.10785	5.78969	5.08707	5.73527	NaN	P60228
291	P63261;P60709;P63267;P68133;P68032;P62736	Actin, cytoplasmic 2;Actin, cytoplasmic 2, N-terminally processed;Actin, cytoplasmic 1;Actin, cytoplasmic 1, N-terminally processed;Actin, gamma-enteric smooth muscle;Actin, alpha skeletal muscle;Actin, alpha cardiac muscle 1;Actin, aortic smooth muscle	ACTG1;ACTB;ACTG2;ACTA1;ACTC1;ACTA2	28.0373	27.1051	28.5163	NaN	11	34.4	41.792	14	7.19791	6.5202	6.64273	6.90672	NaN	P63261;P60709;P63267;P68133;P68032;P62736;Q6S8J3;A5A3E0;Q562R1;P0CG38;Q9BYX7;P0CG39
292	P60842	Eukaryotic initiation factor 4A-I	EIF4A1	25.1084	22.9082	25.8444	NaN	8	19.5	46.153	12	6.55988	6.12156	5.4371	6.30818	NaN	P60842;Q14240
293	P60866	40S ribosomal protein S20	RPS20	21.9124	NaN	21.8175	NaN	1	9.2	13.373	0	6.18429	5.89732	NaN	5.86876	NaN	P60866
294	P60900	Proteasome subunit alpha type-6	PSMA6	19.8161	NaN	NaN	NaN	1	8.1	27.399	0	4.73478	4.73478	NaN	NaN	NaN	P60900
295	P60903	Protein S100-A10	S100A10	21.0315	NaN	NaN	NaN	1	17.5	11.203	1	5.72907	5.72907	NaN	NaN	NaN	P60903
296	P61081	NEDD8-conjugating enzyme Ubc12	UBE2M	NaN	NaN	21.5231	NaN	1	5.5	20.9	1	5.4377	NaN	NaN	5.4377	NaN	P61081
297	P61086	Ubiquitin-conjugating enzyme E2 K	UBE2K	NaN	NaN	21.4476	NaN	1	5	22.406	1	5.37718	NaN	NaN	5.37718	NaN	P61086
298	P61088;Q5JXB2	Ubiquitin-conjugating enzyme E2 N;Putative ubiquitin-conjugating enzyme E2 N-like	UBE2N;UBE2NL	22.3844	23.1563	24.9005	NaN	2	13.8	17.138	4	6.6641	5.73838	5.97074	6.49581	NaN	P61088;Q5JXB2
299	P84077;P61204;P84085;P18085	ADP-ribosylation factor 1;ADP-ribosylation factor 3;ADP-ribosylation factor 5;ADP-ribosylation factor 4	ARF1;ARF3;ARF5;ARF4	NaN	21.652	22.301	NaN	2	10.5	20.697	2	5.9275	NaN	5.51789	5.71326	NaN	P84077;P61204;P84085;P18085
300	P61247	40S ribosomal protein S3a	RPS3A	23.4256	21.1584	23.6287	NaN	3	11.4	29.945	5	6.14035	5.82135	5.13887	5.76419	NaN	P61247
301	Q9UNX3;P61254	60S ribosomal protein L26-like 1;60S ribosomal protein L26	RPL26L1;RPL26	21.3737	20.4888	20.6501	NaN	1	5.5	17.256	2	5.98783	5.65597	5.38959	5.43815	NaN	Q9UNX3;P61254
302	P61289	Proteasome activator complex subunit 3	PSME3	NaN	NaN	22.0276	NaN	1	4.3	29.506	1	5.51701	NaN	NaN	5.51701	NaN	P61289
303	P61313	60S ribosomal protein L15	RPL15	20.841	20.4325	20.7073	NaN	1	4.4	24.146	3	5.65805	5.23236	5.10941	5.19212	NaN	P61313
304	P61353	60S ribosomal protein L27	RPL27	NaN	NaN	21.3372	NaN	1	6.6	15.798	1	5.64498	NaN	NaN	5.64498	NaN	P61353
306	P61626	Lysozyme C	LYZ	NaN	23.3198	NaN	NaN	1	6.1	16.537	2	6.06573	NaN	6.06573	NaN	NaN	P61626
307	P61978	Heterogeneous nuclear ribonucleoprotein K	HNRNPK	27.756	25.5198	27.2768	22.4837	7	14.9	50.976	29	7.28271	6.98932	6.3205	6.84943	5.40654	P61978
308	P62195	26S protease regulatory subunit 8	PSMC5	NaN	NaN	21.0622	NaN	1	2.2	45.626	0	4.96016	NaN	NaN	4.96016	NaN	P62195
309	P62244	40S ribosomal protein S15a	RPS15A	20.893	21.0509	NaN	NaN	1	6.9	14.839	2	5.71177	5.38634	5.43385	NaN	NaN	P62244
310	P62258	14-3-3 protein epsilon	YWHAE	22.1504	20.6146	25.1448	NaN	4	13.3	29.174	1	6.40663	5.43748	4.97515	6.33889	NaN	P62258
311	P62269	40S ribosomal protein S18	RPS18	NaN	NaN	20.8934	NaN	1	5.9	17.718	0	5.3353	NaN	NaN	5.3353	NaN	P62269
312	P62280	40S ribosomal protein S11	RPS11	21.0274	NaN	21.2073	NaN	1	11.4	18.431	2	5.65884	5.32989	NaN	5.38405	NaN	P62280
313	P62306	Small nuclear ribonucleoprotein F	SNRPF	22.1487	NaN	21.9446	NaN	1	9.3	9.7251	2	6.33676	6.06539	NaN	6.00393	NaN	P62306
314	P62314	Small nuclear ribonucleoprotein Sm D1	SNRPD1	25.0248	NaN	24.0762	NaN	2	20.2	13.281	4	7.11247	6.93116	NaN	6.64561	NaN	P62314
315	P62318	Small nuclear ribonucleoprotein Sm D3	SNRPD3	24.7701	23.5949	24.2815	NaN	2	24.6	13.916	6	6.98237	6.61193	6.32461	6.5313	NaN	P62318
316	P62333	26S protease regulatory subunit 10B	PSMC6	NaN	NaN	20.3081	NaN	1	2.8	44.172	1	4.79111	NaN	NaN	4.79111	NaN	P62333
317	P62701;Q8TD47;P22090	40S ribosomal protein S4, X isoform;40S ribosomal protein S4, Y isoform 2;40S ribosomal protein S4, Y isoform 1	RPS4X;RPS4Y2;RPS4Y1	22.3433	20.2936	22.2132	NaN	2	7.2	29.597	4	5.85538	5.52187	4.90485	5.48272	NaN	P62701;Q8TD47;P22090
318	P62753	40S ribosomal protein S6	RPS6	24.6108	NaN	20.1518	NaN	3	12.4	28.68	2	6.46157	6.46157	NaN	5.16319	NaN	P62753
319	P62805	Histone H4	HIST1H4A	27.0353	NaN	26.7584	21.1623	6	46.6	11.367	8	7.08554	6.85194	NaN	6.70465	5.59232	P62805
320	P62826	GTP-binding nuclear protein Ran	RAN	25.9977	25.4032	26.1572	NaN	3	13.4	24.423	9	7.22861	6.78468	6.60575	6.8327	NaN	P62826
321	P62829	60S ribosomal protein L23	RPL23	NaN	20.8562	NaN	NaN	1	7.1	14.865	1	5.3241	NaN	5.3241	NaN	NaN	P62829
322	P62857	40S ribosomal protein S28	RPS28	20.8276	NaN	23.1295	NaN	2	34.8	7.8409	3	6.23009	5.79263	NaN	6.23009	NaN	P62857
323	P62861	40S ribosomal protein S30	FAU	20.2862	NaN	NaN	NaN	1	7.5	14.39	1	5.62964	5.62964	NaN	NaN	NaN	P62861
324	P62888	60S ribosomal protein L30	RPL30	19.9212	NaN	NaN	NaN	1	10.4	12.784	1	5.21872	5.21872	NaN	NaN	NaN	P62888
325	P62899	60S ribosomal protein L31	RPL31	NaN	22.4821	NaN	NaN	1	7.2	14.463	1	5.92269	NaN	5.92269	NaN	NaN	P62899
326	P62913	60S ribosomal protein L11	RPL11	NaN	20.803	22.4758	NaN	3	12.9	20.252	2	5.88435	NaN	5.26233	5.76588	NaN	P62913
327	P62917	60S ribosomal protein L8	RPL8	21.9035	NaN	22.0504	NaN	2	12.8	28.024	3	5.52965	5.28847	NaN	5.15918	NaN	P62917
328	P62937	Peptidyl-prolyl cis-trans isomerase A;Peptidyl-prolyl cis-trans isomerase A, N-terminally processed	PPIA	24.5683	NaN	25.05	NaN	2	10.9	18.012	5	6.77535	6.3958	NaN	6.54079	NaN	P62937
329	P63010;Q10567	AP-2 complex subunit beta;AP-1 complex subunit beta-1	AP2B1;AP1B1	NaN	NaN	21.1922	NaN	1	0.9	104.55	1	4.73604	NaN	NaN	4.73604	NaN	P63010;Q10567
330	P63220	40S ribosomal protein S21	RPS21	23.1033	21.1971	23.1441	NaN	3	38.6	9.1113	7	5.9111	5.55786	5.682	5.65667	NaN	P63220
331	P63241;Q9GZV4	Eukaryotic translation initiation factor 5A-1;Eukaryotic translation initiation factor 5A-2	EIF5A;EIF5A2	21.5116	23.3009	24.6208	NaN	2	13	16.832	0	6.65482	5.57255	6.1112	6.50852	NaN	P63241;Q9GZV4
332	P63244	Guanine nucleotide-binding protein subunit beta-2-like 1;Guanine nucleotide-binding protein subunit beta-2-like 1, N-terminally processed	GNB2L1	23.6319	21.0376	23.3037	21.3249	3	13.9	35.076	20	5.89323	5.65855	5.03189	5.51387	5.1184	P63244
333	P67809	Nuclease-sensitive element-binding protein 1	YBX1	26.3227	NaN	25.5882	NaN	7	35.2	35.924	10	6.80985	6.54742	NaN	6.46645	NaN	P67809;Q9Y2T7
334	P68104;Q5VTE0;Q05639	Elongation factor 1-alpha 1;Putative elongation factor 1-alpha-like 3;Elongation factor 1-alpha 2	EEF1A1;EEF1A1P5;EEF1A2	28.1079	27.3505	28.1754	NaN	9	23.2	50.14	24	7.51991	7.09601	6.9111	7.09632	NaN	P68104;Q5VTE0;Q05639
335	Q71U36;P68363;P68366;P0DPH8;P0DPH7	Tubulin alpha-1A chain;Tubulin alpha-1B chain;Tubulin alpha-4A chain	TUBA1A;TUBA1B;TUBA4A	27.3617	26.5677	26.9068	21.935	11	34.6	50.135	35	7.19388	6.8212	6.64335	6.66304	5.28085	Q71U36;P68363;P68366;P0DPH8;P0DPH7;Q9NY65;Q6PEY2;A6NHL2
336	Q5TEC6;Q6NXT2;Q71DI3;Q16695;P84243;P68431	Histone H3;Histone H3.3C;Histone H3.2;Histone H3.1t;Histone H3.3;Histone H3.1	HIST2H3PS2;H3F3C;HIST2H3A;HIST3H3;H3F3A;HIST1H3A	23.4744	NaN	22.6579	NaN	1	5.1	15.43	1	6.41671	6.22141	NaN	5.97562	NaN	Q5TEC6;Q6NXT2;Q71DI3;Q16695;P84243;P68431
337	P78371	T-complex protein 1 subunit beta	CCT2	23.0197	NaN	25.3896	NaN	6	11	57.488	3	6.10527	5.42449	NaN	6.00372	NaN	P78371
338	P78527	DNA-dependent protein kinase catalytic subunit	PRKDC	22.6598	23.1109	23.1535	NaN	8	2.2	469.08	12	4.99825	4.20445	4.61467	4.62747	NaN	P78527
339	P81605	Dermcidin;Survival-promoting peptide;DCD-1	DCD	26.7264	24.6424	26.5006	NaN	3	27.3	11.284	7	7.66683	7.34647	6.71913	7.27852	NaN	P81605
340	P82979	SAP domain-containing ribonucleoprotein	SARNP	NaN	22.5877	21.8236	NaN	2	9	23.671	1	5.92148	NaN	5.72041	5.49038	NaN	P82979
341	P84090	Enhancer of rudimentary homolog	ERH	22.16	NaN	23.6139	NaN	1	10.6	12.259	2	6.54468	5.97184	NaN	6.40953	NaN	P84090
342	P84103	Serine/arginine-rich splicing factor 3	SRSF3	23.2433	NaN	21.9738	NaN	1	5.5	19.329	2	6.30253	6.15183	NaN	5.76968	NaN	P84103
343	P98179	RNA-binding protein 3	RBM3	22.8696	NaN	NaN	NaN	1	6.4	17.17	1	5.98135	5.98135	NaN	NaN	NaN	P98179
344	Q00610	Clathrin heavy chain 1	CLTC	21.7506	NaN	23.4945	NaN	6	4.2	191.61	7	5.21147	4.59334	NaN	5.09177	NaN	Q00610;P53675
345	Q00839	Heterogeneous nuclear ribonucleoprotein U	HNRNPU	26.7174	25.1919	25.7534	NaN	9	10.2	90.583	12	6.71583	6.43133	6.01532	6.16501	NaN	Q00839
346	Q01130;Q9BRL6	Serine/arginine-rich splicing factor 2;Serine/arginine-rich splicing factor 8	SRSF2;SRSF8	NaN	23.1892	24.172	NaN	1	3.6	25.476	2	6.50007	NaN	6.02641	6.32224	NaN	Q01130;Q9BRL6
347	Q01469	Fatty acid-binding protein, epidermal	FABP5	20.5047	NaN	20.2076	NaN	2	13.3	15.164	1	5.52805	5.26947	NaN	5.18001	NaN	Q01469
348	Q01780	Exosome component 10	EXOSC10	NaN	NaN	18.5124	NaN	1	1.1	100.83	1	3.83243	NaN	NaN	3.83243	NaN	Q01780
349	Q01844	RNA-binding protein EWS	EWSR1	27.1134	24.9996	26.7804	NaN	2	3.2	68.477	10	7.07162	6.73012	6.22131	6.67734	NaN	Q01844
351	Q02413	Desmoglein-1	DSG1	22.5091	NaN	NaN	NaN	2	1.8	113.75	2	5.16313	5.16313	NaN	NaN	NaN	Q02413
352	Q02790	Peptidyl-prolyl cis-trans isomerase FKBP4;Peptidyl-prolyl cis-trans isomerase FKBP4, N-terminally processed	FKBP4	NaN	NaN	20.2421	NaN	1	3.1	51.804	1	4.60213	NaN	NaN	4.60213	NaN	Q02790
353	Q02878	60S ribosomal protein L6	RPL6	23.5064	NaN	22.6336	NaN	2	9.7	32.728	2	6.1172	5.90807	NaN	5.69944	NaN	Q02878
354	Q03519	Antigen peptide transporter 2	TAP2	28.4861	26.0071	NaN	NaN	1	2.5	75.663	4	7.1697	7.09806	6.3518	NaN	NaN	Q03519
355	Q06203	Amidophosphoribosyltransferase	PPAT	20.3431	19.4942	NaN	NaN	1	1.9	57.398	2	4.91774	4.72595	4.4704	NaN	NaN	Q06203
356	Q06210	Glutamine--fructose-6-phosphate aminotransferase [isomerizing] 1	GFPT1	20.711	20.137	20.8903	NaN	1	4	78.806	3	5.04895	4.60115	4.42838	4.65515	NaN	Q06210
357	Q06520	Bile salt sulfotransferase	SULT2A1	NaN	19.0807	19.393	NaN	1	6.7	33.779	0	4.91834	NaN	4.56777	4.66177	NaN	Q06520
358	Q06830	Peroxiredoxin-1	PRDX1	26.0844	25.5307	27.2787	22.7738	8	36.2	22.11	13	7.21338	6.57151	6.36538	7.01271	5.6795	Q06830;Q13162
359	Q07020	60S ribosomal protein L18	RPL18	NaN	NaN	20.5559	NaN	1	10.1	21.634	0	5.34284	NaN	NaN	5.34284	NaN	Q07020
360	Q07666;Q5VWX1	KH domain-containing, RNA-binding, signal transduction-associated protein 1;KH domain-containing, RNA-binding, signal transduction-associated protein 2	KHDRBS1;KHDRBS2	24.0472	NaN	24.0708	NaN	4	8.8	48.227	2	6.47375	6.13827	NaN	6.20464	NaN	Q07666;Q5VWX1;O75525;Q9UBC1;Q9H6N6
361	Q07955	Serine/arginine-rich splicing factor 1	SRSF1	22.658	NaN	21.9776	NaN	3	12.5	27.744	5	5.91737	5.70679	NaN	5.50198	NaN	Q07955
362	Q08211	ATP-dependent RNA helicase A	DHX9	27.9969	26.8903	27.4106	NaN	14	9.6	140.96	33	6.97104	6.64256	6.30944	6.46608	NaN	Q08211
364	Q08554	Desmocollin-1	DSC1	22.3806	NaN	NaN	NaN	2	2.8	99.986	2	5.05599	5.05599	NaN	NaN	NaN	Q08554
366	Q08J23	tRNA (cytosine(34)-C(5))-methyltransferase	NSUN2	20.1704	NaN	NaN	NaN	1	1.3	86.47	1	4.42843	4.42843	NaN	NaN	NaN	Q08J23
367	Q09028;Q16576	Histone-binding protein RBBP4;Histone-binding protein RBBP7	RBBP4;RBBP7	19.3148	21.3995	22.5401	NaN	3	6.4	47.655	3	5.48849	4.66821	5.29576	4.80479	NaN	Q09028;Q16576
368	Q12905	Interleukin enhancer-binding factor 2	ILF2	26.51	24.586	26.5402	NaN	4	12.8	43.062	7	7.04704	6.68747	6.12238	6.69455	NaN	Q12905
369	Q12906	Interleukin enhancer-binding factor 3	ILF3	28.4025	26.7528	28.2075	NaN	14	17.9	95.337	31	7.13666	6.75997	6.44989	6.70978	NaN	Q12906
370	Q13151	Heterogeneous nuclear ribonucleoprotein A0	HNRNPA0	23.7009	NaN	21.0615	NaN	2	9.5	30.84	1	6.02073	6.02073	NaN	5.22621	NaN	Q13151
371	Q13155	Aminoacyl tRNA synthase complex-interacting multifunctional protein 2	AIMP2	NaN	NaN	19.5794	NaN	1	7.8	35.348	1	4.66352	NaN	NaN	4.66352	NaN	Q13155
372	Q13200	26S proteasome non-ATPase regulatory subunit 2	PSMD2	21.1262	NaN	21.6485	NaN	2	1.9	100.2	1	5.05614	4.66942	NaN	4.82665	NaN	Q13200
373	Q13242	Serine/arginine-rich splicing factor 9	SRSF9	19.8051	NaN	NaN	NaN	1	4.1	25.542	1	4.78582	4.78582	NaN	NaN	NaN	Q13242
374	Q13247;Q13243;Q08170	Serine/arginine-rich splicing factor 6;Serine/arginine-rich splicing factor 5;Serine/arginine-rich splicing factor 4	SRSF6;SRSF5;SRSF4	22.5088	NaN	NaN	NaN	2	5.2	39.586	1	5.59974	5.59974	NaN	NaN	NaN	Q13247;Q13243;Q08170
375	Q13263	Transcription intermediary factor 1-beta	TRIM28	20.0534	20.2893	20.3832	NaN	1	1	88.549	2	5.06737	4.53153	4.60252	4.6308	NaN	Q13263
376	Q13283	Ras GTPase-activating protein-binding protein 1	G3BP1	26.0994	24.3743	25.7463	NaN	7	17.8	52.164	9	6.62977	6.40459	5.63189	6.11277	NaN	Q13283
377	Q13347	Eukaryotic translation initiation factor 3 subunit I	EIF3I	23.7212	22.0074	22.7152	NaN	4	12.6	36.501	4	6.11797	5.86203	5.34616	5.5592	NaN	Q13347
378	Q15819;Q13404	Ubiquitin-conjugating enzyme E2 variant 2;Ubiquitin-conjugating enzyme E2 variant 1	UBE2V2;UBE2V1	NaN	NaN	23.7856	NaN	3	18.6	16.363	1	6.16017	NaN	NaN	6.16017	NaN	Q15819;Q13404
379	Q13409	Cytoplasmic dynein 1 intermediate chain 2	DYNC1I2	19.6834	NaN	21.8549	NaN	2	3	71.456	2	5.36502	4.62425	NaN	5.27795	NaN	Q13409
380	Q13435	Splicing factor 3B subunit 2	SF3B2	23.8762	22.0332	23.3641	NaN	3	4.5	100.23	5	5.37825	5.32108	4.97943	4.46935	NaN	Q13435
381	Q13439	Golgin subfamily A member 4	GOLGA4	17.5658	NaN	NaN	NaN	1	0.6	261.14	0	3.1543	3.1543	NaN	NaN	NaN	Q13439
382	Q13547;Q92769	Histone deacetylase 1;Histone deacetylase 2	HDAC1;HDAC2	NaN	NaN	21.8621	NaN	2	4.4	55.102	1	5.25892	NaN	NaN	5.25892	NaN	Q13547;Q92769
383	Q13595;P62995	Transformer-2 protein homolog alpha;Transformer-2 protein homolog beta	TRA2A;TRA2B	20.2285	21.7417	NaN	NaN	2	5.7	32.688	2	5.49926	4.91329	5.36883	NaN	NaN	Q13595;P62995
384	Q13616	Cullin-1	CUL1	NaN	NaN	21.2634	NaN	2	2.2	89.677	2	4.73816	NaN	NaN	4.73816	NaN	Q13616
385	Q13620	Cullin-4B	CUL4B	NaN	NaN	19.9882	NaN	1	1.2	103.98	1	4.26884	NaN	NaN	4.26884	NaN	Q13620
386	Q13642	Four and a half LIM domains protein 1	FHL1	NaN	NaN	21.3384	NaN	1	4	36.263	1	5.16823	NaN	NaN	5.16823	NaN	Q13642
387	Q13813	Spectrin alpha chain, non-erythrocytic 1	SPTAN1	NaN	20.7723	22.3542	NaN	1	0.8	284.54	1	4.69912	NaN	4.09778	4.57394	NaN	Q13813
388	Q14011	Cold-inducible RNA-binding protein	CIRBP	23.9443	21.2248	22.7398	NaN	2	12.8	18.648	4	6.40819	6.20796	5.38929	5.84536	NaN	Q14011
389	Q14103	Heterogeneous nuclear ribonucleoprotein D0	HNRNPD	26.8905	25.2646	26.8201	NaN	6	16.9	38.434	12	7.29896	6.98092	6.41076	6.88987	NaN	Q14103
390	Q14152	Eukaryotic translation initiation factor 3 subunit A	EIF3A	26.0144	23.9788	26.0179	NaN	17	11.4	166.57	21	6.31898	5.93576	5.45489	5.9717	NaN	Q14152
391	Q14157	Ubiquitin-associated protein 2-like	UBAP2L	21.1431	NaN	21.5375	NaN	1	1.7	114.53	2	5.26675	4.90232	NaN	5.02107	NaN	Q14157
392	Q14204	Cytoplasmic dynein 1 heavy chain 1	DYNC1H1	22.6729	20.9797	23.904	NaN	6	1.2	532.4	8	4.97838	4.41531	3.90559	4.78588	NaN	Q14204
393	Q14444	Caprin-1	CAPRIN1	22.0446	22.5688	23.9661	NaN	3	3.7	78.365	1	6.10809	5.31387	5.47167	5.8923	NaN	Q14444
394	Q14498;Q86U06	RNA-binding protein 39;Probable RNA-binding protein 23	RBM39;RBM23	20.7024	19.315	21.0423	NaN	2	3.8	59.379	1	5.27476	4.85184	4.4342	4.95417	NaN	Q14498;Q86U06
395	Q14566	DNA replication licensing factor MCM6	MCM6	NaN	NaN	19.4012	NaN	1	1.5	92.888	1	4.15912	NaN	NaN	4.15912	NaN	Q14566
396	Q14919	Dr1-associated corepressor	DRAP1	20.6762	NaN	20.8892	NaN	1	5.4	22.35	1	5.65534	5.32108	NaN	5.38518	NaN	Q14919
397	Q14974	Importin subunit beta-1	KPNB1	21.0031	22.7673	24.7757	NaN	5	5.3	97.169	6	5.97729	4.72048	5.25157	5.85615	NaN	Q14974
398	Q14CX7	N-alpha-acetyltransferase 25, NatB auxiliary subunit	NAA25	NaN	NaN	19.2999	NaN	1	0.9	112.29	1	4.13777	NaN	NaN	4.13777	NaN	Q14CX7
399	Q15003	Condensin complex subunit 2	NCAPH	NaN	NaN	19.5332	NaN	1	1.5	82.562	1	4.32379	NaN	NaN	4.32379	NaN	Q15003
400	Q15029	116 kDa U5 small nuclear ribonucleoprotein component	EFTUD2	NaN	NaN	21.8173	NaN	3	3.2	109.43	2	4.86008	NaN	NaN	4.86008	NaN	Q15029
401	Q15050	Ribosome biogenesis regulatory protein homolog	RRS1	19.8553	NaN	NaN	NaN	1	3	41.193	1	4.72177	4.72177	NaN	NaN	NaN	Q15050
402	Q15056	Eukaryotic translation initiation factor 4H	EIF4H	24.5891	NaN	24.3649	NaN	4	18.1	27.385	5	6.54093	6.28812	NaN	6.18566	NaN	Q15056
403	Q15181	Inorganic pyrophosphatase	PPA1	NaN	NaN	22.2802	NaN	2	10.7	32.66	2	5.30231	NaN	NaN	5.30231	NaN	Q15181
405	Q15365	Poly(rC)-binding protein 1	PCBP1	NaN	20.7735	22.7154	NaN	2	9.6	37.497	2	5.51009	NaN	5.02296	5.33891	NaN	Q15365
406	Q15369	Transcription elongation factor B polypeptide 1	TCEB1	NaN	NaN	20.2314	NaN	1	8.9	12.473	0	5.24517	NaN	NaN	5.24517	NaN	Q15369
407	Q15393	Splicing factor 3B subunit 3	SF3B3	19.9486	NaN	20.5771	NaN	3	2.1	135.58	3	4.69498	4.28914	NaN	4.47832	NaN	Q15393
408	Q15459	Splicing factor 3A subunit 1	SF3A1	23.7837	19.4326	24.0304	NaN	6	7.4	88.885	10	4.52528	5.1827	4.23702	4.52528	NaN	Q15459
409	Q15465	Sonic hedgehog protein;Sonic hedgehog protein N-product;Sonic hedgehog protein C-product	SHH	21.2768	24.7764	21.8043	NaN	2	3.5	49.607	1	6.2211	5.08271	6.13621	5.24152	NaN	Q15465
410	Q15723	ETS-related transcription factor Elf-2	ELF2	NaN	NaN	23.4929	NaN	1	1.2	63.966	0	5.67411	NaN	NaN	5.67411	NaN	Q15723
411	Q15735	Phosphatidylinositol 4,5-bisphosphate 5-phosphatase A	INPP5J	27.5968	NaN	NaN	NaN	1	1	107.2	1	6.61725	6.61725	NaN	NaN	NaN	Q15735
412	Q16629	Serine/arginine-rich splicing factor 7	SRSF7	23.1073	NaN	22.4952	NaN	1	3.8	27.366	1	6.17458	5.95598	NaN	5.77173	NaN	Q16629
413	Q16769	Glutaminyl-peptide cyclotransferase	QPCT	21.7014	NaN	21.9273	NaN	1	3	40.876	0	5.66501	5.32864	NaN	5.39665	NaN	Q16769
414	Q1KMD3	Heterogeneous nuclear ribonucleoprotein U-like protein 2	HNRNPUL2	20.4415	NaN	19.9941	NaN	1	1.1	85.104	2	4.83609	4.59721	NaN	4.4625	NaN	Q1KMD3
415	Q2Y0W8	Electroneutral sodium bicarbonate exchanger 1	SLC4A8	NaN	NaN	22.6422	NaN	1	1.3	122.94	1	5.13472	NaN	NaN	5.13472	NaN	Q2Y0W8
416	Q52LJ0	Protein FAM98B	FAM98B	22.8844	NaN	21.8899	NaN	3	7.6	45.547	0	5.74332	5.56668	NaN	5.26729	NaN	Q52LJ0
417	Q5JW98	Protein FAM26D	FAM26D	NaN	NaN	21.5002	NaN	1	3.2	35.059	1	5.29609	NaN	NaN	5.29609	NaN	Q5JW98
418	Q5T2N8;Q5T9A4	ATPase family AAA domain-containing protein 3C;ATPase family AAA domain-containing protein 3B	ATAD3C;ATAD3B	27.2242	26.0961	27.1316	NaN	1	1.7	46.379	11	7.19446	6.81509	6.4755	6.78721	NaN	Q5T2N8;Q5T9A4
419	Q5T749	Keratinocyte proline-rich protein	KPRP	20.6393	NaN	20.6933	NaN	1	1.7	64.135	2	5.12434	4.81509	NaN	4.83134	NaN	Q5T749
420	Q5VYK3	Proteasome-associated protein ECM29 homolog	ECM29	NaN	NaN	20.656	NaN	1	0.5	204.29	1	4.24961	NaN	NaN	4.24961	NaN	Q5VYK3
421	Q5XG92	Carboxylesterase 4A	CES4A	23.2554	NaN	NaN	NaN	1	2.3	63.528	1	5.58558	5.58558	NaN	NaN	NaN	Q5XG92
422	Q6P158	Putative ATP-dependent RNA helicase DHX57	DHX57	22.5206	NaN	NaN	NaN	1	1.2	155.6	1	4.91014	4.91014	NaN	NaN	NaN	Q6P158
423	Q96IZ6;Q6P1Q9	Methyltransferase-like protein 2A;Methyltransferase-like protein 2B	METTL2A;METTL2B	NaN	NaN	NaN	27.2116	1	2.1	43.537	1	6.89047	NaN	NaN	NaN	6.89047	Q96IZ6;Q6P1Q9
424	Q6P2Q9	Pre-mRNA-processing-splicing factor 8	PRPF8	NaN	NaN	20.4788	NaN	1	0.4	273.6	1	4.06092	NaN	NaN	4.06092	NaN	Q6P2Q9
425	Q6PKG0	La-related protein 1	LARP1	21.5551	NaN	NaN	NaN	2	2.7	123.51	1	4.51788	4.51788	NaN	NaN	NaN	Q6PKG0
426	Q6ZSZ5	Rho guanine nucleotide exchange factor 18	ARHGEF18	20.256	17.477	NaN	NaN	2	2.3	151.64	0	4.3195	4.3195	3.48293	NaN	NaN	Q6ZSZ5
428	Q7KZF4	Staphylococcal nuclease domain-containing protein 1	SND1	NaN	NaN	23.2278	NaN	4	5.3	102	3	5.17167	NaN	NaN	5.17167	NaN	Q7KZF4
429	Q7L014	Probable ATP-dependent RNA helicase DDX46	DDX46	22.2915	21.5221	22.5687	NaN	2	2.8	117.36	4	4.09541	4.09541	4.7545	5.06956	NaN	Q7L014
430	Q9H8S9;Q7L9L4	MOB kinase activator 1A;MOB kinase activator 1B	MOB1A;MOB1B	NaN	NaN	20.704	NaN	2	10.6	25.079	2	5.23251	NaN	NaN	5.23251	NaN	Q9H8S9;Q7L9L4
432	Q7Z6Z7	E3 ubiquitin-protein ligase HUWE1	HUWE1	NaN	NaN	19.1551	NaN	1	0.2	481.89	1	3.50144	NaN	NaN	3.50144	NaN	Q7Z6Z7
433	Q86U42	Polyadenylate-binding protein 2	PABPN1	23.768	21.6744	23.086	NaN	3	16	32.749	4	5.06232	5.06232	5.44548	5.8704	NaN	Q86U42
434	Q86UK5	Limbin	EVC2	NaN	23.91	NaN	NaN	1	0.9	147.95	1	5.37809	NaN	5.37809	NaN	NaN	Q86UK5
435	Q86V81	THO complex subunit 4	ALYREF	27.2566	23.8931	26.4466	NaN	6	30.4	26.888	15	6.64148	6.43626	5.92442	5.90806	NaN	Q86V81
436	Q86VP6;O75155	Cullin-associated NEDD8-dissociated protein 1;Cullin-associated NEDD8-dissociated protein 2	CAND1;CAND2	NaN	NaN	23.5323	NaN	3	2.2	136.37	3	5.29152	NaN	NaN	5.29152	NaN	Q86VP6;O75155
437	Q8IYB3	Serine/arginine repetitive matrix protein 1	SRRM1	20.0465	NaN	NaN	NaN	1	1.1	102.33	1	4.4218	4.4218	NaN	NaN	NaN	Q8IYB3
439	Q8N8N7	Prostaglandin reductase 2	PTGR2	21.3575	NaN	NaN	NaN	1	3.1	38.499	1	5.25314	5.25314	NaN	NaN	NaN	Q8N8N7
440	Q8NBS9	Thioredoxin domain-containing protein 5	TXNDC5	NaN	NaN	19.665	NaN	1	2.5	47.628	1	4.55804	NaN	NaN	4.55804	NaN	Q8NBS9
441	Q8NBZ0	INO80 complex subunit E	INO80E	19.3763	NaN	NaN	NaN	1	12.3	26.478	1	4.8786	4.8786	NaN	NaN	NaN	Q8NBZ0
442	Q8NC51	Plasminogen activator inhibitor 1 RNA-binding protein	SERBP1	28.3556	26.3613	27.2866	25.7429	13	34.6	44.965	35	7.40971	7.11451	6.63261	6.72089	6.49411	Q8NC51
443	Q8NCA5	Protein FAM98A	FAM98A	24.7574	22.3837	22.2478	NaN	4	10.2	55.272	8	5.89703	5.74114	5.37645	5.33554	NaN	Q8NCA5
444	Q8NEE6	F-box/LRR-repeat protein 13	FBXL13	28.2204	NaN	27.8353	NaN	1	1.5	83.923	1	7.12934	6.8824	NaN	6.76649	NaN	Q8NEE6
445	Q8NFW8	N-acylneuraminate cytidylyltransferase	CMAS	20.3072	NaN	NaN	NaN	2	4.6	48.379	2	4.75136	4.75136	NaN	NaN	NaN	Q8NFW8
446	Q8NHH1	Tubulin polyglutamylase TTLL11	TTLL11	NaN	NaN	26.4328	NaN	1	1.1	87.611	0	6.32358	NaN	NaN	6.32358	NaN	Q8NHH1
447	Q8TBC4	NEDD8-activating enzyme E1 catalytic subunit	UBA3	NaN	NaN	20.0667	NaN	1	2.4	51.852	1	4.69825	NaN	NaN	4.69825	NaN	Q8TBC4
448	Q8TF72	Protein Shroom3	SHROOM3	29.5807	28.3528	NaN	NaN	1	0.5	216.85	11	7.04206	6.88766	6.518	NaN	NaN	Q8TF72
449	Q8WUM4	Programmed cell death 6-interacting protein	PDCD6IP	NaN	NaN	22.3306	NaN	3	2.8	96.022	2	5.04096	NaN	NaN	5.04096	NaN	Q8WUM4
450	Q8WW12	PEST proteolytic signal-containing nuclear protein	PCNP	NaN	20.9848	22.1524	NaN	2	17.4	18.925	0	5.82845	NaN	5.31706	5.66854	NaN	Q8WW12
452	Q8WZA9	Immunity-related GTPase family Q protein	IRGQ	NaN	NaN	19.4097	NaN	1	1.9	62.717	1	4.41154	NaN	NaN	4.41154	NaN	Q8WZA9
453	Q92499	ATP-dependent RNA helicase DDX1	DDX1	24.45	24.8732	24.0576	NaN	5	5.7	82.431	8	6.26086	5.76912	5.89651	5.65102	NaN	Q92499
454	Q92572	AP-3 complex subunit sigma-1	AP3S1	NaN	NaN	19.7175	NaN	1	5.7	21.732	0	4.98133	NaN	NaN	4.98133	NaN	Q92572
455	Q92598	Heat shock protein 105 kDa	HSPH1	20.3192	NaN	NaN	NaN	1	1.2	96.864	1	4.44456	4.44456	NaN	NaN	NaN	Q92598
456	Q92733	Proline-rich protein PRCC	PRCC	NaN	NaN	19.4019	NaN	1	5.1	52.417	1	4.63644	NaN	NaN	4.63644	NaN	Q92733
457	Q92804	TATA-binding protein-associated factor 2N	TAF15	28.8224	27.1558	28.1324	25.0281	6	13.2	61.829	20	7.48488	7.17961	6.68334	6.97734	6.04285	Q92804
458	Q92841	Probable ATP-dependent RNA helicase DDX17	DDX17	22.7721	NaN	24.4835	NaN	6	8	80.272	4	5.91779	5.28688	NaN	5.80206	NaN	Q92841
459	Q92945	Far upstream element-binding protein 2	KHSRP	20.5269	NaN	22.9967	NaN	3	4.4	73.114	3	5.4507	4.63515	NaN	5.37862	NaN	Q92945
460	Q92973	Transportin-1	TNPO1	21.473	NaN	21.8163	NaN	2	3.5	102.35	4	4.82778	4.47959	NaN	4.56929	NaN	Q92973
461	Q93009	Ubiquitin carboxyl-terminal hydrolase 7	USP7	NaN	NaN	20.3798	NaN	1	0.7	128.3	1	4.32877	NaN	NaN	4.32877	NaN	Q93009
462	Q969G3	SWI/SNF-related matrix-associated actin-dependent regulator of chromatin subfamily E member 1	SMARCE1	21.5675	NaN	20.798	NaN	2	4.9	46.649	3	5.39191	5.19142	NaN	4.9598	NaN	Q969G3
463	Q969Q6	Serine/threonine-protein phosphatase 2A regulatory subunit B subunit gamma	PPP2R3C	23.425	NaN	23.2101	NaN	1	1.8	53.315	1	5.89015	5.62026	NaN	5.55557	NaN	Q969Q6
464	Q969R5	Lethal(3)malignant brain tumor-like protein 2	L3MBTL2	23.4164	NaN	NaN	NaN	1	1.1	79.109	1	5.63406	5.63406	NaN	NaN	NaN	Q969R5
465	Q96AE4	Far upstream element-binding protein 1	FUBP1	NaN	NaN	21.6067	NaN	1	2	67.56	1	5.02715	NaN	NaN	5.02715	NaN	Q96AE4
466	Q96DI7	U5 small nuclear ribonucleoprotein 40 kDa protein	SNRNP40	NaN	NaN	18.9211	NaN	1	2.8	39.31	1	4.49168	NaN	NaN	4.49168	NaN	Q96DI7
467	Q96DR8	Mucin-like protein 1	MUCL1	21.3576	NaN	21.4695	NaN	1	10	9.0391	2	6.44644	6.12824	NaN	6.16191	NaN	Q96DR8
468	Q96KP4	Cytosolic non-specific dipeptidase	CNDP2	NaN	NaN	19.8402	NaN	1	2.3	52.878	2	4.54114	NaN	NaN	4.54114	NaN	Q96KP4
469	Q96KQ7	Histone-lysine N-methyltransferase EHMT2	EHMT2	25.2821	NaN	NaN	NaN	1	1.2	132.37	1	5.8864	5.8864	NaN	NaN	NaN	Q96KQ7
470	Q96KR1	Zinc finger RNA-binding protein	ZFR	23.6109	NaN	20.9673	NaN	3	3.1	117.01	3	5.36736	5.27515	NaN	4.64902	NaN	Q96KR1
471	Q96P70	Importin-9	IPO9	NaN	NaN	20.6795	NaN	1	0.8	115.96	1	4.60191	NaN	NaN	4.60191	NaN	Q96P70
472	Q96QK1	Vacuolar protein sorting-associated protein 35	VPS35	NaN	NaN	21.935	NaN	2	2.4	91.706	2	4.97983	NaN	NaN	4.97983	NaN	Q96QK1
473	Q96QR8	Transcriptional activator protein Pur-beta	PURB	NaN	NaN	23.5984	NaN	1	3.2	33.24	1	6.14959	NaN	NaN	6.14959	NaN	Q96QR8
474	Q96SB4	SRSF protein kinase 1	SRPK1	24.7151	23.2166	23.8358	NaN	1	1.1	74.324	2	6.27103	5.99283	5.54173	5.72813	NaN	Q96SB4
475	Q96SI9	Spermatid perinuclear RNA-binding protein	STRBP	22.8613	NaN	22.6102	NaN	6	9.2	73.652	1	5.54475	5.27989	NaN	5.20428	NaN	Q96SI9
476	Q99497	Protein deglycase DJ-1	PARK7	NaN	NaN	21.637	NaN	1	4.8	19.891	1	5.4342	NaN	NaN	5.4342	NaN	Q99497
477	Q99536	Synaptic vesicle membrane protein VAT-1 homolog	VAT1	20.9545	20.9783	NaN	NaN	1	2.3	41.92	2	5.40843	5.1038	5.11096	NaN	NaN	Q99536
478	Q99729	Heterogeneous nuclear ribonucleoprotein A/B	HNRNPAB	NaN	NaN	22.4092	NaN	2	13	36.224	1	5.63189	NaN	NaN	5.63189	NaN	Q99729
479	Q99832	T-complex protein 1 subunit eta	CCT7	22.1213	23.9447	24.9408	NaN	4	7	59.366	3	6.23221	5.16782	5.71671	6.01657	NaN	Q99832
480	Q99873	Protein arginine N-methyltransferase 1	PRMT1	21.3824	NaN	22.7119	NaN	2	8.1	42.461	3	5.40622	5.11451	NaN	5.09566	NaN	Q99873
481	Q9BPU6	Dihydropyrimidinase-related protein 5	DPYSL5	24.7461	NaN	NaN	NaN	1	1.2	61.421	0	5.9722	5.9722	NaN	NaN	NaN	Q9BPU6
482	Q9BQA1	Methylosome protein 50	WDR77	23.4376	NaN	23.4996	NaN	1	4.4	36.724	2	6.32449	6.01406	NaN	6.0327	NaN	Q9BQA1
483	Q9BQE3	Tubulin alpha-1C chain	TUBA1C	20.8201	20.7258	20.9502	NaN	11	34.7	49.895	3	5.42685	4.94525	4.91685	4.98442	NaN	Q9BQE3
484	Q9BS26	Endoplasmic reticulum resident protein 44	ERP44	NaN	NaN	20.171	NaN	1	2.5	46.971	1	4.77103	NaN	NaN	4.77103	NaN	Q9BS26
485	Q9BTC8	Metastasis-associated protein MTA3	MTA3	NaN	19.8499	21.8034	NaN	2	5.9	67.503	2	5.11916	NaN	4.43135	5.01941	NaN	Q9BTC8
487	Q9BUJ2	Heterogeneous nuclear ribonucleoprotein U-like protein 1	HNRNPUL1	23.0888	22.3026	21.9137	NaN	3	4.3	95.737	4	5.43372	5.09223	5.1697	5.05262	NaN	Q9BUJ2
488	Q9BWD1	Acetyl-CoA acetyltransferase, cytosolic	ACAT2	21.5245	NaN	23.8748	NaN	2	4.5	41.35	2	6.03435	5.24908	NaN	5.95659	NaN	Q9BWD1
489	Q9BXJ9	N-alpha-acetyltransferase 15, NatA auxiliary subunit	NAA15	22.183	21.9143	21.7517	NaN	2	2.2	101.27	5	5.37197	4.96176	4.88087	4.83192	NaN	Q9BXJ9
490	Q9BXP5	Serrate RNA effector molecule homolog	SRRT	22.9578	NaN	21.5394	NaN	4	6.7	100.67	4	4.95246	4.95246	NaN	4.84057	NaN	Q9BXP5
491	Q9BY89	Uncharacterized protein KIAA1671	KIAA1671	27.7682	NaN	NaN	NaN	1	0.6	196.71	1	6.30986	6.30986	NaN	NaN	NaN	Q9BY89
492	Q9BYT8	Neurolysin, mitochondrial	NLN	18.892	NaN	NaN	NaN	1	1.8	80.651	1	4.15558	4.15558	NaN	NaN	NaN	Q9BYT8
494	Q9H0B6;Q07866;Q9NSK0	Kinesin light chain 2;Kinesin light chain 1;Kinesin light chain 4	KLC2;KLC1;KLC4	NaN	NaN	18.9602	NaN	2	3.1	68.934	2	4.12782	NaN	NaN	4.12782	NaN	Q9H0B6;Q07866;Q9NSK0
495	Q9H4E7	Differentially expressed in FDCP 6 homolog	DEF6	NaN	NaN	19.2804	NaN	1	1.7	73.91	1	4.29883	NaN	NaN	4.29883	NaN	Q9H4E7
496	Q9HB07	UPF0160 protein MYG1, mitochondrial	C12orf10	NaN	NaN	19.5237	NaN	1	2.7	42.477	1	4.57619	NaN	NaN	4.57619	NaN	Q9HB07
497	Q9HB71	Calcyclin-binding protein	CACYBP	NaN	NaN	20.8737	NaN	1	10.5	26.21	1	5.16965	NaN	NaN	5.16965	NaN	Q9HB71
498	Q9HCD5	Nuclear receptor coactivator 5	NCOA5	19.6976	NaN	19.6106	NaN	1	1.7	65.536	2	4.89548	4.60735	NaN	4.58116	NaN	Q9HCD5
500	SCUBE2_WT;Q9NQ36;SCUBE2_fragment_Dcub;SCUBE2_DEGF	Signal peptide, CUB and EGF-like domain-containing protein 2	SCUBE2	NaN	25.8482	27.8025	NaN	11	13.7	109.27	13	6.2831	NaN	6.00758	5.95497	NaN	SCUBE2_WT;Q9NQ36;SCUBE2_fragment_Dcub;SCUBE2_DEGF
501	Q9NQS1	Cell death regulator Aven	AVEN	21.5045	NaN	NaN	NaN	2	6.4	38.506	1	5.15128	5.15128	NaN	NaN	NaN	Q9NQS1
502	Q9NR30	Nucleolar RNA helicase 2	DDX21	22.5154	22.8373	23.8032	NaN	2	4.2	87.343	3	5.31666	5.17574	4.81497	5.15235	NaN	Q9NR30
503	Q9NR45	Sialic acid synthase	NANS	20.6574	NaN	21.6439	NaN	1	2.8	40.307	2	5.4888	5.01439	NaN	5.31135	NaN	Q9NR45
504	Q9NRN7	L-aminoadipate-semialdehyde dehydrogenase-phosphopantetheinyl transferase	AASDHPPT	NaN	NaN	21.8474	NaN	1	4.9	35.776	1	5.43059	NaN	NaN	5.43059	NaN	Q9NRN7
505	Q9NSD9	Phenylalanine--tRNA ligase beta subunit	FARSB	20.7613	NaN	NaN	NaN	1	1.5	66.115	1	4.71831	4.71831	NaN	NaN	NaN	Q9NSD9
506	Q9NSI2	Protein FAM207A	FAM207A	18.646	NaN	NaN	NaN	1	4.8	25.456	1	4.5716	4.5716	NaN	NaN	NaN	Q9NSI2
507	Q9NSI6	Bromodomain and WD repeat-containing protein 1	BRWD1	NaN	20.5437	NaN	NaN	1	0.5	262.93	1	4.11982	NaN	4.11982	NaN	NaN	Q9NSI6
508	Q9NTJ3	Structural maintenance of chromosomes protein 4	SMC4	20.3572	NaN	22.0118	NaN	2	1.5	147.18	3	4.89475	4.27688	NaN	4.77495	NaN	Q9NTJ3
509	Q9NXH9	tRNA (guanine(26)-N(2))-dimethyltransferase	TRMT1	21.6044	19.7691	NaN	NaN	2	2.9	72.233	3	5.07936	4.97209	4.41961	NaN	NaN	Q9NXH9
510	Q9NY12	H/ACA ribonucleoprotein complex subunit 1	GAR1	22.3928	NaN	NaN	NaN	2	8.3	22.348	1	5.6995	5.6995	NaN	NaN	NaN	Q9NY12
511	Q9NYF8	Bcl-2-associated transcription factor 1	BCLAF1	NaN	NaN	20.475	NaN	2	3.6	106.12	2	4.6195	NaN	NaN	4.6195	NaN	Q9NYF8
513	Q9NZT1	Calmodulin-like protein 5	CALML5	24.3513	NaN	24.3251	NaN	1	5.5	15.892	0	6.67333	6.37623	NaN	6.36834	NaN	Q9NZT1
514	Q9P0W0	Interferon kappa	IFNK	21.4151	NaN	21.4137	NaN	1	14	25.218	2	5.74741	5.44658	NaN	5.44618	NaN	Q9P0W0
515	Q9P0W8	Spermatogenesis-associated protein 7	SPATA7	26.2854	25.0162	24.0177	NaN	1	1.2	67.718	7	6.51012	6.29992	5.91784	5.61726	NaN	Q9P0W8
516	Q9P121	Neurotrimin	NTM	19.9454	NaN	NaN	NaN	1	9	37.971	1	4.74887	4.74887	NaN	NaN	NaN	Q9P121
517	Q9P258	Protein RCC2	RCC2	19.8213	NaN	NaN	NaN	1	2.5	56.084	1	4.53545	4.53545	NaN	NaN	NaN	Q9P258
518	Q9P2J5	Leucine--tRNA ligase, cytoplasmic	LARS	23.1203	NaN	23.02	NaN	3	2.6	134.46	4	5.4537	5.16749	NaN	5.13732	NaN	Q9P2J5
520	Q9UI32	Glutaminase liver isoform, mitochondrial	GLS2	NaN	NaN	23.7549	NaN	1	1.2	66.322	0	5.65957	NaN	NaN	5.65957	NaN	Q9UI32
522	Q9UKM9	RNA-binding protein Raly	RALY	20.3962	NaN	NaN	NaN	1	3.9	32.463	1	4.88462	4.88462	NaN	NaN	NaN	Q9UKM9
523	Q9ULV4	Coronin-1C	CORO1C	NaN	NaN	21.1917	NaN	1	2.1	53.248	1	5.10058	NaN	NaN	5.10058	NaN	Q9ULV4
524	Q9UMS4	Pre-mRNA-processing factor 19	PRPF19	23.5035	22.7824	23.267	NaN	5	13.1	55.18	6	5.84588	5.50728	5.57943	5.5232	NaN	Q9UMS4
525	Q9UN86	Ras GTPase-activating protein-binding protein 2	G3BP2	26.4959	24.8665	26.9924	NaN	7	15.8	54.12	9	6.28103	5.68723	5.82261	5.88008	NaN	Q9UN86
527	Q9UNM6	26S proteasome non-ATPase regulatory subunit 13	PSMD13	21.1433	NaN	22.6876	NaN	2	4.8	42.945	1	5.5427	4.94981	NaN	5.41467	NaN	Q9UNM6
528	Q9UQ35	Serine/arginine repetitive matrix protein 2	SRRM2	NaN	NaN	22.2461	NaN	2	0.8	299.61	2	3.97223	NaN	NaN	3.97223	NaN	Q9UQ35
529	Q9Y224	UPF0568 protein C14orf166	C14orf166	23.7927	NaN	NaN	NaN	1	3.7	28.068	0	5.95821	5.95821	NaN	NaN	NaN	Q9Y224
530	Q9Y230	RuvB-like 2	RUVBL2	20.6006	NaN	NaN	NaN	1	2.2	51.156	1	4.77005	4.77005	NaN	NaN	NaN	Q9Y230
531	Q9Y262	Eukaryotic translation initiation factor 3 subunit L	EIF3L	22.8233	22.45	23.5215	NaN	5	9	66.726	7	5.91883	5.4081	5.29572	5.57523	NaN	Q9Y262
532	Q9Y265	RuvB-like 1	RUVBL1	22.0538	NaN	21.9871	NaN	2	7.2	50.227	4	5.31192	5.0122	NaN	5.00958	NaN	Q9Y265
533	Q9Y266	Nuclear migration protein nudC	NUDC	NaN	20.683	22.7631	NaN	2	5.7	38.242	3	5.62236	NaN	4.90401	5.53016	NaN	Q9Y266
534	Q9Y2S6	Translation machinery-associated protein 7	TMA7	NaN	18.6452	NaN	NaN	1	14.1	7.0662	1	5.31175	NaN	5.31175	NaN	NaN	Q9Y2S6
535	Q9Y2W1	Thyroid hormone receptor-associated protein 3	THRAP3	23.3793	NaN	21.4954	NaN	2	3.5	108.66	2	5.51875	5.41462	NaN	4.84752	NaN	Q9Y2W1
536	Q9Y2W3	Proton-associated sugar transporter A	SLC45A1	NaN	NaN	21.4474	NaN	1	4.5	84.54	1	5.07613	NaN	NaN	5.07613	NaN	Q9Y2W3
538	Q9Y383	Putative RNA-binding protein Luc7-like 2	LUC7L2	22.0927	NaN	21.8121	NaN	1	2	46.513	2	5.65615	5.39531	NaN	5.31082	NaN	Q9Y383
540	Q9Y3F4	Serine-threonine kinase receptor-associated protein	STRAP	NaN	NaN	21.0964	NaN	1	3.1	38.438	1	5.02845	NaN	NaN	5.02845	NaN	Q9Y3F4
541	Q9Y3I0	tRNA-splicing ligase RtcB homolog	RTCB	25.9183	23.9163	25.0095	NaN	9	19.4	55.21	19	6.62684	6.37665	5.81933	6.0773	NaN	Q9Y3I0
542	Q9Y3X0	Coiled-coil domain-containing protein 9	CCDC9	NaN	NaN	20.5197	NaN	1	1.9	59.702	1	4.83463	NaN	NaN	4.83463	NaN	Q9Y3X0
543	Q9Y490	Talin-1	TLN1	NaN	NaN	23.0392	NaN	1	0.3	269.76	0	4.81164	NaN	NaN	4.81164	NaN	Q9Y490
544	Q9Y4Z0	U6 snRNA-associated Sm-like protein LSm4	LSM4	21.7364	NaN	21.4703	NaN	1	7.2	15.35	1	5.85188	5.58906	NaN	5.50896	NaN	Q9Y4Z0
545	Q9Y520	Protein PRRC2C	PRRC2C	NaN	NaN	19.5166	19.4484	2	0.7	316.91	1	4.14894	NaN	NaN	3.85806	3.83751	Q9Y520
546	Q9Y5B9	FACT complex subunit SPT16	SUPT16H	20.5539	NaN	NaN	NaN	2	1.9	119.91	2	4.45495	4.45495	NaN	NaN	NaN	Q9Y5B9
547	Q9Y657	Spindlin-1	SPIN1	23.1428	NaN	22.0165	NaN	2	8.4	29.6	2	5.95436	5.79057	NaN	5.45154	NaN	Q9Y657
548	Q9Y6G9	Cytoplasmic dynein 1 light intermediate chain 1	DYNC1LI1	20.8182	NaN	NaN	NaN	2	3.8	56.578	2	4.78976	4.78976	NaN	NaN	NaN	Q9Y6G9

## Sheet: matrix14 - peptides
				peptide intensities log2					compare to PGs
id	Leading razor protein	Gene names	Protein names	Intensity cub-only_02	Intensity DEGF_03	Intensity h-scube_Dcub_01	Intensity Scube-WT_04	Missed cleavages	Protein group IDs	R Count	K Count	Length	Mass	PEP	Score	Intensity	Mass deficit	MS/MS Count	Start position	End position	Sequence	Proteins
0	Q8NHH1	TTLL11	Tubulin polyglutamylase TTLL11	NaN	NaN	26.4328	NaN	0	446	1	0	9	802.43	0.0087434	40.103	90585000	0.0205977	0	2	10	AAAASVTGR	Q8NHH1
1	Q01780	EXOSC10	Exosome component 10	NaN	NaN	18.5124	NaN	0	348	1	0	10	1014.55	0.01714	40.002	373930	0.0391167	1	759	768	AAAEQAISVR	Q01780
2	Q7KZF4	SND1	Staphylococcal nuclease domain-containing protein 1	NaN	NaN	20.5354	NaN	0	428	0	1	9	871.44	0.018219	46.426	1519700	-0.00091665	1	63	71	AAATQPDAK	Q7KZF4
3	Q9UNF0	PACSIN2	Protein kinase C and casein kinase substrate in neurons protein 2	NaN	NaN	NaN	NaN	0	526	1	0	9	958.472	2.1928e-05	72.485	0	-0.00892297	1	276	284	AADAVEDLR	Q9UNF0
5	P55884	EIF3B	Eukaryotic translation initiation factor 3 subunit B	21.4245	NaN	21.4304	NaN	0	287	1	0	7	742.361	0.018474	70.912	5640800	-0.0205189	0	135	141	AAEAEPR	P55884
6	Q8WUM4	PDCD6IP	Programmed cell death 6-interacting protein	NaN	NaN	20.7733	NaN	0	449	0	1	7	746.381	0.015664	68.915	1792200	-0.00230141	0	42	48	AAEELSK	Q8WUM4
7	P49327	FASN	Fatty acid synthase;[Acyl-carrier-protein] S-acetyltransferase;[Acyl-carrier-protein] S-malonyltransferase;3-oxoacyl-[acyl-carrier-protein] synthase;3-oxoacyl-[acyl-carrier-protein] reductase;3-hydroxyacyl-[acyl-carrier-protein] dehydratase;Enoyl-[acyl-carrier-protein] reductase;Oleoyl-[acyl-carrier-protein] hydrolase	NaN	NaN	20.3525	NaN	0	261	0	1	8	906.445	0.014742	58.981	1338800	-0.0122678	1	2429	2436	AAEQYTPK	P49327
9	Q9UQ35	SRRM2	Serine/arginine repetitive matrix protein 2	NaN	NaN	20.1024	NaN	1	528	2	0	20	2174	8.3391e-05	41.86	1125700	-0.0371812	1	137	156	AAFGISDSYVDGSSFDPQRR	Q9UQ35
10	Q9Y230	RUVBL2	RuvB-like 2	20.6006	NaN	NaN	NaN	0	530	1	0	10	1057.6	0.0073225	53.968	1590000	0.0689066	1	55	64	AAGVVLEMIR	Q9Y230
11	Q92804	TAF15;FUS	TATA-binding protein-associated factor 2N;RNA-binding protein FUS	28.3647	26.1008	27.6927	NaN	0	233;457	0	1	9	1021.49	9.8188e-121	152.63	634520000	-0.0229881	2	298	306	AAIDWFDGK	Q92804;P35637
12	P35637	FUS	RNA-binding protein FUS	22.0552	NaN	NaN	NaN	1	233	0	2	17	1893.93	1.9915e-07	52.453	4358000	0.0149073	1	349	365	AAIDWFDGKEFSGNPIK	P35637
14	P07814	EPRS	Bifunctional glutamate/proline--tRNA ligase;Glutamate--tRNA ligase;Proline--tRNA ligase	20.7734	NaN	NaN	NaN	0	128	0	1	13	1544.81	0.021631	31.228	1792300	0.0593488	1	217	229	AALLNQHYQVNFK	P07814
16	Q969R5	L3MBTL2	Lethal(3)malignant brain tumor-like protein 2	23.4164	NaN	NaN	NaN	0	464	0	1	8	878.432	0.018521	57.463	11195000	-0.0120552	1	192	199	AAPVSCFK	Q969R5
17	P04075	ALDOA	Fructose-bisphosphate aldolase A	NaN	20.6131	21.675	NaN	0	109	0	1	8	936.455	0.021021	77.674	4952100	-0.015508	2	323	330	AAQEEYVK	P04075
18	P23588	EIF4B	Eukaryotic translation initiation factor 4B	NaN	21.1679	NaN	NaN	0	207	0	1	9	820.444	0.011052	63.565	2356000	0.0268984	1	357	365	AASIFGGAK	P23588
19	P23588	EIF4B	Eukaryotic translation initiation factor 4B	25.165	21.4544	25.1586	NaN	1	207	1	1	16	1530.82	0.010872	44.601	77948000	0.0712656	3	357	372	AASIFGGAKPVDTAAR	P23588
20	Q9Y3F4	STRAP	Serine-threonine kinase receptor-associated protein	NaN	NaN	21.0964	NaN	0	540	0	1	11	1036.52	0.0019956	45.022	2242100	0.00212562	1	74	84	AATAAADFTAK	Q9Y3F4
21	P07910	HNRNPC;HNRNPCL4;HNRNPCL1;HNRNPCL3;HNRNPCL2	Heterogeneous nuclear ribonucleoproteins C1/C2;Heterogeneous nuclear ribonucleoprotein C-like 4;Heterogeneous nuclear ribonucleoprotein C-like 1;Heterogeneous nuclear ribonucleoprotein C-like 3;Heterogeneous nuclear ribonucleoprotein C-like 2	25.3985	23.6477	24.8632	NaN	0	130	1	0	9	844.404	0.0002931	103.74	87889000	-0.0245312	6	65	73	AAVAGEDGR	P07910;P0DMR1;O60812;B7ZW38;B2RXH8
22	Q01844	EWSR1	RNA-binding protein EWS	26.4444	24.7541	26.2691	NaN	0	349	0	1	9	1021.49	2.8596e-90	145.63	200490000	-0.0229881	6	425	433	AAVEWFDGK	Q01844
24	P78527	PRKDC	DNA-dependent protein kinase catalytic subunit	NaN	NaN	NaN	NaN	0	338	1	0	8	891.445	0.009189	58.981	0	-0.00503361	1	3826	3833	AAYLSDPR	P78527
25	O00634	NTN3;NTN1	Netrin-3;Netrin-1	21.3367	NaN	NaN	NaN	0	58	0	1	12	1241.53	0.0050531	40.727	2648500	-0.0829774	1	373	384	ACDCHPVGAAGK	O00634;O95631
26	O43707	ACTN4	Alpha-actinin-4	19.7408	NaN	20.1067	NaN	1	74	2	0	22	2555.17	5.995e-05	39.203	2005300	-0.0443142	2	792	813	ACLISLGYDVENDRQGEAEFNR	O43707
28	Q13409	DYNC1I2	Cytoplasmic dynein 1 intermediate chain 2	19.6834	NaN	20.2799	NaN	0	379	1	0	10	1061.46	0.0080746	67.993	2115100	-0.0657411	1	626	635	ADAEEEAATR	Q13409
29	Q06830	PRDX1	Peroxiredoxin-1	22.9214	NaN	NaN	NaN	0	358	1	0	8	893.424	0.0040904	96.492	7943700	-0.0266795	0	121	128	ADEGISFR	Q06830
30	P14868	DARS	Aspartate--tRNA ligase, cytoplasmic	NaN	NaN	21.0007	NaN	0	175	1	0	8	972.503	0.015005	60.76	2098200	0.015529	1	56	63	ADEVVWVR	P14868
31	O60506	SYNCRIP;HNRNPR	Heterogeneous nuclear ribonucleoprotein Q;Heterogeneous nuclear ribonucleoprotein R	24.3117	24.9604	23.8736	22.3325	0	71;79	0	1	10	1093.47	0	210.6	74121000	-0.0753781	4	567	576	ADGYNQPDSK	O60506;O43390
32	Q86V81	ALYREF	THO complex subunit 4	NaN	NaN	22.2508	NaN	2	435	1	2	16	1876.94	2.5539e-09	67.136	4990500	0.0352769	0	2	17	ADKMDMSLDDIIKLNR	Q86V81
33	Q14204	DYNC1H1	Cytoplasmic dynein 1 heavy chain 1	21.4514	NaN	21.6056	NaN	0	392	0	1	9	886.476	0.0067978	78.516	6058600	0.0282179	2	3463	3471	ADLAAVEAK	Q14204
35	Q969G3	SMARCE1	SWI/SNF-related matrix-associated actin-dependent regulator of chromatin subfamily E member 1	20.0029	NaN	NaN	NaN	0	462	1	0	10	1103.51	0.014622	48.283	1050700	-0.0381325	1	149	158	AEAALEEESR	Q969G3
37	Q14566	MCM6	DNA replication licensing factor MCM6	NaN	NaN	19.4012	NaN	0	395	0	1	12	1174.55	0.01482	36.334	692390	-0.0336958	1	230	241	AEAVESAQAGDK	Q14566
38	P15880	RPS2	40S ribosomal protein S2	26.906	NaN	26.2677	NaN	1	183	0	2	11	1332.64	0.00010242	67.519	206540000	-0.0146261	1	55	65	AEDKEWMPVTK	P15880
39	P62913	RPL11	60S ribosomal protein L11	NaN	NaN	21.1442	NaN	0	326	0	1	7	830.439	0.00051159	94.262	2317600	0.016547	0	79	85	AEEILEK	P62913
40	P11387	TOP1	DNA topoisomerase 1	NaN	NaN	20.6524	NaN	0	158	0	1	10	1111.56	0.0094391	42.599	1648100	0.00366019	1	253	262	AEEVATFFAK	P11387
41	Q9Y2W1	THRAP3	Thyroid hormone receptor-associated protein 3	22.2588	NaN	21.4954	NaN	1	535	1	1	20	2378.99	6.8341e-05	47.397	7974800	-0.146945	2	792	811	AEEYTEETEEREESTTGFDK	Q9Y2W1
43	P23246	SFPQ	Splicing factor, proline- and glutamine-rich	NaN	NaN	24.5964	NaN	0	203	1	0	9	1046.47	0.016498	42.109	25366000	-0.0511167	1	350	358	AELDDTPMR	P23246
44	Q8WZ82	OVCA2	Ovarian cancer-associated gene 2 protein	NaN	NaN	NaN	NaN	0	451	1	0	22	2251.11	0.0029609	11.46	0	0.0300425	2	37	58	AELVCLSGPHPVPDPPGPEGAR	Q8WZ82
45	P13797	PLS3	Plastin-3	NaN	NaN	21.0527	NaN	0	168	0	1	10	1119.52	0.0031079	76.827	2175200	-0.0319572	1	337	346	AESMLQQADK	P13797
46	P22314	UBA1	Ubiquitin-like modifier-activating enzyme 1	NaN	23.3724	24.2442	NaN	0	200	1	0	7	785.403	1.465e-19	124.89	30730000	0.00188083	2	128	134	AEVSQPR	P22314
47	P23588	EIF4B	Eukaryotic translation initiation factor 4B	24.6357	NaN	25.1143	NaN	0	207	1	0	7	756.355	5.1631e-47	134.12	62388000	-0.0324357	1	280	286	AFGSGYR	P23588
48	P84103	SRSF3	Serine/arginine-rich splicing factor 3	23.2433	NaN	21.9738	NaN	0	342	1	0	9	1042.52	0.0044433	59.205	14049000	0.00405491	2	29	37	AFGYYGPLR	P84103
49	P17987	TCP1	T-complex protein 1 subunit alpha	22.8502	NaN	NaN	NaN	0	190	1	0	12	1410.66	0.0057513	41.401	7561500	-0.02488	1	469	480	AFHNEAQVNPER	P17987
50	P15880	RPS2	40S ribosomal protein S2	21.6363	NaN	21.7546	NaN	0	183	0	1	17	1715.9	0.016534	27.208	6797900	0.0701909	2	126	142	AFVAIGDYNGHVGLGVK	P15880
51	Q8WW12	PCNP	PEST proteolytic signal-containing nuclear protein	NaN	20.9848	NaN	NaN	1	450	0	2	16	1538.76	0.009392	46.408	2075200	0.00982253	0	17	32	AGAAGGPEEEAEKPVK	Q8WW12
54	P63261	ACTG1;ACTB;ACTG2;ACTA1;ACTC1;ACTA2;POTEE;POTEF;POTEI;POTEJ	Actin, cytoplasmic 2;Actin, cytoplasmic 2, N-terminally processed;Actin, cytoplasmic 1;Actin, cytoplasmic 1, N-terminally processed;Actin, gamma-enteric smooth muscle;Actin, alpha skeletal muscle;Actin, alpha cardiac muscle 1;Actin, aortic smooth muscle;POTE ankyrin domain family member E;POTE ankyrin domain family member F;POTE ankyrin domain family member I;POTE ankyrin domain family member J	25.196	25.509	25.7103	NaN	0	291	1	0	10	975.441	4.7215e-115	149.65	141090000	-0.0476945	2	19	28	AGFAGDDAPR	P63261;P60709;P63267;P68133;P68032;P62736;Q6S8J3;A5A3E0;P0CG38;P0CG39
55	P13639	EEF2	Elongation factor 2	23.3024	NaN	24.1902	NaN	0	167	1	0	8	757.445	0.020061	91.626	29487000	0.0562126	2	43	50	AGIIASAR	P13639
56	P23526	AHCY	Adenosylhomocysteinase	NaN	NaN	22.6273	NaN	0	205	0	1	9	1003.55	0.022165	44.447	6478600	0.0474697	1	95	103	AGIPVYAWK	P23526
57	Q99878	HIST1H2AJ;HIST1H2AH;H2AFJ;HIST2H2AC;HIST2H2AA3;HIST1H2AD;HIST1H2AG;HIST1H2AC;HIST3H2A;HIST1H2AB;HIST1H2AA;H2AFX;HIST2H2AB;H2AFV;H2AFZ	Histone H2A type 1-J;Histone H2A type 1-H;Histone H2A.J;Histone H2A type 2-C;Histone H2A type 2-A;Histone H2A type 1-D;Histone H2A type 1;Histone H2A type 1-C;Histone H2A type 3;Histone H2A type 1-B/E;Histone H2A type 1-A;Histone H2AX;Histone H2A type 2-B;Histone H2A.V;Histone H2A.Z	27.2647	25.2887	27.1045	NaN	0	144;145	1	0	9	943.524	4.7458e-84	144.83	346540000	0.0499291	4	22	30	AGLQFPVGR	Q99878;Q96KK5;Q9BTM1;Q16777;Q6FI13;P20671;P0C0S8;Q93077;Q7L7L0;P04908;Q96QV6;P16104;Q8IUE6;Q71UI9;P0C0S5
58	SCUBE2_WT	SCUBE2	Signal peptide, CUB and EGF-like domain-containing protein 2	NaN	24.6382	NaN	NaN	0	500	1	0	9	972.43	0.017767	72.485	26112000	-0.0572085	1	635	643	AGTYYDGAR	SCUBE2_WT;Q9NQ36;SCUBE2_DEGF
59	P06733	ENO1	Alpha-enolase	NaN	22.7029	NaN	NaN	1	120	1	1	20	2175.07	2.0823e-05	49.528	6827300	0.0265095	1	234	253	AGYTDKVVIGMDVAASEFFR	P06733
60	Q9BQA1	WDR77	Methylosome protein 50	23.4376	NaN	23.4996	NaN	0	482	0	1	15	1546.77	3.4618e-07	57.136	23221000	0.0159316	2	165	179	AHAAQVTCVAASPHK	Q9BQA1
61	P50990	CCT8	T-complex protein 1 subunit theta	NaN	NaN	21.976	NaN	0	268	0	1	14	1610.79	0.014751	32.734	4125200	0.0099184	1	139	152	AHEILPNLVCCSAK	P50990
62	Q00610	CLTC;CLTCL1	Clathrin heavy chain 1;Clathrin heavy chain 2	20.8504	NaN	NaN	NaN	0	344	0	1	9	1068.54	0.022165	44.447	1890600	0.00708615	1	611	619	AHIAQLCEK	Q00610;P53675
63	P62308	SNRPG;SNRPGP15	Small nuclear ribonucleoprotein G;Putative small nuclear ribonucleoprotein G-like protein 15	23.708	NaN	NaN	NaN	0	3	0	1	7	790.434	0.015915	69.093	13703000	0.0301386	0	4	10	AHPPELK	P62308;A8MWD9
64	P15121	AKR1B1	Aldose reductase	21.0471	NaN	21.0218	NaN	1	177	0	2	22	2435.34	0.0025542	29.636	4295700	0.175631	2	156	177	AIGISNFNHLQVEMILNKPGLK	P15121
65	P60842	EIF4A1	Eukaryotic initiation factor 4A-I	NaN	NaN	22.6489	NaN	0	292	0	1	7	813.478	0.016332	69.39	6576700	0.0640455	0	62	68	AILPCIK	P60842
66	O43242	PSMD3	26S proteasome non-ATPase regulatory subunit 3	20.9397	NaN	20.9344	NaN	0	70	1	0	10	1178.59	1.9753e-07	105.57	4015300	0.0109991	0	297	306	AIQLEYSEAR	O43242
67	Q9BUJ2	HNRNPUL1	Heterogeneous nuclear ribonucleoprotein U-like protein 1	22.131	NaN	21.0346	NaN	1	487	1	1	14	1643.82	0.0010798	59.898	6741000	0.0227144	2	528	541	AIVICPTDEDLKDR	Q9BUJ2
68	Q07666	KHDRBS1;KHDRBS2;KHDRBS3;NFKBIL1;MYH16	KH domain-containing, RNA-binding, signal transduction-associated protein 1;KH domain-containing, RNA-binding, signal transduction-associated protein 2;KH domain-containing, RNA-binding, signal transduction-associated protein 3;NF-kappa-B inhibitor-like protein 1;Putative uncharacterized protein MYH16	NaN	NaN	NaN	NaN	1	360	1	1	7	873.456	5.6137e-15	86.472	0	0.0138062	1	207	213	AKEEELR	Q07666;Q5VWX1;O75525;Q9UBC1;Q9H6N6
69	P16403	HIST1H1C;HIST1H1E;HIST1H1D;HIST1H1A;HIST1H1T	Histone H1.2;Histone H1.4;Histone H1.3;Histone H1.1;Histone H1t	20.0072	NaN	20.071	NaN	1	152	1	1	15	1577.78	0.022192	27.767	2155300	0.0140048	2	65	79	ALAAAGYDVEKNNSR	P16403;P10412;P16402;Q02539;P22492
70	O94776	MTA2	Metastasis-associated protein MTA2	NaN	NaN	20.1865	NaN	0	93	1	0	9	1007.47	0.01845	53.166	1193300	-0.0328425	1	206	214	ALDCSSSIR	O94776
71	Q06210	GFPT1	Glutamine--fructose-6-phosphate aminotransferase [isomerizing] 1	20.711	20.137	20.8903	NaN	1	356	1	1	28	3273.57	0.00050189	22.981	4813100	0.0265965	3	68	95	ALDEEVHKQQDMDLDIEFDVHLGIAHTR	Q06210
72	P35998	PSMC2	26S protease regulatory subunit 7	21.3877	21.0167	21.3658	NaN	0	234	0	1	11	1156.63	5.1508e-12	98.033	7567800	0.0619025	3	24	34	ALDEGDIALLK	P35998
73	P11940	PABPC1;PABPC4	Polyadenylate-binding protein 1;Polyadenylate-binding protein 4	21.4153	NaN	NaN	NaN	0	160	0	1	11	1265.63	0.015786	41.876	2796700	0.0103829	0	68	78	ALDTMNFDVIK	P11940;Q13310
74	P38159	RBMX	RNA-binding motif protein, X chromosome;RNA-binding motif protein, X chromosome, N-terminally processed	25.5633	24.3633	25.3529	NaN	0	236	0	1	8	833.465	0.018454	89.55	114010000	0.0413101	3	23	30	ALEAVFGK	P38159
75	P19338	NCL	Nucleolin	26.6799	24.7617	26.642	NaN	0	193	0	1	8	843.507	0.017852	87.323	240670000	0.0785557	3	363	370	ALELTGLK	P19338
77	Q8WZA9	IRGQ	Immunity-related GTPase family Q protein	NaN	NaN	19.4097	NaN	0	452	1	0	12	1127.63	0.0039806	38.086	696470	0.071162	1	533	544	ALGLASGELAAR	Q8WZA9
78	Q92499	DDX1	ATP-dependent RNA helicase DDX1	22.86	NaN	NaN	NaN	0	453	1	0	8	883.513	0.0040267	72.138	7613000	0.0663009	2	289	296	ALIVEPSR	Q92499
79	O14818	PSMA7;PSMA8	Proteasome subunit alpha type-7;Proteasome subunit alpha type-7-like	NaN	NaN	19.5553	NaN	0	61	0	1	11	1099.62	0.0060463	38.086	770410	0.0778968	1	194	204	ALLEVVQSGGK	O14818;Q8TAA3
80	P22314	UBA1	Ubiquitin-like modifier-activating enzyme 1	20.7156	NaN	NaN	NaN	1	200	1	1	17	1936.04	0.019581	25.558	1721900	0.107212	1	369	385	ALPAVQQNNLDEDLIRK	P22314
81	P09211	GSTP1	Glutathione S-transferase P	NaN	NaN	21.2256	NaN	1	138	0	2	20	2125.15	0.020999	24.3	2452100	0.135583	1	122	141	ALPGQLKPFETLLSQNQGGK	P09211
82	P40227	CCT6A	T-complex protein 1 subunit zeta	21.1942	NaN	23.0848	NaN	0	240	0	1	9	1075.59	0.0074675	81.548	11296000	0.056589	2	130	138	ALQFLEEVK	P40227
83	O60678	PRMT3	Protein arginine N-methyltransferase 3	NaN	NaN	NaN	NaN	0	80	1	0	10	971.54	5.5187e-275	140.5	0	0.0530857	2	169	178	ALSAEAALAR	O60678
84	P19338	NCL	Nucleolin	23.3094	NaN	23.3415	NaN	0	193	0	1	8	755.454	0.009828	102.71	21024000	0.0666303	2	117	124	ALVATPGK	P19338
85	O43175	PHGDH	D-3-phosphoglycerate dehydrogenase	21.2937	NaN	NaN	NaN	0	69	0	1	19	2047.02	0.0012645	39.523	2570700	0.0340462	0	271	289	ALVDHENVISCPHLGASTK	O43175
86	Q9HB07	C12orf10	UPF0160 protein MYG1, mitochondrial	NaN	NaN	19.5237	NaN	0	496	1	0	10	1098.6	0.013512	41.029	753750	0.0579651	1	244	253	ALVEEALAQR	Q9HB07
87	P47897	QARS	Glutamine--tRNA ligase	NaN	NaN	20.1002	NaN	0	256	1	0	9	988.538	0.01176	47.082	1124000	0.042824	1	568	576	AMAVLESLR	P47897
88	P15259	PGAM2;PGAM1	Phosphoglycerate mutase 2;Phosphoglycerate mutase 1	21.2777	21.0653	22.9228	NaN	0	180	0	1	10	974.486	0.0038114	71.501	12688000	-0.00274763	4	242	251	AMEAVAAQGK	P15259;P18669
89	O60506	SYNCRIP	Heterogeneous nuclear ribonucleoprotein Q	NaN	NaN	21.7546	NaN	0	79	0	1	8	908.373	0.01895	44.692	3538200	-0.0846636	1	387	394	AMEEMNGK	O60506
90	O60506	SYNCRIP	Heterogeneous nuclear ribonucleoprotein Q	NaN	20.6174	NaN	NaN	2	79	0	3	26	2931.4	0.022133	8.9676	1608600	0.0109657	1	387	412	AMEEMNGKDLEGENIEIVFAKPPDQK	O60506
91	P17980	PSMC3	26S protease regulatory subunit 6A	21.3968	NaN	NaN	NaN	1	189	1	1	20	2252.03	1.0742e-06	50.425	2761000	-0.0492407	1	174	193	AMEVDERPTEQYSDIGGLDK	P17980
92	P98179	RBM3	RNA-binding protein 3	22.8696	NaN	NaN	NaN	0	343	1	0	10	1048.46	0.0049262	66.621	7663700	-0.0615344	1	66	75	AMNGESLDGR	P98179
93	P22087	FBL	rRNA 2-O-methyltransferase fibrillarin	23.5281	22.8642	23.7647	NaN	1	198	0	2	20	2097	7.3389e-07	51.348	33984000	0.000211743	3	266	285	ANCIDSTASAEAVFASEVKK	P22087
94	P30048	PRDX3	Thioredoxin-dependent peroxide reductase, mitochondrial	20.8218	20.6659	20.6652	20.28	0	218	1	0	30	3449.62	1.4899e-24	52.971	6453100	-0.00570437	4	119	148	ANEFHDVNCEVVAVSVDSHFSHLAWINTPR	P30048
95	P30048	PRDX3	Thioredoxin-dependent peroxide reductase, mitochondrial	NaN	20.9754	NaN	20.5724	1	218	1	1	31	3577.72	0.0042272	10.511	3621000	0.030335	2	119	149	ANEFHDVNCEVVAVSVDSHFSHLAWINTPRK	P30048
96	Q14152	EIF3A	Eukaryotic translation initiation factor 3 subunit A	NaN	NaN	22.354	NaN	0	390	0	1	9	1005.51	0.01105	91.318	5360700	0.0105746	0	15	23	ANEFLEVGK	Q14152
97	Q13595	TRA2A;TRA2B	Transformer-2 protein homolog alpha;Transformer-2 protein homolog beta	NaN	21.7417	NaN	NaN	0	383	1	0	9	961.429	0.002753	59.35	3506800	-0.0535281	1	180	188	ANGMELDGR	Q13595;P62995
98	P23246	SFPQ	Splicing factor, proline- and glutamine-rich	NaN	NaN	25.5866	NaN	0	203	1	0	7	785.476	4.0313e-26	128.38	50388000	0.0746184	1	280	286	ANLSLLR	P23246
99	P10586	PTPRF	Receptor-type tyrosine-protein phosphatase F	NaN	22.9152	NaN	NaN	0	153	1	0	8	793.408	0.0086565	44.611	7909900	0.00328387	1	2	9	APEPAPGR	P10586
100	P07900	HSP90AA1	Heat shock protein HSP 90-alpha	NaN	NaN	20.8077	NaN	0	129	1	0	9	1107.53	0.01812	42.109	1835400	-0.0145573	1	347	355	APFDLFENR	P07900
101	P14618	PKM	Pyruvate kinase PKM	NaN	24.7039	25.1607	NaN	0	170	1	0	8	839.523	0.0010397	89.046	64835000	0.096707	1	448	455	APIIAVTR	P14618
102	P17844	DDX5;DDX17	Probable ATP-dependent RNA helicase DDX5;Probable ATP-dependent RNA helicase DDX17	24.1466	23.0501	23.87	NaN	0	188;458	1	0	12	1225.7	1.756e-08	89.247	42589000	0.0992133	5	392	403	APILIATDVASR	P17844;Q92841
103	P35637	FUS	RNA-binding protein FUS	26.6051	NaN	27.3139	NaN	1	233	1	1	24	2251.97	1.28e-297	163.72	268920000	-0.109413	3	449	472	APKPDGPGGGPGGSHMGGNYGDDR	P35637
104	Q00839	HNRNPU	Heterogeneous nuclear ribonucleoprotein U	NaN	22.6612	21.9578	NaN	0	345	0	1	7	772.39	0.00012681	91.093	10706000	-0.00514071	0	559	565	APQCLGK	Q00839
105	O60832	DKC1	H/ACA ribonucleoprotein complex subunit 4	NaN	NaN	20.5484	NaN	0	83	0	1	10	982.545	0.0074042	68.224	1533500	0.0527746	0	434	443	APQVVAEAAK	O60832
106	P0DMV8	HSPA1A;HSPA1B	Heat shock 70 kDa protein 1A;Heat shock 70 kDa protein 1B	NaN	NaN	21.6478	NaN	0	148	1	0	14	1464.8	0.018569	46.408	3285800	0.0910658	1	329	342	AQIHDLVLVGGSTR	P0DMV8;P0DMV9
107	Q9Y265	RUVBL1	RuvB-like 1	20.9957	NaN	20.8637	NaN	0	532	0	1	22	2323.17	0.0043119	29.126	3999000	0.0569122	2	379	400	AQTEGINISEEALNHLGEIGTK	Q9Y265
108	P49327	FASN	Fatty acid synthase;[Acyl-carrier-protein] S-acetyltransferase;[Acyl-carrier-protein] S-malonyltransferase;3-oxoacyl-[acyl-carrier-protein] synthase;3-oxoacyl-[acyl-carrier-protein] reductase;3-hydroxyacyl-[acyl-carrier-protein] dehydratase;Enoyl-[acyl-carrier-protein] reductase;Oleoyl-[acyl-carrier-protein] hydrolase	NaN	21.8405	NaN	NaN	0	261	1	0	10	1042.58	0.019601	39.305	3755200	0.0575224	1	1073	1082	AQVADVVVSR	P49327
111	P23588	EIF4B	Eukaryotic translation initiation factor 4B	22.4688	NaN	22.4103	NaN	1	207	2	0	14	1606.74	1.2953e-17	95.264	11379000	-0.041515	7	201	214	ARPATDSFDDYPPR	P23588
112	P14866	HNRNPL	Heterogeneous nuclear ribonucleoprotein L	NaN	NaN	20.553	NaN	2	174	1	2	24	2687.3	0.013357	12.554	1538400	0.028561	1	249	272	ASLNGADIYSGCCTLKIEYAKPTR	P14866
113	P07910	HNRNPC;HNRNPCL4;HNRNPCL1;HNRNPCL3;HNRNPCL2	Heterogeneous nuclear ribonucleoproteins C1/C2;Heterogeneous nuclear ribonucleoprotein C-like 4;Heterogeneous nuclear ribonucleoprotein C-like 1;Heterogeneous nuclear ribonucleoprotein C-like 3;Heterogeneous nuclear ribonucleoprotein C-like 2	22.5141	NaN	22.0539	NaN	0	130	0	1	7	732.377	0.0047895	90.777	10344000	-0.000276058	2	2	8	ASNVTNK	P07910;P0DMR1;O60812;B7ZW38;B2RXH8
114	Q06830	PRDX1	Peroxiredoxin-1	23.5175	NaN	25.0915	NaN	0	358	0	1	11	1163.56	4.1399e-137	152.34	47759000	-0.0107454	1	17	27	ATAVMPDGQFK	Q06830
115	P32119	PRDX2	Peroxiredoxin-2	23.0796	23.2628	24.6361	NaN	0	226	0	1	10	977.518	0.0027035	78.334	45002000	0.0285377	4	17	26	ATAVVDGAFK	P32119
116	P23526	AHCY	Adenosylhomocysteinase	22.1723	22.3284	22.7577	NaN	0	205	0	1	9	904.469	0.0034892	96.492	17085000	0.0127474	1	206	214	ATDVMIAGK	P23526
118	P15880	RPS2	40S ribosomal protein S2	NaN	NaN	23.0684	NaN	0	183	0	1	8	851.439	0.019994	71.379	8796200	0.00722121	0	239	246	ATFDAISK	P15880
119	P31942	HNRNPH3	Heterogeneous nuclear ribonucleoprotein H3	20.7508	NaN	NaN	NaN	0	223	0	1	21	2176.99	0.0063745	29.136	1764500	-0.0467543	1	233	253	ATGEADVEFVTHEDAVAAMSK	P31942
120	Q99832	CCT7	T-complex protein 1 subunit eta	NaN	22.5582	NaN	NaN	0	479	0	1	12	1202.65	5.9572e-05	75.294	6175900	0.0574475	1	56	67	ATISNDGATILK	Q99832
121	P61626	LYZ	Lysozyme C	NaN	23.3198	NaN	NaN	0	306	1	0	9	980.431	9.8188e-121	152.63	10470000	-0.0598264	2	60	68	ATNYNAGDR	P61626
122	Q9P0W8	SPATA7	Spermatogenesis-associated protein 7	26.2854	25.0162	24.0177	NaN	0	515	1	0	7	742.434	3.5654e-107	122.15	132710000	0.0522186	7	9	15	ATSVLPR	Q9P0W8
123	P11142	HSPA8	Heat shock cognate 71 kDa protein	NaN	20.9792	NaN	NaN	0	157	0	1	7	790.371	0.015664	68.915	2067200	-0.0327075	0	551	557	ATVEDEK	P11142
124	Q01469	FABP5	Fatty acid-binding protein, epidermal	NaN	NaN	20.2076	NaN	0	347	1	0	9	1000.53	0.0087301	40.002	1210900	0.0299138	0	2	10	ATVQQLEGR	Q01469
125	P50990	CCT8	T-complex protein 1 subunit theta	22.3559	22.7805	23.5531	NaN	0	268	0	1	10	1064.51	7.0538e-05	89.355	24881000	-0.0158374	1	391	400	AVDDGVNTFK	P50990
126	Q6ZSZ5	ARHGEF18	Rho guanine nucleotide exchange factor 18	NaN	17.477	NaN	NaN	1	426	1	1	21	2433.06	0.022435	7.8971	182430	-0.0950102	0	784	804	AVESCPDEEEGPFSLPEEERK	Q6ZSZ5
127	P63261	ACTG1;ACTB;ACTG2;ACTA1;ACTC1;ACTA2;POTEE;POTEF;POTEI	Actin, cytoplasmic 2;Actin, cytoplasmic 2, N-terminally processed;Actin, cytoplasmic 1;Actin, cytoplasmic 1, N-terminally processed;Actin, gamma-enteric smooth muscle;Actin, alpha skeletal muscle;Actin, alpha cardiac muscle 1;Actin, aortic smooth muscle;POTE ankyrin domain family member E;POTE ankyrin domain family member F;POTE ankyrin domain family member I	NaN	NaN	25.8484	NaN	0	291	1	0	9	944.544	0.010816	63.48	60413000	0.0698608	1	29	37	AVFPSIVGR	P63261;P60709;P63267;P68133;P68032;P62736;Q6S8J3;A5A3E0;P0CG38
128	Q9H0B6	KLC2	Kinesin light chain 2	NaN	NaN	18.9602	NaN	0	494	1	0	10	1098.64	0.0096996	42.109	510030	0.0943339	1	23	32	AVIQGLETLR	Q9H0B6
129	P23528	CFL1	Cofilin-1	21.131	NaN	22.1495	NaN	1	206	0	2	11	1308.67	0.0028513	32.008	6948800	0.0327826	2	35	45	AVLFCLSEDKK	P23528
130	P26641	EEF1G	Elongation factor 1-gamma	24.0553	NaN	NaN	NaN	0	214	0	1	7	714.428	0.021262	62.717	17433000	0.0589534	1	202	208	AVLGEVK	P26641
131	Q00610	CLTC	Clathrin heavy chain 1	NaN	NaN	22.5101	NaN	0	344	0	1	7	827.418	0.022669	64.757	5973300	-0.00285845	1	1435	1441	AVNYFSK	Q00610
133	Q8WUM4	PDCD6IP	Programmed cell death 6-interacting protein	NaN	NaN	20.9773	NaN	0	449	0	1	9	914.482	0.011469	77.058	2064400	0.0214831	1	502	510	AVQADGQVK	Q8WUM4
134	P11940	PABPC1;PABPC4;PABPC3;PABPC1L	Polyadenylate-binding protein 1;Polyadenylate-binding protein 4;Polyadenylate-binding protein 3;Polyadenylate-binding protein 1-like	22.8997	NaN	NaN	NaN	0	160	1	0	8	876.412	0.018758	60.76	7825100	-0.0307989	0	349	356	AVTEMNGR	P11940;Q13310;Q9H361;Q4VXU2
135	Q9Y490	TLN1	Talin-1	NaN	NaN	23.0392	NaN	0	543	1	0	8	871.488	0.0074211	92.692	8619800	0.0466803	0	1191	1198	AVTQALNR	Q9Y490
136	P62917	RPL8	60S ribosomal protein L8	20.8899	NaN	20.4603	NaN	0	327	1	0	11	940.545	0.00020041	72.485	3385700	0.072763	1	164	174	AVVGVVAGGGR	P62917
137	P23246	SFPQ;NONO	Splicing factor, proline- and glutamine-rich;Non-POU domain-containing octamer-binding protein	26.1112	24.6014	25.4337	NaN	0	203;404	1	0	8	885.492	0	186.43	143260000	0.044655	4	400	407	AVVIVDDR	P23246;Q15233
138	Q12905	ILF2	Interleukin enhancer-binding factor 2	23.3601	22.2546	23.3233	NaN	1	368	0	2	8	960.492	5.0308e-22	123.69	26267000	0.00982079	0	357	364	AYEKPPEK	Q12905
139	Q15056	EIF4H	Eukaryotic translation initiation factor 4H	22.0918	NaN	21.6423	NaN	0	402	1	0	9	900.409	0.015805	69.998	7743200	-0.0452082	0	11	19	AYSSFGGGR	Q15056
140	P12004	PCNA	Proliferating cell nuclear antigen	21.6569	NaN	22.709	NaN	0	161	1	0	11	1260.61	0.00020047	76.465	10163000	-0.00664667	2	81	91	CAGNEDIITLR	P12004
144	Q8NHW5	RPLP0P6;RPLP0	60S acidic ribosomal protein P0-like;60S acidic ribosomal protein P0	20.1765	NaN	20.9612	NaN	0	115	0	1	12	1265.61	0.0043488	47.823	3226400	-0.0147577	3	27	38	CFIVGADNVGSK	Q8NHW5;P05388
145	O95218	ZRANB2	Zinc finger Ran-binding domain-containing protein 2	20.4263	NaN	20.6166	NaN	0	95	1	0	8	936.424	0.014775	70.268	3016800	-0.0471707	1	20	27	CGNVNFAR	O95218
146	P06748	NPM1	Nucleophosmin	21.0522	NaN	21.3834	NaN	0	121	0	1	31	3379.46	5.8558e-05	25.275	4910100	-0.131151	2	104	134	CGSGPVHISGQHLVAVEEDAESEDEEEEDVK	P06748
147	P63162	SNRPN;SNRPB	Small nuclear ribonucleoprotein-associated protein N;Small nuclear ribonucleoprotein-associated proteins B and B	NaN	NaN	22.1661	NaN	0	172	1	0	7	860.417	0.019172	83.614	4706100	-0.0183559	0	19	25	CILQDGR	P63162;P14678
149	Q99613	EIF3C;EIF3CL	Eukaryotic translation initiation factor 3 subunit C;Eukaryotic translation initiation factor 3 subunit C-like protein	20.6006	NaN	NaN	NaN	0	4	0	1	10	1236.61	0.0091902	43.246	1590000	-0.002814	1	79	88	CLEEFELLGK	Q99613;B5ME19
151	Q9P0W0	IFNK	Interferon kappa	21.4151	NaN	21.4137	NaN	1	514	2	0	29	3439.83	0.016894	5.4865	5590000	0.207142	2	11	39	CLWLEILMGIFIAGTLSLDCNLLNVHLRR	Q9P0W0
152	P11142	HSPA8	Heat shock cognate 71 kDa protein	NaN	NaN	21.0431	NaN	0	157	0	1	10	1303.62	0.00028552	80.231	2160700	-0.0165948	0	574	583	CNEIINWLDK	P11142
153	P12883	MYH7;MYH8;MYH13;MYH4;MYH6;MYH1;MYH3;MYH2;MYH9;MYH11;MYH10;MYH7B;MYH14	Myosin-7;Myosin-8;Myosin-13;Myosin-4;Myosin-6;Myosin-1;Myosin-3;Myosin-2;Myosin-9;Myosin-11;Myosin-10;Myosin-7B;Myosin-14	20.3188	NaN	NaN	NaN	0	2	1	0	9	1016.51	0.013951	70.919	1307900	-0.000279581	0	695	703	CNGVLEGIR	P12883;P13535;Q9UKX3;Q9Y623;P13533;P12882;P11055;Q9UKX2;P35579;P35749;P35580;A7E2Y1;Q7Z406
155	P62306	SNRPF	Small nuclear ribonucleoprotein F	22.1487	NaN	21.9446	NaN	0	313	1	0	8	1050.53	0.014702	88.029	8686100	0.00480632	2	66	73	CNNVLYIR	P62306
156	SCUBE2_WT	SCUBE2	Signal peptide, CUB and EGF-like domain-containing protein 2	NaN	NaN	27.1953	NaN	1	500	1	1	12	1397.58	2.8105e-05	62.408	153670000	-0.10127	1	34	45	CSCKPGYQGEGR	SCUBE2_WT;Q9NQ36;SCUBE2_fragment_Dcub
157	P09874	PARP1	Poly [ADP-ribose] polymerase 1	NaN	21.3585	NaN	NaN	0	141	0	1	7	819.38	0.021262	62.717	2688800	-0.037261	1	24	30	CSESIPK	P09874
159	P55265	ADAR	Double-stranded RNA-specific adenosine deaminase	21.3095	21.0701	21.71	NaN	2	286	1	2	24	2687.3	1.6529e-08	38.237	8231100	0.0245401	1	893	916	CVKGDSLSLKGETVNDCHAEIISR	P55265
160	P84095	RHOG;CDC42;RAC1;RAC3;RAC2;RHOQ;RHOJ	Rho-related GTP-binding protein RhoG;Cell division control protein 42 homolog;Ras-related C3 botulinum toxin substrate 1;Ras-related C3 botulinum toxin substrate 3;Ras-related C3 botulinum toxin substrate 2;Rho-related GTP-binding protein RhoQ;Rho-related GTP-binding protein RhoJ	NaN	20.9614	21.6964	NaN	0	178	0	1	11	1059.54	0.0048578	57.96	5440200	0.010892	1	6	16	CVVVGDGAVGK	P84095;P60953;P63000;P60763;P15153;P17081;Q9H4E5
162	Q13242	SRSF9	Serine/arginine-rich splicing factor 9	19.8051	NaN	NaN	NaN	0	373	1	0	9	1008.45	0.015174	54.157	916040	-0.0526489	1	64	72	DAEDAIYGR	Q13242
163	Q07955	SRSF1	Serine/arginine-rich splicing factor 1	21.3104	NaN	21.2105	NaN	0	361	1	0	9	994.436	0.013879	74.127	5027200	-0.0618517	3	66	74	DAEDAVYGR	Q07955
166	Q92945	KHSRP	Far upstream element-binding protein 2	NaN	NaN	21.6555	NaN	0	459	1	0	9	991.472	0.0059956	60.436	3303400	-0.0237688	1	72	80	DAFADAVQR	Q92945
167	P07741	APRT	Adenine phosphoribosyltransferase	NaN	NaN	20.3075	NaN	0	127	1	0	8	884.435	0.014742	58.981	1297700	-0.0116455	1	115	122	DALEPGQR	P07741
168	P62701	RPS4X;RPS4Y2;RPS4Y1	40S ribosomal protein S4, X isoform;40S ribosomal protein S4, Y isoform 2;40S ribosomal protein S4, Y isoform 1	NaN	20.2936	20.0102	NaN	0	317	1	0	10	1051.47	0.0050802	76.827	2341200	-0.0553897	3	212	221	DANGNSFATR	P62701;Q8TD47;P22090
169	P05455	SSB	Lupus La protein	22.4084	NaN	22.4655	NaN	0	116	1	0	10	1113.55	0.0026671	74.127	11358000	0.000449837	2	288	297	DANNGNLQLR	P05455
170	P81605	DCD	Dermcidin;Survival-promoting peptide;DCD-1	24.7845	NaN	23.8149	NaN	0	339	0	1	11	1160.56	4.6913e-09	91.584	43656000	-0.0177581	3	86	96	DAVEDLESVGK	P81605
171	P17987	TCP1	T-complex protein 1 subunit alpha	NaN	22.84	NaN	NaN	0	190	0	1	8	903.448	0.017433	57.811	7508100	-0.00718434	1	146	153	DCLINAAK	P17987
172	Q9UNX3	RPL26L1;RPL26	60S ribosomal protein L26-like 1;60S ribosomal protein L26	21.3737	20.4888	20.6501	NaN	0	301	1	0	8	958.472	0.0085	93.262	5834200	-0.00892297	2	52	59	DDEVQVVR	Q9UNX3;P61254
173	O14744	PRMT5	Protein arginine N-methyltransferase 5;Protein arginine N-methyltransferase 5, N-terminally processed	NaN	NaN	23.0248	NaN	0	60	0	1	20	2276.99	8.4484e-05	46.159	8534300	-0.0953361	1	165	184	DDIIENAPTTHTEEYSGEEK	O14744
175	O00148	DDX39A;DDX39B	ATP-dependent RNA helicase DDX39A;Spliceosome RNA helicase DDX39B	NaN	NaN	20.7627	NaN	1	50	0	2	7	859.465	0.013012	62.714	1779100	0.0297439	1	156	162	DEEVLKK	O00148;Q13838
176	Q8NC51	SERBP1	Plasminogen activator inhibitor 1 RNA-binding protein	23.0924	22.3179	NaN	NaN	0	442	0	1	8	917.434	0.019092	77.058	14171000	-0.0278281	2	229	236	DELTESPK	Q8NC51
178	O00148	DDX39A;DDX39B	ATP-dependent RNA helicase DDX39A;Spliceosome RNA helicase DDX39B	NaN	NaN	18.4713	NaN	1	50	1	1	10	1242.73	0.017241	49.813	363420	0.121951	1	48	57	DFLLKPELLR	O00148;Q13838
179	Q08211	DHX9	ATP-dependent RNA helicase A	22.6545	NaN	NaN	NaN	0	362	1	0	8	1024.53	0.015035	60.961	6602000	0.0228947	1	64	71	DFVNYLVR	Q08211
181	Q9P258	RCC2	Protein RCC2	19.8213	NaN	NaN	NaN	0	517	1	0	13	1404.81	0.018494	43.512	926440	0.122687	1	321	333	DGQILPVPNVVVR	Q9P258
182	P16989	YBX3	Y-box-binding protein 3	21.6981	NaN	NaN	NaN	0	184	1	0	15	1558.79	0.020855	27.335	3402400	0.028162	1	269	283	DGVPEGAQLQGPVHR	P16989
183	Q14444	CAPRIN1	Caprin-1	NaN	22.5688	NaN	NaN	0	393	0	1	8	998.446	0.0090691	83.614	6221500	-0.0535257	0	668	675	DGYQQNFK	Q14444
185	P63220	RPS21	40S ribosomal protein S21	21.7147	NaN	21.8033	NaN	1	330	1	1	18	1968.97	0.020839	26.474	7101300	0.0229976	2	28	45	DHASIQMNVAEVDKVTGR	P63220
186	P0C0L5	C4B;C4A	Complement C4-B;Complement C4 beta chain;Complement C4-B alpha chain;C4a anaphylatoxin;C4b-B;C4d-B;Complement C4 gamma chain;Complement C4-A;Complement C4 beta chain;Complement C4-A alpha chain;C4a anaphylatoxin;C4b-A;C4d-A;Complement C4 gamma chain	22.8857	NaN	NaN	NaN	0	143	0	1	9	1037.55	9.9029e-59	135	7749600	0.0332855	0	1043	1051	DHAVDLIQK	P0C0L5;P0C0L4
187	SCUBE2_WT	SCUBE2	Signal peptide, CUB and EGF-like domain-containing protein 2	NaN	NaN	22.5804	NaN	0	500	1	0	8	1035.43	1.7944e-27	126.67	6271800	-0.0871744	2	286	293	DIDECQTR	SCUBE2_WT;Q9NQ36;SCUBE2_fragment_Dcub
188	P50990	CCT8	T-complex protein 1 subunit theta	22.5514	21.8647	23.52	NaN	0	268	1	0	10	1145.59	0.0019171	88.948	21994000	0.0258449	3	156	165	DIDEVSSLLR	P50990
189	Q9BPU6	DPYSL5	Dihydropyrimidinase-related protein 5	24.7461	NaN	NaN	NaN	0	481	1	0	7	714.402	0.00013512	91.584	28140000	0.0338129	0	183	189	DIGAIAR	Q9BPU6
190	P46777	RPL5	60S ribosomal protein L5	21.4853	NaN	NaN	NaN	0	253	1	0	10	1221.62	0.0089498	85.064	2935700	0.0156484	1	59	68	DIICQIAYAR	P46777
191	P12956	XRCC6	X-ray repair cross-complementing protein 6	22.5455	23.2022	NaN	22.9743	2	165	2	1	26	3070.55	1.1058e-05	36.256	24013000	0.0934228	3	219	244	DIISIAEDEDLRVHFEESSKLEDLLR	P12956
192	O75691	UTP20	Small subunit processome component 20 homolog	NaN	NaN	NaN	NaN	0	91	0	1	9	1122.48	0.0003416	51.066	0	-0.0812684	1	2421	2429	DIMEETEEK	O75691
193	A6H8Y1	BDP1	Transcription factor TFIIIB component B homolog	23.7279	NaN	NaN	NaN	1	1	0	2	11	1215.65	0.014941	37.476	13893000	0.0541088	1	1261	1271	DIPIMEKVSGK	A6H8Y1
195	Q9BS26	ERP44	Endoplasmic reticulum resident protein 44	NaN	NaN	20.171	NaN	0	484	1	0	10	1145.59	0.012616	57.96	1180500	0.0258449	1	149	158	DLAEITTLDR	Q9BS26
196	P15498	VAV1	Proto-oncogene vav	NaN	NaN	16.8468	NaN	0	181	0	1	10	1174.57	0.0087286	44.447	117870	-0.0150774	1	365	374	DLAQCVNEVK	P15498
197	P13639	EEF2	Elongation factor 2	23.0206	NaN	23.6647	NaN	1	167	0	2	13	1566.77	1.4905e-16	94.191	21808000	0.0104779	2	560	572	DLEEDHACIPIKK	P13639
198	O60506	SYNCRIP	Heterogeneous nuclear ribonucleoprotein Q	25.5668	NaN	24.6116	NaN	1	79	0	2	18	2041.04	3.6647e-20	74.519	75336000	0.0579091	2	395	412	DLEGENIEIVFAKPPDQK	O60506
199	P12277	CKB	Creatine kinase B-type	20.324	NaN	21.3674	NaN	0	164	1	0	10	1231.61	0.003757	56.729	4017900	0.00192772	2	87	96	DLFDPIIEDR	P12277
200	Q00839	HNRNPU	Heterogeneous nuclear ribonucleoprotein U	25.1694	NaN	24.3966	NaN	0	345	0	1	9	1020.56	3.9374e-22	123.98	59821000	0.0509374	3	627	635	DLPEHAVLK	Q00839
201	P12004	PCNA	Proliferating cell nuclear antigen	21.4557	NaN	22.3775	NaN	0	161	0	1	15	1583.8	0.0094444	39.005	8325000	0.0291948	2	150	164	DLSHIGDAVVISCAK	P12004
202	P63261	ACTG1;ACTB;ACTG2;ACTA1;ACTC1;ACTA2;ACTBL2	Actin, cytoplasmic 2;Actin, cytoplasmic 2, N-terminally processed;Actin, cytoplasmic 1;Actin, cytoplasmic 1, N-terminally processed;Actin, gamma-enteric smooth muscle;Actin, alpha skeletal muscle;Actin, alpha cardiac muscle 1;Actin, aortic smooth muscle;Beta-actin-like protein 2	NaN	23.0838	NaN	NaN	0	291	0	1	8	997.479	0.015875	66.682	8890200	-0.019807	1	184	191	DLTDYLMK	P63261;P60709;P63267;P68133;P68032;P62736;Q562R1
203	O15020	SPTBN2	Spectrin beta chain, non-erythrocytic 2	NaN	NaN	24.7759	NaN	0	63	1	0	7	744.413	0.0073345	85.061	28727000	0.0305727	0	672	678	DLTGALR	O15020
204	P63261	ACTG1;ACTB	Actin, cytoplasmic 2;Actin, cytoplasmic 2, N-terminally processed;Actin, cytoplasmic 1;Actin, cytoplasmic 1, N-terminally processed	NaN	NaN	NaN	NaN	0	291	1	0	21	2214.06	7.6018e-05	23.447	0	0.00421436	1	292	312	DLYANTVLSGGTTMYPGIADR	P63261;P60709
205	O15371	EIF3D	Eukaryotic translation initiation factor 3 subunit D	23.4615	22.8328	NaN	NaN	0	65	0	1	9	1111.5	0.010538	68.224	19022000	-0.050459	0	27	35	DMPYQPFSK	O15371
206	Q13347	EIF3I	Eukaryotic translation initiation factor 3 subunit I	NaN	NaN	20.9165	NaN	0	377	0	1	10	1129.51	0.011257	46.158	1979200	-0.0448099	0	199	208	DMTMFVTASK	Q13347
207	P62805	HIST1H4A	Histone H4	23.0613	NaN	23.0868	NaN	0	319	0	1	8	887.471	0.0053135	101.6	17662000	0.0230091	3	25	32	DNIQGITK	P62805
208	P62805	HIST1H4A	Histone H4	26.4191	NaN	26.0447	NaN	1	319	1	1	12	1324.75	5.841e-58	132.17	158950000	0.0969152	0	25	36	DNIQGITKPAIR	P62805
209	P0DMV8	HSPA1A;HSPA1B;HSPA1L;HSPA6	Heat shock 70 kDa protein 1A;Heat shock 70 kDa protein 1B;Heat shock 70 kDa protein 1-like;Heat shock 70 kDa protein 6	NaN	NaN	22.8705	NaN	0	148;185	1	0	7	800.414	0.00057212	94.407	7668500	0.00587486	0	452	458	DNNLLGR	P0DMV8;P0DMV9;P34931;P17066
210	P07900	HSP90AA1	Heat shock protein HSP 90-alpha	NaN	21.8733	23.1211	NaN	0	129	0	1	11	1187.5	0.00019178	57.859	12965000	-0.0911536	2	621	631	DNSTMGYMAAK	P07900
211	P08621	SNRNP70	U1 small nuclear ribonucleoprotein 70 kDa	20.2871	NaN	NaN	NaN	0	134	0	1	11	1280.7	0.0030047	47.823	1279500	0.072517	1	17	27	DPIPYLPPLEK	P08621
212	O14744	PRMT5	Protein arginine N-methyltransferase 5;Protein arginine N-methyltransferase 5, N-terminally processed	21.2209	NaN	20.9409	NaN	0	60	1	0	8	973.429	0.010411	63.565	4457200	-0.0590481	2	527	534	DPMIDNNR	O14744
213	P49327	FASN	Fatty acid synthase;[Acyl-carrier-protein] S-acetyltransferase;[Acyl-carrier-protein] S-malonyltransferase;3-oxoacyl-[acyl-carrier-protein] synthase;3-oxoacyl-[acyl-carrier-protein] reductase;3-hydroxyacyl-[acyl-carrier-protein] dehydratase;Enoyl-[acyl-carrier-protein] reductase;Oleoyl-[acyl-carrier-protein] hydrolase	NaN	21.1876	21.2918	NaN	0	261	1	0	9	1068.52	6.9543e-05	107.66	4955600	-0.0115322	0	1172	1180	DPSQQELPR	P49327
214	P14618	PKM	Pyruvate kinase PKM	NaN	22.5393	NaN	21.9967	1	170	1	1	23	2602.25	4.8922e-42	80.156	10280000	0.0115521	2	476	498	DPVQEAWAEDVDLRVNFAMNVGK	P14618
215	P60842	EIF4A1	Eukaryotic initiation factor 4A-I	NaN	NaN	22.2427	NaN	0	292	0	1	9	1168.58	0.0079196	61.962	4962700	-0.00110596	1	194	202	DQIYDIFQK	P60842
216	Q13439	GOLGA4	Golgin subfamily A member 4	17.5658	NaN	NaN	NaN	2	381	0	3	13	1562.76	0.018713	20.857	194020	0.0021518	0	712	724	DQTDKMKQELEAK	Q13439
217	P07900	HSP90AA1	Heat shock protein HSP 90-alpha	23.2327	23.5998	24.8955	NaN	0	129	1	0	11	1234.59	0	213.8	53779000	-0.0136988	3	500	510	DQVANSAFVER	P07900
218	P09874	PARP1	Poly [ADP-ribose] polymerase 1	NaN	19.7106	21.3612	NaN	0	141	1	0	9	1060.5	0.019938	52.716	3551700	-0.0241635	2	807	815	DSEEAEIIR	P09874
219	Q14011	CIRBP	Cold-inducible RNA-binding protein	21.4543	21.2248	NaN	NaN	0	388	0	0	11	1300.48	0.0001263	72.643	5324100	-0.153834	2	162	172	DSYDSYATHNE	Q14011
220	P38159	RBMX;RBMXL1	RNA-binding motif protein, X chromosome;RNA-binding motif protein, X chromosome, N-terminally processed;RNA binding motif protein, X-linked-like-1	24.7189	24.6799	24.5853	NaN	0	236	1	0	8	847.382	2.5851e-07	114.59	79664000	-0.0473651	4	188	195	DSYGGPPR	P38159;Q96E39
221	P63261	ACTG1;ACTB;ACTG2;ACTA1;ACTC1;ACTA2	Actin, cytoplasmic 2;Actin, cytoplasmic 2, N-terminally processed;Actin, cytoplasmic 1;Actin, cytoplasmic 1, N-terminally processed;Actin, gamma-enteric smooth muscle;Actin, alpha skeletal muscle;Actin, alpha cardiac muscle 1;Actin, aortic smooth muscle	23.9858	24.1218	24.7122	NaN	0	291	0	1	11	1197.52	1.0928e-08	126.31	62355000	-0.0758957	0	51	61	DSYVGDEAQSK	P63261;P60709;P63267;P68133;P68032;P62736
222	Q14974	KPNB1	Importin subunit beta-1	NaN	NaN	20.9451	NaN	0	397	1	0	9	975.477	0.022787	51.854	2018800	-0.0113257	1	426	434	DTAAWTVGR	Q14974
223	P0DP25			NaN	NaN	21.2388	NaN	0	149	1	0	9	1092.46	0.012984	71.379	2474600	-0.0854183	2	79	87	DTDSEEEIR	P0DP25;P0DP24;P0DP23
224	O14980	XPO1	Exportin-1	NaN	NaN	NaN	NaN	0	62	0	1	9	1067.51	8.0992e-05	65.252	0	-0.0175516	1	447	455	DTDSINLYK	O14980
226	Q99873	PRMT1	Protein arginine N-methyltransferase 1	NaN	NaN	22.0199	NaN	1	480	0	2	15	1635.91	6.2675e-13	63.037	4252500	0.11582	1	229	243	DVAIKEPLVDVVDPK	Q99873
227	P53621	COPA	Coatomer subunit alpha;Xenin;Proxenin	NaN	21.1858	NaN	NaN	0	279	1	0	8	930.496	0.008933	60.788	2385400	0.0276584	2	351	358	DVAVMQLR	P53621
230	P55072	VCP	Transitional endoplasmic reticulum ATPase	NaN	NaN	21.744	NaN	0	285	0	1	9	1048.54	0.019133	71.501	3512300	0.0217462	1	669	677	DVDLEFLAK	P55072
233	Q71U36	TUBA1A;TUBA1B;TUBA3E;TUBA1C	Tubulin alpha-1A chain;Tubulin alpha-1B chain;Tubulin alpha-3E chain;Tubulin alpha-1C chain	25.1593	25.5182	25.0787	NaN	0	335;483	0	1	10	1014.57	3.0581e-08	107.21	120960000	0.0642573	3	327	336	DVNAAIATIK	Q71U36;P68363;P0DPH8;P0DPH7;Q6PEY2;Q9BQE3
234	P62280	RPS11	40S ribosomal protein S11	21.0274	NaN	21.2073	NaN	1	312	1	1	18	1985.03	0.0050398	34.094	4558700	0.0720639	2	119	136	DVQIGDIVTVGECRPLSK	P62280
235	Q08211	DHX9	ATP-dependent RNA helicase A	23.3827	22.8278	23.1407	NaN	0	362	1	0	10	1174.6	8.219e-05	88.948	27630000	0.0179221	7	529	538	DVVQAYPEVR	Q08211
236	P38159	RBMX;RBMXL1	RNA-binding motif protein, X chromosome;RNA-binding motif protein, X chromosome, N-terminally processed;RNA binding motif protein, X-linked-like-1	25.3626	NaN	25.0568	23.4317	0	236	1	0	7	848.439	4.0592e-17	121.29	89358000	0.0089354	2	204	210	DVYLSPR	P38159;Q96E39
237	O14744	PRMT5	Protein arginine N-methyltransferase 5;Protein arginine N-methyltransferase 5, N-terminally processed	24.8009	NaN	24.0353	NaN	0	60	0	1	9	1044.56	0.0084673	79.469	46422000	0.0398974	2	77	85	DWNTLIVGK	O14744
238	O60506	SYNCRIP	Heterogeneous nuclear ribonucleoprotein Q	21.2986	NaN	NaN	NaN	0	79	1	0	10	1311.59	0.0055799	52.79	2579400	-0.0549298	1	372	381	DYAFIHFDER	O60506
239	P61978	HNRNPK	Heterogeneous nuclear ribonucleoprotein K	23.4885	22.3446	22.8551	21.879	0	307	1	0	8	997.381	1.3898e-07	114.78	28538000	-0.117685	9	279	286	DYDDMSPR	P61978
242	P22626	HNRNPA2B1	Heterogeneous nuclear ribonucleoproteins A2/B1	21.0201	20.5265	21.723	NaN	1	202	1	1	18	2219.06	2.6573e-08	56.959	7098500	0.00262554	2	130	147	DYFEEYGKIDTIEIITDR	P22626
243	P26599	PTBP1	Polypyrimidine tract-binding protein 1	21.8268	NaN	22.738	NaN	0	211	1	0	9	1057.49	0.011052	85.212	10715000	-0.0323407	2	455	463	DYGNSPLHR	P26599
244	Q14444	CAPRIN1	Caprin-1	22.0446	NaN	NaN	NaN	0	393	1	0	7	887.377	0.016392	69.432	4326000	-0.0708481	0	661	667	DYSGYQR	Q14444
245	P62258	YWHAE	14-3-3 protein epsilon	21.1255	20.6146	22.6329	NaN	0	310	0	1	11	1193.59	7.6956e-05	93.649	10397000	0.00376486	0	143	153	EAAENSLVAYK	P62258
246	P61081	UBE2M	NEDD8-conjugating enzyme Ubc12	NaN	NaN	21.5231	NaN	0	296	1	0	10	1142.57	0.0096996	42.109	3013600	0.0024185	1	148	157	EAAEVLQNNR	P61081
247	Q09028	RBBP4	Histone-binding protein RBBP4	19.3148	NaN	19.7685	NaN	0	367	1	0	11	1250.54	0.0013744	45.997	1545300	-0.0737388	2	5	15	EAAFDDAVEER	Q09028
248	O60506	SYNCRIP;HNRNPR	Heterogeneous nuclear ribonucleoprotein Q;Heterogeneous nuclear ribonucleoprotein R	24.7066	23.1278	24.1113	NaN	0	71;79	0	1	8	844.429	3.1487e-69	139.68	54668000	0.000609326	1	214	221	EAAQEAVK	O60506;O43390
250	Q9Y265	RUVBL1	RuvB-like 1	21.1097	NaN	21.1009	NaN	0	532	0	1	11	1229.67	0.0027483	52.79	4511700	0.0633117	2	47	57	EACGVIVELIK	Q9Y265
251	P14625	HSP90B1	Endoplasmin	20.0217	NaN	21.2884	NaN	0	171	1	0	10	1149.53	0.0054704	70.056	3625600	-0.0385666	1	548	557	EAESSPFVER	P14625
252	Q07955	SRSF1	Serine/arginine-rich splicing factor 1	21.1512	NaN	NaN	NaN	0	361	1	0	12	1416.6	0.0063931	45.997	2328900	-0.0936558	1	143	154	EAGDVCYADVYR	Q07955
253	Q8NC51	SERBP1	Plasminogen activator inhibitor 1 RNA-binding protein	26.3366	25.454	25.3788	25.7429	0	442	0	1	13	1012.49	1.5338e-09	81.338	230490000	-0.0119749	4	40	52	EAGGGGVGGPGAK	Q8NC51
255	P78371	CCT2	T-complex protein 1 subunit beta	NaN	NaN	23.4777	NaN	0	337	0	1	16	1655.8	0.015387	45.33	11681000	-0.00142397	1	139	154	EALLSSAVDHGSDEVK	P78371
256	P19338	NCL	Nucleolin	25.954	NaN	25.4128	NaN	0	193	0	1	8	934.418	9.5722e-239	173.59	109670000	-0.0520021	2	538	545	EALNSCNK	P19338
257	P19338	NCL	Nucleolin	23.3214	NaN	NaN	NaN	2	193	0	3	21	2345.12	2.3818e-13	57.989	10482000	0.00217073	2	628	648	EAMEDGEIDGNKVTLDWAKPK	P19338
258	P17844	DDX5	Probable ATP-dependent RNA helicase DDX5	22.4151	21.2194	21.4939	NaN	0	188	0	1	9	983.504	0.0040223	91.906	10987000	0.011197	0	462	470	EANQAINPK	P17844
259	O00303	EIF3F	Eukaryotic translation initiation factor 3 subunit F	22.6323	NaN	22.5621	NaN	0	54	1	0	18	1961	1.3185e-42	93.765	12694000	0.0545941	2	193	210	EAPNPIHLTVDTSLQNGR	O00303
260	P78371	CCT2	T-complex protein 1 subunit beta	20.1477	NaN	NaN	NaN	0	337	0	1	10	1097.51	0.020599	39.022	1161600	-0.0385422	1	432	441	EAVAMESYAK	P78371
263	Q71U36	TUBA1A;TUBA1B;TUBA4A;TUBA8;TUBAL3;TUBA1C	Tubulin alpha-1A chain;Tubulin alpha-1B chain;Tubulin alpha-4A chain;Tubulin alpha-8 chain;Tubulin alpha chain-like 3;Tubulin alpha-1C chain	23.8829	23.3203	23.5367	NaN	0	335;483	1	0	9	1022.44	1.0291e-164	158.36	38112000	-0.0685866	4	97	105	EDAANNYAR	Q71U36;P68363;P68366;P0DPH8;P0DPH7;Q9NY65;A6NHL2;Q9BQE3
264	Q14152	EIF3A	Eukaryotic translation initiation factor 3 subunit A	20.8415	NaN	NaN	NaN	0	390	1	0	18	2003.97	0.0029208	44.294	1879000	0.0116465	1	503	520	EDAPIGPHLQSMPSEQIR	Q14152
265	P50990	CCT8	T-complex protein 1 subunit theta	NaN	NaN	22.7849	NaN	0	268	1	0	11	1172.64	7.9768e-09	105.4	7226900	0.0606876	0	368	378	EDGAISTIVLR	P50990
266	P67809	YBX1	Nuclease-sensitive element-binding protein 1	21.1362	NaN	19.2381	NaN	2	333	2	1	24	2783.2	0.0063256	19.897	2923200	-0.122387	2	257	280	EDGNEEDKENQGDETQGQQPPQRR	P67809
267	P47813	EIF1AX;EIF1AY	Eukaryotic translation initiation factor 1A, X-chromosomal;Eukaryotic translation initiation factor 1A, Y-chromosomal	20.1733	NaN	19.9901	NaN	0	59	0	1	11	1278.61	0.00012165	60.973	2223800	-0.0189643	1	30	40	EDGQEYAQVIK	P47813;O14602
268	Q12906	ILF3	Interleukin enhancer-binding factor 3	NaN	NaN	25.4284	NaN	0	369	1	0	12	1367.68	2.3529e-07	83.397	45157000	0.0102087	1	312	323	EDITQSAQHALR	Q12906
269	P63241	EIF5A	Eukaryotic translation initiation factor 5A-1	21.5116	NaN	21.2772	NaN	1	331	1	1	12	1340.69	0.0072594	64.297	5531200	0.0368752	0	110	121	EDLRLPEGDLGK	P63241
270	P13639	EEF2	Elongation factor 2	21.8803	NaN	23.5945	NaN	1	167	1	1	10	1273.7	0.0023372	75.213	16527000	0.0771333	1	440	449	EDLYLKPIQR	P13639
271	Q71U36	TUBA1A;TUBA1B;TUBA4A;TUBA1C	Tubulin alpha-1A chain;Tubulin alpha-1B chain;Tubulin alpha-4A chain;Tubulin alpha-1C chain	24.5992	24.4937	24.3038	NaN	0	335;483	0	1	8	905.416	0.0087593	66.073	69750000	-0.0400585	5	423	430	EDMAALEK	Q71U36;P68363;P68366;Q9BQE3
272	P07900	HSP90AA1;HSP90AB4P;HSP90AB1;HSP90AB3P	Heat shock protein HSP 90-alpha;Putative heat shock protein HSP 90-beta 4;Heat shock protein HSP 90-beta;Putative heat shock protein HSP 90-beta-3	23.5445	23.7	25.3287	NaN	0	129;133	1	0	10	1310.56	1.878e-19	120.12	68001000	-0.0802192	4	192	201	EDQTEYLEER	P07900;Q58FF6;P08238;Q58FF7
273	P09651	HNRNPA1;HNRNPA1L2	Heterogeneous nuclear ribonucleoprotein A1;Heterogeneous nuclear ribonucleoprotein A1, N-terminally processed;Heterogeneous nuclear ribonucleoprotein A1-like 2	28.6523	NaN	NaN	NaN	1	140	1	1	13	1436.74	1.1626e-07	72.089	421890000	0.0362913	1	93	105	EDSQRPGAHLTVK	P09651;Q32P51
274	P51991	HNRNPA3	Heterogeneous nuclear ribonucleoprotein A3	24.0307	NaN	NaN	NaN	1	275	0	2	13	1379.74	5.7077e-08	71.806	17138000	0.066198	0	114	126	EDSVKPGAHLTVK	P51991
275	P09651	HNRNPA2B1;HNRNPA1;HNRNPA1L2	Heterogeneous nuclear ribonucleoproteins A2/B1;Heterogeneous nuclear ribonucleoprotein A1;Heterogeneous nuclear ribonucleoprotein A1, N-terminally processed;Heterogeneous nuclear ribonucleoprotein A1-like 2	28.3993	23.54	27.3501	NaN	0	140;202	1	0	9	1164.52	1.1944e-45	124.08	537320000	-0.0597131	5	114	122	EDTEEHHLR	P22626;P09651;A0A2R8Y4L2;Q32P51
276	P22626	HNRNPA2B1	Heterogeneous nuclear ribonucleoproteins A2/B1	NaN	NaN	20.224	NaN	2	202	2	1	27	3365.57	0.011842	10.805	1224700	-0.0193674	1	121	147	EDTEEHHLRDYFEEYGKIDTIEIITDR	P22626
277	P51991	HNRNPA3	Heterogeneous nuclear ribonucleoprotein A3	25.6336	24.2821	24.5876	NaN	0	275	1	0	9	1167.5	7.6099e-84	144.38	97673000	-0.0726555	4	135	143	EDTEEYNLR	P51991
278	SCUBE2_WT	SCUBE2	Signal peptide, CUB and EGF-like domain-containing protein 2	NaN	NaN	21.2081	NaN	1	500	1	1	21	2293.09	0.017805	21.667	2422500	-0.00269373	1	219	239	EDTVLEVTESNTTSVVDGDKR	SCUBE2_WT;Q9NQ36;SCUBE2_fragment_Dcub
279	P67809	YBX1;YBX2;YBX3	Nuclease-sensitive element-binding protein 1;Y-box-binding protein 2;Y-box-binding protein 3	25.688	NaN	25.5372	NaN	0	184;333	0	1	11	1285.67	0.00022101	56.563	102750000	0.0352445	2	82	92	EDVFVHQTAIK	P67809;Q9Y2T7;P16989
280	P67809	YBX1;YBX3	Nuclease-sensitive element-binding protein 1;Y-box-binding protein 3	22.6675	NaN	NaN	NaN	1	184;333	0	2	12	1413.76	0.012848	42.809	6662100	0.0712839	0	82	93	EDVFVHQTAIKK	P67809;P16989
282	P41252	IARS	Isoleucine--tRNA ligase, cytoplasmic	19.8286	NaN	NaN	NaN	0	245	1	0	20	2253	0.0072115	30.684	931130	-0.0789384	1	315	334	EEEGTGVVHQAPYFGAEDYR	P41252
283	P23246	SFPQ	Splicing factor, proline- and glutamine-rich	NaN	20.5714	NaN	NaN	0	203	1	0	7	936.404	0.017743	50.039	1558200	-0.0662579	1	575	581	EEEMMIR	P23246
284	Q14103	HNRNPD;HNRNPAB	Heterogeneous nuclear ribonucleoprotein D0;Heterogeneous nuclear ribonucleoprotein A/B	NaN	23.2097	24.0815	NaN	1	389;478	0	2	7	857.449	7.1058e-05	89.673	27452000	0.015021	1	232	238	EEEPVKK	Q14103;Q99729
285	Q8NFW8	CMAS	N-acylneuraminate cytidylyltransferase	20.3072	NaN	NaN	NaN	0	445	1	0	12	1385.65	0.019339	35.652	1297400	-0.0310876	1	163	174	EEGYDSVFSVVR	Q8NFW8
286	Q9Y5B9	SUPT16H	FACT complex subunit SPT16	19.05	NaN	NaN	NaN	0	546	1	0	10	1293.62	0.0093835	49.813	542770	-0.0109494	1	793	802	EELEFEVPFR	Q9Y5B9
287	P01859	IGHG2	Ig gamma-2 chain C region	24.8033	23.5384	24.4017	NaN	0	106	1	0	9	1156.51	2.3753e-216	169.06	63625000	-0.0570953	6	172	180	EEQFNSTFR	P01859
288	P22626	HNRNPA2B1	Heterogeneous nuclear ribonucleoproteins A2/B1	27.3025	NaN	26.76	NaN	1	202	0	2	13	1337.69	2.5043e-16	71.933	279180000	0.0385894	2	100	112	EESGKPGAHVTVK	P22626
289	Q14152	EIF3A	Eukaryotic translation initiation factor 3 subunit A	22.6721	20.7471	22.0468	NaN	0	390	1	0	8	956.435	0.015009	105.2	12776000	-0.0447655	1	1186	1193	EESWGPPR	Q14152
291	Q8NC51	SERBP1	Plasminogen activator inhibitor 1 RNA-binding protein	26.0415	NaN	25.32	NaN	1	442	0	2	11	1238.69	8.0946e-06	80.706	110960000	0.0772562	0	93	103	EETQPPVALKK	Q8NC51
292	P19388	POLR2E	DNA-directed RNA polymerases I, II, and III subunit RPABC1	19.5763	NaN	22.2357	NaN	0	194	1	0	9	1058.56	0.015486	74.127	5720400	0.0338512	2	154	162	EEVTELLAR	P19388
293	P23246	SFPQ	Splicing factor, proline- and glutamine-rich	21.8329	NaN	NaN	NaN	0	203	0	1	8	964.414	0.016731	63.306	3735600	-0.0698398	1	696	703	EEYEGPNK	P23246
294	P23246	SFPQ	Splicing factor, proline- and glutamine-rich	23.2763	NaN	21.3828	NaN	2	203	1	2	11	1345.66	1.1473e-10	109.42	12893000	0.00362364	0	696	706	EEYEGPNKKPR	P23246
295	P08621	SNRNP70	U1 small nuclear ribonucleoprotein 70 kDa	21.3935	NaN	21.2067	NaN	0	134	0	1	9	1080.55	0.00037738	91.906	5174900	0.0121092	2	122	130	EFEVYGPIK	P08621
296	O14744	PRMT5	Protein arginine N-methyltransferase 5;Protein arginine N-methyltransferase 5, N-terminally processed	25.1097	24.9314	24.603	NaN	0	60	0	1	8	960.492	0.0047962	100.19	93686000	0.00982079	2	53	60	EFIQEPAK	O14744
297	Q9BXP5	SRRT	Serrate RNA effector molecule homolog	NaN	NaN	20.7449	NaN	1	490	1	1	18	2065.02	0.0017923	37.583	1757300	0.03162	1	154	171	EFLLSLDDSVDETEAVKR	Q9BXP5
298	P35637	FUS	RNA-binding protein FUS	23.8821	23.4191	23.4862	NaN	0	233	0	1	8	890.45	0.0079345	94.006	38427000	0.00017523	2	358	365	EFSGNPIK	P35637
299	O15372	EIF3H	Eukaryotic translation initiation factor 3 subunit H	22.4041	NaN	NaN	NaN	0	66	0	1	9	1006.51	0.010314	56.011	5550000	0.0053658	1	332	340	EFTAQNLGK	O15372
300	P11940	PABPC1;PABPC4	Polyadenylate-binding protein 1;Polyadenylate-binding protein 4	23.1203	NaN	22.7989	NaN	0	160	0	1	8	1012.52	0.0073145	105.12	16415000	0.0171865	2	189	196	EFTNVYIK	P11940;Q13310
301	Q13347	EIF3I	Eukaryotic translation initiation factor 3 subunit I	21.9357	NaN	22.2263	NaN	0	377	0	1	10	1091.59	0.0023771	57.96	8917800	0.0441459	2	21	30	EGDLLFTVAK	Q13347
302	Q96KR1	ZFR	Zinc finger RNA-binding protein	21.1403	NaN	20.9673	NaN	0	470	0	1	10	1021.48	0.0080423	41.029	4361500	-0.0348679	1	879	888	EGDVTSGMVK	Q96KR1
303	Q08211	DHX9	ATP-dependent RNA helicase A	23.2399	21.4285	22.8626	NaN	0	362	0	1	9	1050.49	0.00033383	92.439	20356000	-0.0362685	3	267	275	EGETVEPYK	Q08211
304	O00410	IPO5;RANBP6	Importin-5;Ran-binding protein 6	NaN	NaN	21.5214	NaN	0	55	0	1	12	1426.7	0.00093831	53.683	3010200	0.00172982	1	694	705	EGFVEYTEQVVK	O00410;O60518
306	O43768	ENSA	Alpha-endosulfine	NaN	22.2845	22.4677	NaN	0	75	1	0	7	812.439	0.00010069	91.626	10909000	0.0254954	0	25	31	EGILPER	O43768
307	P62987	UBA52;RPS27A;UBB;UBC	Ubiquitin-60S ribosomal protein L40;Ubiquitin;60S ribosomal protein L40;Ubiquitin-40S ribosomal protein S27a;Ubiquitin;40S ribosomal protein S27a;Polyubiquitin-B;Ubiquitin;Polyubiquitin-C;Ubiquitin	NaN	NaN	21.5268	NaN	0	146	1	0	9	1038.51	0.010816	63.48	3021500	-0.00829206	3	34	42	EGIPPDQQR	P62987;P62979;P0CG47;P0CG48
308	P06733	ENO1	Alpha-enolase	NaN	NaN	23.6729	NaN	0	120	0	1	7	800.464	0.018474	70.912	13374000	0.056156	0	222	228	EGLELLK	P06733
309	P07900	HSP90AA1;HSP90AB4P;HSP90AA5P;HSP90AB1;HSP90AB3P	Heat shock protein HSP 90-alpha;Putative heat shock protein HSP 90-beta 4;Putative heat shock protein HSP 90-alpha A5;Heat shock protein HSP 90-beta;Putative heat shock protein HSP 90-beta-3	NaN	NaN	23.5076	NaN	1	129;133	0	2	13	1543.73	0.00031573	52.576	11926000	-0.0247658	2	547	559	EGLELPEDEEEKK	P07900;Q58FF6;Q58FG0;P08238;Q58FF7
310	P07900	HSP90AA1;HSP90AA5P;HSP90AB1;HSP90AB3P	Heat shock protein HSP 90-alpha;Putative heat shock protein HSP 90-alpha A5;Heat shock protein HSP 90-beta;Putative heat shock protein HSP 90-beta-3	23.1351	NaN	24.1917	NaN	2	129;133	0	3	14	1671.82	0.00025686	57.267	28373000	0.0112735	0	547	560	EGLELPEDEEEKKK	P07900;Q58FG0;P08238;Q58FF7
311	Q9Y224	C14orf166	UPF0568 protein C14orf166	23.7927	NaN	NaN	NaN	0	529	0	1	9	940.523	0.010165	72.879	14532000	0.0503065	0	177	185	EGLPVALDK	Q9Y224
312	P26599	PTBP1;PTBP3	Polypyrimidine tract-binding protein 1;Polypyrimidine tract-binding protein 3	21.7854	22.7051	22.7587	NaN	0	211	0	1	10	1103.51	0.001568	87.308	17549000	-0.0381325	2	445	454	EGQEDQGLTK	P26599;O95758
313	P31943	HNRNPH1	Heterogeneous nuclear ribonucleoprotein H;Heterogeneous nuclear ribonucleoprotein H, N-terminally processed	NaN	NaN	NaN	NaN	1	224	1	1	19	2105.98	3.3047e-05	37.624	0	-0.0334407	1	50	68	EGRPSGEAFVELESEDEVK	P31943
315	P21741	MDK	Midkine	NaN	NaN	23.2558	NaN	0	197	1	0	10	1106.48	0.005717	54.982	10016000	-0.0715094	1	58	67	EGTCGAQTQR	P21741
316	P48634	PRRC2A	Protein PRRC2A	20.4829	NaN	NaN	NaN	0	257	1	0	24	2317.24	0.00032556	32.081	1465400	0.137099	1	1129	1152	EGTLTQVPLAPPPPGAPPSPAPAR	P48634
317	Q9Y3X0	CCDC9	Coiled-coil domain-containing protein 9	NaN	NaN	20.5197	NaN	0	542	1	0	10	1108.59	0.0087663	44.349	1503300	0.0377223	1	183	192	EGVLEPNPVR	Q9Y3X0
318	P68104	EEF1A1;EEF1A1P5;EEF1A2	Elongation factor 1-alpha 1;Putative elongation factor 1-alpha-like 3;Elongation factor 1-alpha 2	22.5696	NaN	22.1771	NaN	0	334	0	1	12	1313.73	3.7574e-05	51.841	10967000	0.090019	2	135	146	EHALLAYTLGVK	P68104;Q5VTE0;Q05639
319	Q15369	TCEB1	Transcription elongation factor B polypeptide 1	NaN	NaN	20.2314	NaN	0	406	0	1	10	1055.56	0.0054453	69.423	1231000	0.0355654	0	34	43	EHALTSGTIK	Q15369
321	Q71U36	TUBA1A;TUBA1B;TUBA1C	Tubulin alpha-1A chain;Tubulin alpha-1B chain;Tubulin alpha-1C chain	22.7632	NaN	22.907	NaN	0	335;483	1	0	9	1084.61	0.0044935	59.245	14984000	0.0739028	2	113	121	EIIDLVLDR	Q71U36;P68363;Q9BQE3
322	O75533	SF3B1	Splicing factor 3B subunit 1	NaN	NaN	NaN	NaN	0	87	0	1	8	886.512	0.0040267	72.138	0	0.0645867	2	595	602	EIISNLAK	O75533
323	P49368	CCT3	T-complex protein 1 subunit gamma	NaN	NaN	NaN	NaN	0	262	1	0	8	973.508	0.013486	53.166	0	0.0202116	1	382	389	EILSEVER	P49368
324	P49368	CCT3	T-complex protein 1 subunit gamma	NaN	NaN	23.4768	NaN	0	262	0	1	10	1119.6	0.0035656	42.348	11674000	0.0486393	1	69	78	EIQVQHPAAK	P49368
325	P63261	ACTG1;ACTB;ACTG2;ACTA1;ACTC1;ACTA2	Actin, cytoplasmic 2;Actin, cytoplasmic 2, N-terminally processed;Actin, cytoplasmic 1;Actin, cytoplasmic 1, N-terminally processed;Actin, gamma-enteric smooth muscle;Actin, alpha skeletal muscle;Actin, alpha cardiac muscle 1;Actin, aortic smooth muscle	23.4176	23.6275	24.1443	NaN	0	291	0	1	11	1160.61	5.0938e-10	106.2	42706000	0.037229	0	316	326	EITALAPSTMK	P63261;P60709;P63267;P68133;P68032;P62736
326	P04350	TUBB4A;TUBB4B	Tubulin beta-4A chain;Tubulin beta-4B chain	24.3408	NaN	23.9131	NaN	0	111	0	1	17	1821.92	1.6034e-38	107.74	37043000	0.0374843	2	3	19	EIVHLQAGQCGNQIGAK	P04350;P68371
327	Q9BWD1	ACAT2	Acetyl-CoA acetyltransferase, cytosolic	21.5245	NaN	23.2416	NaN	0	488	1	0	10	1111.66	0.0052218	76.827	12935000	0.108746	2	201	210	EIVPVLVSTR	Q9BWD1
328	Q12906	ILF3	Interleukin enhancer-binding factor 3	NaN	23.2977	NaN	NaN	1	369	0	2	10	1114.62	0.0099014	75.378	10311000	0.0706626	1	118	127	EKPTTALLDK	Q12906
330	P07900	HSP90AA1;HSP90AA2P;HSP90AB1;HSP90AB2P	Heat shock protein HSP 90-alpha;Heat shock protein HSP 90-alpha A2;Heat shock protein HSP 90-beta;Putative heat shock protein HSP 90-beta 2	NaN	NaN	22.2734	NaN	1	129;133	0	2	11	1407.69	0.0065785	47.894	5069300	0.00063794	0	282	292	EKYIDQEELNK	P07900;Q14568;P08238;Q58FF8
331	Q9H8S9	MOB1A;MOB1B	MOB kinase activator 1A;MOB kinase activator 1B	NaN	NaN	19.8866	NaN	0	430	0	1	11	1281.72	0.01153	37.476	969320	0.0884278	1	200	210	ELAPLQELIEK	Q9H8S9;Q7L9L4
332	P60842	EIF4A1;EIF4A2	Eukaryotic initiation factor 4A-I;Eukaryotic initiation factor 4A-II;Eukaryotic initiation factor 4A-II, N-terminally processed	21.8104	NaN	23.1918	NaN	0	292	0	1	8	956.529	1.9017e-09	117.7	13259000	0.0490917	0	111	118	ELAQQIQK	P60842;Q14240
333	P50990	CCT8	T-complex protein 1 subunit theta	NaN	NaN	21.7203	NaN	0	268	1	0	7	817.429	0.018474	70.912	3455200	0.0133635	0	38	44	ELAQTTR	P50990
334	O43242	PSMD3	26S proteasome non-ATPase regulatory subunit 3	NaN	NaN	20.6831	NaN	0	70	0	1	11	1274.66	3.44e-06	82.749	1683600	0.0342189	1	66	76	ELDTVTLEDIK	O43242
335	P0DP25	CALML3;TNNC2	Calmodulin-like protein 3;Troponin C, skeletal muscle	23.6632	NaN	24.9608	NaN	0	149	1	0	7	804.416	0.01023	71.715	45940000	0.00634198	0	32	38	ELGTVMR	P0DP25;P0DP24;P0DP23;P27482;P02585
336	P08238	HSP90AB1;HSP90B1	Heat shock protein HSP 90-beta;Endoplasmin	22.5291	NaN	24.3679	NaN	0	133;171	0	1	12	1274.64	0.0084793	44.318	27703000	0.00907836	2	42	53	ELISNASDALDK	P08238;P14625
337	P07900	HSP90AA1;HSP90AA2P	Heat shock protein HSP 90-alpha;Heat shock protein HSP 90-alpha A2	20.8762	21.1874	22.6441	NaN	0	129	0	1	12	1290.63	4.4471e-15	109.42	10868000	-0.00336468	3	47	58	ELISNSSDALDK	P07900;Q14568
338	Q96P70	IPO9	Importin-9	NaN	NaN	20.6795	NaN	0	471	1	0	8	910.524	0.018494	75.311	1679400	0.0647749	1	111	118	ELLPNGLR	Q96P70
339	Q08945	SSRP1	FACT complex subunit SSRP1	NaN	NaN	NaN	NaN	0	365	1	0	8	1015.51	0.0089433	65.038	0	0.00492926	2	204	211	ELQCLTPR	Q08945
340	O60749	SNX2	Sorting nexin-2	NaN	NaN	NaN	NaN	0	81	0	1	11	1121.57	0.01542	37.191	0	0.0157652	1	336	346	ELSANTAAFAK	O60749
342	P23246	SFPQ	Splicing factor, proline- and glutamine-rich	21.8568	NaN	NaN	NaN	0	203	1	0	7	951.379	0.010993	67.035	3798000	-0.0986326	1	584	590	EMEEQMR	P23246
343	P07900	HSP90AA1;HSP90AB1;HSP90AB3P	Heat shock protein HSP 90-alpha;Heat shock protein HSP 90-beta;Putative heat shock protein HSP 90-beta-3	24.1572	24.5238	25.8034	NaN	0	129;133	0	1	7	862.422	7.3362e-05	110.63	101390000	-0.0148612	4	401	407	EMLQQSK	P07900;P08238;Q58FF7
344	P49448	GLUD2;GLUD1	Glutamate dehydrogenase 2, mitochondrial;Glutamate dehydrogenase 1, mitochondrial	21.1998	20.7002	21.6404	NaN	1	101	1	1	37	4012.89	0.001362	12.234	7381200	0.00892173	3	232	268	EMSWIADTYASTIGHYDINAHACVTGKPISQGGIHGR	P49448;P00367
345	Q8NC51	SERBP1	Plasminogen activator inhibitor 1 RNA-binding protein	23.7823	22.7312	NaN	NaN	0	442	0	1	8	1050.47	5.295e-11	82.671	21390000	-0.0540189	4	287	294	EMTLDEWK	Q8NC51
346	P81605	DCD	Dermcidin;Survival-promoting peptide;DCD-1	26.1936	24.6424	26.2569	NaN	0	339	1	0	11	1127.52	5.1317e-65	133.32	183130000	-0.0379443	3	43	53	ENAGEDPGLAR	P81605
347	P17812	CTPS1	CTP synthase 1	NaN	NaN	20.3187	NaN	0	187	0	1	21	2370.13	0.0197	21.803	1307800	-0.00284989	1	173	193	ENFCNIHVSLVPQPSSTGEQK	P17812
349	O43390	HNRNPR	Heterogeneous nuclear ribonucleoprotein R	23.5806	NaN	23.2087	NaN	0	71	0	1	9	1107.54	7.3471e-06	109.71	22239000	-0.00466588	2	260	268	ENILEEFSK	O43390
350	P61978	HNRNPK	Heterogeneous nuclear ribonucleoprotein K	26.198	NaN	25.8734	NaN	0	307	0	1	8	933.477	0.021325	65.038	138450000	0.00732587	1	172	179	ENTQTTIK	P61978
351	Q9Y262	EIF3L	Eukaryotic translation initiation factor 3 subunit L	NaN	NaN	NaN	NaN	0	531	0	1	8	1001.55	0.014403	55.441	0	0.0538664	1	438	445	EPFLQQLK	Q9Y262
352	Q9Y657	SPIN1	Spindlin-1	21.5968	NaN	NaN	NaN	0	547	0	1	12	1227.63	0.022178	35.224	3171700	0.0299704	1	205	216	EPGEVVDSLVGK	Q9Y657
353	P53999	SUB1	Activated RNA polymerase II transcriptional coactivator p15	NaN	19.6396	NaN	NaN	0	280	1	0	11	1259.6	0.012349	55.567	816810	-0.0200562	0	115	125	EQISDIDDAVR	P53999
354	P18621	RPL17	60S ribosomal protein L17	21.1839	NaN	NaN	NaN	1	192	0	2	14	1622.85	0.013562	40.552	2382300	0.0650397	1	154	167	EQIVPKPEEEVAQK	P18621
355	P17987	TCP1	T-complex protein 1 subunit alpha	22.9178	21.8341	NaN	NaN	0	190	1	0	10	1146.6	0.003757	56.729	11663000	0.0358851	2	434	443	EQLAIAEFAR	P17987
357	P08238	HSP90AB1;HSP90AB3P	Heat shock protein HSP 90-beta;Putative heat shock protein HSP 90-beta-3	24.3812	24.4954	25.7686	NaN	0	133	1	0	11	1248.61	5.2971e-07	96.89	102670000	-0.00449594	3	492	502	EQVANSAFVER	P08238;Q58FF7
358	Q02413	DSG1	Desmoglein-1	21.2696	NaN	NaN	NaN	0	351	1	0	11	1296.65	0.005001	40.002	2528000	0.00979283	1	228	238	EQYGQYALAVR	Q02413
359	P19338	NCL	Nucleolin	25.6667	23.7646	25.0187	NaN	0	193	1	0	8	895.404	0.0068467	100.39	101510000	-0.0483254	3	590	597	ESFDGSVR	P19338
360	P14868	DARS	Aspartate--tRNA ligase, cytoplasmic	21.1311	20.7107	21.3386	NaN	0	175	1	0	11	1200.64	7.6956e-05	75.378	6664600	0.0427246	1	111	121	ESIVDVEGVVR	P14868
361	Q8N257	HIST3H2BB;HIST2H2BE;HIST1H2BB;HIST1H2BO;HIST1H2BJ;HIST2H2BD;HIST2H2BC	Histone H2B type 3-B;Histone H2B type 2-E;Histone H2B type 1-B;Histone H2B type 1-O;Histone H2B type 1-J;Putative histone H2B type 2-D;Putative histone H2B type 2-C	22.8208	NaN	22.5844	NaN	0	122	0	1	9	1150.55	0.0079662	61.999	13698000	-0.014614	2	36	44	ESYSIYVYK	Q8N257;Q16778;P33778;P23527;P06899;Q6DRA6;Q6DN03
362	Q99880	HIST1H2BL;HIST1H2BM;HIST1H2BN;HIST1H2BH;HIST2H2BF;HIST1H2BC;HIST1H2BD;H2BFS;HIST1H2BK	Histone H2B type 1-L;Histone H2B type 1-M;Histone H2B type 1-N;Histone H2B type 1-H;Histone H2B type 2-F;Histone H2B type 1-C/E/F/G/I;Histone H2B type 1-D;Histone H2B type F-S;Histone H2B type 1-K	NaN	NaN	24.0789	NaN	0	82	0	1	9	1136.54	0.0079662	61.999	17720000	-0.0238169	1	36	44	ESYSVYVYK	Q99880;Q99879;Q99877;Q93079;Q5QNW6;P62807;P58876;P57053;O60814
363	P56537	EIF6	Eukaryotic translation initiation factor 6	NaN	NaN	20.0261	NaN	0	289	0	1	11	1258.67	0.0060819	45.137	1067700	0.0466619	1	124	134	ETEEILADVLK	P56537
364	Q00610	CLTC	Clathrin heavy chain 1	NaN	NaN	21.1145	NaN	0	344	0	1	10	1183.5	0.012205	50.04	2270400	-0.0842306	1	1255	1264	EVCFACVDGK	Q00610
365	P55072	VCP	Transitional endoplasmic reticulum ATPase	20.7398	NaN	22.1901	NaN	0	285	1	0	12	1241.63	0.00031409	56.563	6536100	0.0140327	2	366	377	EVDIGIPDATGR	P55072
366	Q86VP6	CAND1;CAND2	Cullin-associated NEDD8-dissociated protein 1;Cullin-associated NEDD8-dissociated protein 2	NaN	NaN	21.2591	NaN	0	436	0	1	8	935.442	0.0087936	59.205	2509700	-0.0280495	1	1065	1072	EVEMGPFK	Q86VP6;O75155
367	P20042	EIF2S2	Eukaryotic translation initiation factor 2 subunit 2	NaN	NaN	19.9777	NaN	1	195	1	1	20	2345	0.0079789	30.684	1032500	-0.115663	1	43	62	EVEPEPTEDKDLEADEEDTR	P20042
368	P19338	NCL	Nucleolin	27.7547	25.8904	27.0533	20.8714	0	193	1	0	10	1177.56	4.6323e-73	150.17	429850000	-0.0201609	10	411	420	EVFEDAAEIR	P19338
369	P40925	MDH1	Malate dehydrogenase, cytoplasmic	19.8266	NaN	20.1811	NaN	2	241	1	2	25	2896.46	0.0081368	14.064	2118600	0.0883158	2	206	230	EVGVYEALKDDSWLKGEFVTTVQQR	P40925
370	O95347	SMC2	Structural maintenance of chromosomes protein 2	20.203	NaN	20.6219	NaN	0	96	0	1	11	1215.67	0.01153	37.476	2820700	0.0718592	2	880	890	EVITAQDTVIK	O95347
371	Q15459	SF3A1	Splicing factor 3A subunit 1	NaN	NaN	20.3902	NaN	0	408	1	0	9	1180.55	0.01812	53.166	1374200	-0.0283972	2	238	246	EVLDQVCYR	Q15459
372	P05198	EIF2S1	Eukaryotic translation initiation factor 2 subunit 1	NaN	NaN	21.7083	NaN	0	113	1	0	9	1083.6	0.00029821	104.45	3426400	0.0651993	0	174	182	EVLINNINR	P05198
373	Q9NQS1	AVEN	Cell death regulator Aven	19.7807	NaN	NaN	NaN	0	501	1	0	11	1247.54	0.019734	36.693	900730	-0.0760455	1	127	137	EVNNESGESQR	Q9NQS1
375	P09012	SNRPA	U1 small nuclear ribonucleoprotein A	21.355	NaN	21.7289	NaN	0	137	1	0	10	1046.54	0.011026	48.283	6158100	0.0142306	2	61	70	EVSSATNALR	P09012
377	P06454	PTMA	Prothymosin alpha;Prothymosin alpha, N-terminally processed;Thymosin alpha-1	20.7028	NaN	22.4315	NaN	0	118	1	0	10	1130.52	3.3238e-05	90.657	7363300	-0.0396585	2	22	31	EVVEEAENGR	P06454
378	P22234	PAICS	Multifunctional protein ADE2;Phosphoribosylaminoimidazole-succinocarboxamide synthase;Phosphoribosylaminoimidazole carboxylase	19.3142	19.3239	20.6785	NaN	0	199	0	1	11	1248.62	0.0017081	76.465	2986200	0.00941639	2	20	30	EVYELLDSPGK	P22234
379	Q9NYF8	BCLAF1	Bcl-2-associated transcription factor 1	NaN	NaN	NaN	NaN	0	511	1	0	10	1071.5	0.016902	39.305	0	-0.0343661	1	785	794	EYSGFAGVSR	Q9NYF8
380	P08865	RPSA	40S ribosomal protein SA	22.9566	22.4806	22.7002	NaN	0	136	1	0	13	1202.64	0.00081487	63.283	20807000	0.047556	3	90	102	FAAATGATPIAGR	P08865
381	P08670	VIM	Vimentin	NaN	NaN	20.922	NaN	0	135	1	0	10	1092.52	0.021444	46.462	1986800	-0.0225722	1	295	304	FADLSEAANR	P08670
382	P50990	CCT8	T-complex protein 1 subunit theta	NaN	NaN	22.4349	NaN	0	268	1	0	10	1149.58	8.9849e-05	101.64	5670100	0.0130513	1	441	450	FAEAFEAIPR	P50990
383	Q9NXH9	TRMT1	tRNA (guanine(26)-N(2))-dimethyltransferase	20.0886	NaN	NaN	NaN	0	509	1	0	9	1000.57	0.022165	44.447	1115000	0.0703035	1	170	178	FALEVPGLR	Q9NXH9
385	P23246	SFPQ	Splicing factor, proline- and glutamine-rich	22.9865	NaN	22.0134	NaN	0	203	1	0	11	1142.62	5.1738e-07	85.355	12544000	0.0540364	2	366	376	FATHAAALSVR	P23246
386	Q14152	EIF3A	Eukaryotic translation initiation factor 3 subunit A	21.3527	NaN	NaN	NaN	0	390	1	0	7	986.464	0.015664	68.915	2678000	-0.0293873	0	184	190	FCLQYTR	Q14152
387	Q9P2J5	LARS	Leucine--tRNA ligase, cytoplasmic	21.8014	NaN	21.8629	NaN	0	518	1	0	9	1028.53	0.0068635	86.953	7469200	0.0159717	2	1118	1126	FDDPLLGPR	Q9P2J5
388	Q71U36	TUBA1A;TUBA1B;TUBA4A;TUBA8;TUBA3E;TUBAL3;TUBA1C	Tubulin alpha-1A chain;Tubulin alpha-1B chain;Tubulin alpha-4A chain;Tubulin alpha-8 chain;Tubulin alpha-3E chain;Tubulin alpha chain-like 3;Tubulin alpha-1C chain	24.2153	23.2857	NaN	NaN	0	335;483	0	1	7	886.426	0.012662	88.734	29704000	-0.0218803	4	395	401	FDLMYAK	Q71U36;P68363;P68366;P0DPH8;P0DPH7;Q9NY65;Q6PEY2;A6NHL2;Q9BQE3
389	P33992	MCM5	DNA replication licensing factor MCM5	NaN	NaN	21.1132	NaN	2	228	1	2	21	2578.26	0.0056178	21.803	2268300	0.0299823	1	514	534	FDMIFIVKDEHNEERDVMLAK	P33992
390	P62937	PPIA	Peptidyl-prolyl cis-trans isomerase A;Peptidyl-prolyl cis-trans isomerase A, N-terminally processed	24.4154	NaN	24.8514	NaN	0	328	0	1	9	1153.57	0.015486	74.127	52646000	-0.00509998	2	83	91	FEDENFILK	P62937
391	P11142	HSPA8;HSPA2	Heat shock cognate 71 kDa protein;Heat shock-related 70 kDa protein 2	21.5257	NaN	22.4231	NaN	0	157	1	0	10	1252.61	4.8317e-07	104.17	8643100	-0.00739808	2	302	311	FEELNADLFR	P11142;P54652
392	Q99613	EIF3C;EIF3CL	Eukaryotic translation initiation factor 3 subunit C;Eukaryotic translation initiation factor 3 subunit C-like protein	20.4335	NaN	NaN	NaN	0	4	1	0	9	1133.61	0.013951	70.919	1416100	0.046614	0	57	65	FEELTNLIR	Q99613;B5ME19
393	Q9BTL3	FAM103A1	RNMT-activating mini protein	20.5803	NaN	NaN	NaN	0	486	1	0	8	1015.44	0.020386	51.854	1567800	-0.0637874	1	11	18	FEEMFASR	Q9BTL3
394	Q01469	FABP5	Fatty acid-binding protein, epidermal	20.5047	NaN	NaN	NaN	0	347	1	0	9	1024.45	0.0079662	61.999	1487800	-0.0650919	1	73	81	FEETTADGR	Q01469
396	P52272	HNRNPM	Heterogeneous nuclear ribonucleoprotein M	NaN	20.1571	21.1506	NaN	0	276	0	1	9	1065.51	0.020477	59.245	3497100	-0.0170254	2	61	69	FEPYANPTK	P52272
397	P12270	TPR	Nucleoprotein TPR	19.8013	NaN	19.8805	NaN	0	163	1	0	10	1176.61	0.011259	56.729	1878800	0.032645	2	1214	1223	FEVAQVESLR	P12270
398	Q14103	HNRNPD	Heterogeneous nuclear ribonucleoprotein D0	26.2929	24.0536	25.0341	NaN	0	389	0	1	10	1166.56	8.9923e-36	128.36	133990000	-0.0124596	3	120	129	FGEVVDCTLK	Q14103
399	P82979	SARNP	SAP domain-containing ribonucleoprotein	NaN	22.5877	NaN	NaN	0	340	0	1	9	934.512	0.016963	69.423	6303600	0.0425067	0	127	135	FGISSVPTK	P82979
400	Q15393	SF3B3	Splicing factor 3B subunit 3	19.9486	NaN	20.5771	NaN	0	407	1	0	8	963.496	0.015035	72.234	2576200	0.0128126	1	1050	1057	FGNICVVR	Q15393
401	P11940	PABPC1;PABPC3	Polyadenylate-binding protein 1;Polyadenylate-binding protein 3	NaN	NaN	24.1043	NaN	0	160	0	1	8	817.47	0.018663	75.109	18035000	0.0537532	1	214	221	FGPALSVK	P11940;Q9H361
402	P23246	SFPQ	Splicing factor, proline- and glutamine-rich	23.9456	NaN	23.3648	NaN	0	203	1	0	15	1340.66	1.6069e-23	94.692	26958000	0.0018432	2	667	681	FGQGGAGPVGGQGPR	P23246
403	Q9UMS4	PRPF19	Pre-mRNA-processing factor 19	20.8916	NaN	NaN	NaN	0	524	1	0	9	996.47	0.014882	43.246	1945300	-0.0285105	1	489	497	FIASTGMDR	Q9UMS4
404	P14868	DARS	Aspartate--tRNA ligase, cytoplasmic	NaN	NaN	22.0637	NaN	0	175	1	0	7	874.491	0.022687	64.776	4383700	0.048987	1	339	345	FLEPTLR	P14868
405	Q92499	DDX1	ATP-dependent RNA helicase DDX1	23.0687	NaN	22.3408	NaN	0	453	1	0	10	1164.6	0.012716	50.607	14110000	0.0204146	2	568	577	FLICTDVAAR	Q92499
406	P43487	RANBP1	Ran-specific GTPase-activating protein	22.3624	NaN	22.9935	NaN	0	246	0	1	9	1033.52	6.9543e-05	107.66	13743000	0.00383982	0	142	150	FLNAENAQK	P43487
407	Q92499	DDX1	ATP-dependent RNA helicase DDX1	NaN	23.0193	23.024	NaN	0	453	0	1	7	785.444	0.015814	84.025	17031000	0.0422705	0	282	288	FLPNAPK	Q92499
408	Q9NSI6	BRWD1	Bromodomain and WD repeat-containing protein 1	NaN	20.5437	NaN	NaN	1	507	2	0	11	1165.58	0.0035612	31.185	1528500	0.00781557	1	383	393	FLSGSRDGTAR	Q9NSI6
410	P15531	NME1	Nucleoside diphosphate kinase A	20.6641	NaN	NaN	NaN	0	182	0	1	10	1180.58	0.0080423	41.029	1661600	-0.00325669	1	40	49	FMQASEDLLK	P15531
411	P82979	SARNP	SAP domain-containing ribonucleoprotein	NaN	NaN	21.8236	NaN	0	340	0	1	10	1118.6	0.012033	41.448	3711600	0.0426199	1	110	119	FNVPVSLESK	P82979
412	Q2Y0W8	SLC4A8	Electroneutral sodium bicarbonate exchanger 1	NaN	NaN	22.6422	NaN	2	415	1	2	14	1557.89	0.017357	35.224	6546000	0.131249	1	1040	1053	FPLESRKLLSSPGK	Q2Y0W8
413	Q9NSI2	FAM207A	Protein FAM207A	18.646	NaN	NaN	NaN	0	506	1	0	11	1293.67	0.0060819	45.137	410200	0.0366476	1	197	207	FQELLASPAYR	Q9NSI2
414	Q12906	ILF3	Interleukin enhancer-binding factor 3	NaN	22.8859	24.3996	NaN	0	369	0	1	8	807.388	1.5428e-15	121.99	29882000	-0.023882	1	566	573	FQGAGSNK	Q12906
415	P60900	PSMA6	Proteasome subunit alpha type-6	19.8161	NaN	NaN	NaN	2	294	2	0	20	2281.21	0.0044967	30.094	923070	0.11729	0	227	246	FRILTEAEIDAHLVALAERD	P60900
416	P09936	UCHL1	Ubiquitin carboxyl-terminal hydrolase isozyme L1	NaN	NaN	21.7122	NaN	0	142	0	1	8	894.463	0.0090691	83.614	3435700	0.0118706	0	214	221	FSAVALCK	P09936
417	P48643	CCT5	T-complex protein 1 subunit epsilon	23.0204	23.0965	23.988	NaN	0	258	0	1	8	923.46	8.7742e-104	149.4	34115000	-0.00477914	0	345	352	FSELTAEK	P48643
418	A2NJV5	IGKV A18;IGKV2D-26;IGKV2D-29;IGKV2D-30;IGKV2D-28;IGKV2-40	Ig kappa chain V-II region RPMI 6410;Ig kappa chain V-II region FR;Ig kappa chain V-II region Cum	31.4977	30.1394	31.1189	NaN	0	0	0	1	13	1302.61	3.4452e-167	192.44	6546800000	-0.0300043	23	87	99	FSGSGSGTDFTLK	A2NJV5;A0A0A0MRZ7;A0A075B6S2;A0A075B6S6;A0A075B6P5;A0A087WW87;P06310;P01615;P01614
419	A2NJV5	IGKV A18;IGKV2D-26;IGKV2D-29;IGKV2-24;IGKV2D-24		25.6466	24.3534	NaN	NaN	0	0	1	0	7	776.382	0.00057212	94.407	73961000	-0.015433	0	80	86	FSGVPDR	A2NJV5;A0A0A0MRZ7;A0A075B6S2;A0A0C4DH68;A0A075B6R9
422	P14866	HNRNPL	Heterogeneous nuclear ribonucleoprotein L	22.8552	22.2686	NaN	NaN	0	174	0	1	9	977.482	0.011974	94.302	12640000	-0.00783109	1	485	493	FSTPEQAAK	P14866
423	P13639	EEF2	Elongation factor 2	23.0167	NaN	23.5863	NaN	0	167	1	0	8	889.502	0.015675	105.39	21081000	0.0529811	1	499	506	FSVSPVVR	P13639
424	Q13435	SF3B2	Splicing factor 3B subunit 2	22.8085	NaN	NaN	NaN	0	380	0	1	7	806.454	0.020198	72.138	7346100	0.0428361	0	460	466	FTVAELK	Q13435
425	P07814	EPRS	Bifunctional glutamate/proline--tRNA ligase;Glutamate--tRNA ligase;Proline--tRNA ligase	NaN	NaN	21.385	NaN	0	128	0	1	11	1176.58	0.0029765	40.002	2738500	0.00366635	1	187	197	FVELPGAEMGK	P07814
426	P17812	CTPS1	CTP synthase 1	NaN	NaN	NaN	NaN	0	187	1	0	10	1134.53	0.015217	49.418	0	-0.0313324	1	499	508	FVGQDVEGER	P17812
427	Q02878	RPL6	60S ribosomal protein L6	23.3266	NaN	22.6336	NaN	0	353	0	1	8	865.491	0.0018688	85.212	17027000	0.0527928	1	193	200	FVIATSTK	Q02878
429	Q12906	ILF3;STRBP	Interleukin enhancer-binding factor 3;Spermatid perinuclear RNA-binding protein	23.2438	21.9982	NaN	NaN	0	369;475	0	1	11	1279.61	7.2403e-05	60.973	14122000	-0.016783	2	555	565	FVMEVEVDGQK	Q12906;Q96SI9
430	P62861	FAU	40S ribosomal protein S30	20.2862	NaN	NaN	NaN	0	323	0	1	10	1106.61	0.01381	50.607	1278700	0.0633891	1	116	125	FVNVVPTFGK	P62861
431	Q92598	HSPH1	Heat shock protein 105 kDa	20.3192	NaN	NaN	NaN	0	455	0	1	10	1118.61	0.01714	40.002	1308200	0.0538482	1	462	471	FVVQNVSAQK	Q92598
432	Q96DI7	SNRNP40	U5 small nuclear ribonucleoprotein 40 kDa protein	NaN	NaN	18.9211	NaN	0	466	1	0	10	1272.61	0.01714	40.002	496370	-0.011515	1	308	317	FVYVWDTTSR	Q96DI7
433	P07437	TUBB	Tubulin beta chain	NaN	NaN	19.5755	NaN	0	125	1	0	27	3101.4	0.013958	11.311	781310	-0.0663718	1	20	46	FWEVISDEHGIDPTGTYHGDSDLQLDR	P07437
434	P08238	HSP90AB1	Heat shock protein HSP 90-beta	NaN	22.8175	NaN	NaN	0	133	0	1	7	890.417	0.015664	68.915	7391600	-0.0321726	0	429	435	FYEAFSK	P08238
435	P07900	HSP90AA1	Heat shock protein HSP 90-alpha	NaN	22.8525	NaN	NaN	0	129	0	1	7	947.439	0.014022	84.244	7573200	-0.0369388	0	437	443	FYEQFSK	P07900
436	Q08J23	NSUN2	tRNA (cytosine(34)-C(5))-methyltransferase	20.1704	NaN	NaN	NaN	0	366	1	0	10	986.478	0.0017715	59.245	1180000	-0.0156578	1	306	315	GAEQLAEGGR	Q08J23
438	P46060	RANGAP1	Ran GTPase-activating protein 1	NaN	NaN	20.5151	NaN	0	249	1	0	10	955.545	0.013512	41.029	1498500	0.0655288	1	280	289	GAVAIADAIR	P46060
439	O15371	EIF3D	Eukaryotic translation initiation factor 3 subunit D	NaN	NaN	NaN	NaN	0	65	0	1	9	900.528	2.7473e-06	75.738	0	0.0737896	3	418	426	GAVIATELK	O15371
440	P23396	RPS3	40S ribosomal protein S3	NaN	NaN	21.2167	NaN	0	204	0	1	9	933.459	0.0044935	59.245	2437100	-0.0104245	1	133	141	GCEVVVSGK	P23396
441	P55072	VCP	Transitional endoplasmic reticulum ATPase	NaN	NaN	21.8112	NaN	0	285	0	1	10	1031.55	0.0027923	57.59	3679700	0.0353772	1	9	18	GDDLSTAILK	P55072
442	P15531	NME1;NME2P1;NME2	Nucleoside diphosphate kinase A;Putative nucleoside diphosphate kinase;Nucleoside diphosphate kinase B	22.855	NaN	23.5032	NaN	0	182	1	0	9	1050.49	0.0005971	90.862	19477000	-0.0315624	3	106	114	GDFCIQVGR	P15531;O60361;P22392
443	Q9UN86	G3BP2	Ras GTPase-activating protein-binding protein 2	NaN	NaN	NaN	NaN	1	525	2	0	12	1435.57	3.568e-111	112.13	0	-0.125746	3	312	323	GDMEQNDSDNRR	Q9UN86
444	Q92973	TNPO1	Transportin-1	20.6747	NaN	21.0506	NaN	1	460	2	0	19	2198.99	0.00023787	40.856	3845700	-0.0587877	2	328	346	GDVEEDETIPDSEQDIRPR	Q92973
445	P14618	PKM	Pyruvate kinase PKM	NaN	NaN	24.4692	NaN	0	170	1	0	9	1018.51	0.0088202	74.486	23225000	-0.000154205	0	368	376	GDYPLEAVR	P14618
446	Q02790	FKBP4	Peptidyl-prolyl cis-trans isomerase FKBP4;Peptidyl-prolyl cis-trans isomerase FKBP4, N-terminally processed	NaN	NaN	20.2421	NaN	0	352	1	0	14	1540.76	0.018135	45.115	1240200	0.014654	1	360	373	GEAHLAVNDFELAR	Q02790
447	Q13642	FHL1	Four and a half LIM domains protein 1	NaN	NaN	21.3384	NaN	0	386	0	1	13	1644.65	0.011869	34.179	2651600	-0.141699	1	145	157	GEDFYCVTCHETK	Q13642
449	P51991	HNRNPA3	Heterogeneous nuclear ribonucleoprotein A3	21.8081	NaN	NaN	NaN	1	275	1	1	14	1619.75	0.0148	33.204	3671800	-0.0311242	1	22	35	GEEGHDPKEPEQLR	P51991
450	Q8NC51	SERBP1	Plasminogen activator inhibitor 1 RNA-binding protein	19.5523	NaN	NaN	NaN	0	442	1	0	10	1051.46	0.01714	40.002	768810	-0.0666179	1	146	155	GEGGEFSVDR	Q8NC51
451	P13639	EEF2	Elongation factor 2	NaN	23.7011	NaN	NaN	0	167	1	0	10	1012.49	0.020599	39.022	13638000	-0.0119749	1	240	249	GEGQLGPAER	P13639
455	P09651	HNRNPA1;HNRNPA1L2	Heterogeneous nuclear ribonucleoprotein A1;Heterogeneous nuclear ribonucleoprotein A1, N-terminally processed;Heterogeneous nuclear ribonucleoprotein A1-like 2	26.6638	22.6232	25.4392	NaN	0	140	0	1	15	1698.75	5.6647e-13	66.246	158270000	-0.0688605	3	147	161	GFAFVTFDDHDSVDK	P09651;A0A2R8Y4L2;Q32P51
456	P09651	HNRNPA1;HNRNPA1L2	Heterogeneous nuclear ribonucleoprotein A1;Heterogeneous nuclear ribonucleoprotein A1, N-terminally processed;Heterogeneous nuclear ribonucleoprotein A1-like 2	NaN	NaN	23.6239	NaN	1	140	0	2	20	2280.14	3.0576e-164	148.56	12927000	0.0537825	1	147	166	GFAFVTFDDHDSVDKIVIQK	P09651;A0A2R8Y4L2;Q32P51
457	P51991	HNRNPA3	Heterogeneous nuclear ribonucleoprotein A3	24.1034	NaN	22.6163	NaN	0	275	0	1	15	1712.77	0.012717	40.941	24454000	-0.0596576	2	168	182	GFAFVTFDDHDTVDK	P51991
458	P51991	HNRNPA3	Heterogeneous nuclear ribonucleoprotein A3	NaN	20.6741	22.3425	NaN	1	275	0	2	20	2280.14	2.8623e-15	58.83	6991200	0.0537825	2	168	187	GFAFVTFDDHDTVDKIVVQK	P51991
459	Q14103	HNRNPD	Heterogeneous nuclear ribonucleoprotein D0	NaN	NaN	24.1706	NaN	0	389	0	1	8	1018.49	0.014732	58.917	18883000	-0.0138837	1	224	231	GFCFITFK	Q14103
460	O60506	SYNCRIP;HNRNPR	Heterogeneous nuclear ribonucleoprotein Q;Heterogeneous nuclear ribonucleoprotein R	24.5017	NaN	22.6329	NaN	0	71;79	0	1	11	1443.61	0.00024884	72.006	30259000	-0.0911609	2	287	297	GFCFLEYEDHK	O60506;O43390
461	P11940	PABPC1;PABPC3	Polyadenylate-binding protein 1;Polyadenylate-binding protein 3	21.7445	NaN	20.3804	NaN	0	160	1	0	9	1044.5	0.015174	54.157	4878500	-0.017591	2	232	240	GFGFVSFER	P11940;Q9H361
462	P22626	HNRNPA2B1	Heterogeneous nuclear ribonucleoproteins A2/B1	25.6037	NaN	24.3009	NaN	0	202	0	1	15	1694.76	1.0529e-12	72.898	71659000	-0.0619375	3	154	168	GFGFVTFDDHDPVDK	P22626
463	P09651	HNRNPA1	Heterogeneous nuclear ribonucleoprotein A1;Heterogeneous nuclear ribonucleoprotein A1, N-terminally processed	21.5167	20.0312	22.6349	NaN	2	140	2	1	27	2936.42	5.4041e-22	57.578	10585000	0.0331701	2	56	82	GFGFVTYATVEEVDAAMNARPHKVDGR	P09651;A0A2R8Y4L2
464	P51991	HNRNPA3	Heterogeneous nuclear ribonucleoprotein A3	24.2831	23.8854	25.2696	23.3077	1	275	1	1	23	2630.17	2.2273e-143	137.43	86741000	-0.0782804	4	77	99	GFGFVTYSCVEEVDAAMCARPHK	P51991
465	P51991	HNRNPA3	Heterogeneous nuclear ribonucleoprotein A3	22.6908	22.0691	23.6946	NaN	2	275	2	1	27	3057.39	1.5962e-36	66.871	24746000	-0.056869	3	77	103	GFGFVTYSCVEEVDAAMCARPHKVDGR	P51991
466	P54136	RARS	Arginine--tRNA ligase, cytoplasmic	NaN	NaN	NaN	NaN	0	281	1	0	9	991.472	0.016795	49.418	0	-0.0237688	2	353	361	GFVQVDDGR	P54136
467	P09874	PARP1	Poly [ADP-ribose] polymerase 1	NaN	NaN	22.1	NaN	0	141	0	1	20	1987.96	0.016937	22.646	4495400	0.00547112	0	529	548	GGAAVDPDSGLEHSAHVLEK	P09874
468	P08621	SNRNP70	U1 small nuclear ribonucleoprotein 70 kDa	24.0427	22.8072	23.5129	NaN	0	134	1	0	8	800.414	2.5124e-145	155.73	36590000	0.00587486	1	202	209	GGADVNIR	P08621
469	P61978	HNRNPK	Heterogeneous nuclear ribonucleoprotein K	25.7284	24.1428	25.2052	NaN	0	307	1	0	9	996.433	0.00013176	99.802	112800000	-0.0648793	5	317	325	GGDLMAYDR	P61978
470	P09651	HNRNPA1	Heterogeneous nuclear ribonucleoprotein A1;Heterogeneous nuclear ribonucleoprotein A1, N-terminally processed	NaN	NaN	21.5671	NaN	0	140	1	0	12	1153.49	8.6576e-05	75.378	3107100	-0.0805216	1	207	218	GGGFGGNDNFGR	P09651;A0A2R8Y4L2
471	P09651	HNRNPA1	Heterogeneous nuclear ribonucleoprotein A1;Heterogeneous nuclear ribonucleoprotein A1, N-terminally processed	21.9858	NaN	21.307	NaN	0	140	1	0	33	2873.13	1.8726e-07	27.99	6747700	-0.231835	2	233	265	GGGGYGGSGDGYNGFGNDGGYGGGGPGYSGGSR	P09651
472	P13639	EEF2;EFTUD2	Elongation factor 2;116 kDa U5 small nuclear ribonucleoprotein component	23.4685	23.5373	24.5619	NaN	0	167;400	1	0	10	968.54	2.9411e-51	134.48	48548000	0.0547999	0	717	726	GGGQIIPTAR	P13639;Q15029
473	O43175	PHGDH	D-3-phosphoglycerate dehydrogenase	NaN	19.4625	NaN	NaN	0	69	1	0	11	1098.6	0.0060463	38.086	722440	0.0579651	1	237	247	GGIVDEGALLR	O43175
474	Q8NCA5	FAM98B;FAM98A	Protein FAM98B;Protein FAM98A	23.2798	NaN	22.2478	NaN	1	416;443	1	1	19	2155.05	1.0413e-27	70.942	15165000	0.020735	3	306	324	GGRPNEIEPPPPEMPPWQK	Q52LJ0;Q8NCA5
475	P22626	HNRNPA2B1	Heterogeneous nuclear ribonucleoproteins A2/B1	25.3485	23.2925	24.471	22.2462	0	202	1	0	10	911.373	1.8044e-35	127.68	81226000	-0.085909	6	229	238	GGSDGYGSGR	P22626
477	Q8NC51	SERBP1	Plasminogen activator inhibitor 1 RNA-binding protein	25.1161	21.7796	23	NaN	0	442	0	1	12	1185.55	2.9137e-07	102.06	48356000	-0.0326702	0	217	228	GGSGSHNWGTVK	Q8NC51
478	Q13151	HNRNPA0	Heterogeneous nuclear ribonucleoprotein A0	NaN	NaN	21.0615	NaN	0	370	0	1	21	2318.14	0.019071	22.375	2188500	0.030174	1	25	45	GHFEAFGTLTDCVVVVNPQTK	Q13151
479	O94813	SLIT2	Slit homolog 2 protein;Slit homolog 2 protein N-product;Slit homolog 2 protein C-product	22.4017	NaN	NaN	NaN	0	94	0	1	9	980.504	0.015486	74.127	5541000	0.0129112	1	244	252	GHNVAEVQK	O94813
480	P63244	GNB2L1	Guanine nucleotide-binding protein subunit beta-2-like 1;Guanine nucleotide-binding protein subunit beta-2-like 1, N-terminally processed	21.8904	21.0376	21.8668	21.3249	0	332	1	0	28	2960.41	7.5427e-24	51.956	12491000	0.0035117	19	61	88	GHSHFVSDVVISSDGQFALSGSWDGTLR	P63244
481	P19338	NCL	Nucleolin	23.3981	NaN	22.7078	NaN	0	193	0	1	8	939.507	0.0042942	91.041	17905000	0.0343957	1	430	437	GIAYIEFK	P19338
482	P19338	NCL	Nucleolin	21.015	NaN	21.7706	NaN	2	193	0	3	20	2318.13	0.00020879	37.672	5696900	0.025468	2	430	449	GIAYIEFKTEADAEKTFEEK	P19338
483	P54886	ALDH18A1	Delta-1-pyrroline-5-carboxylate synthase;Glutamate 5-kinase;Gamma-glutamyl phosphate reductase	NaN	NaN	21.9102	NaN	1	283	1	1	27	2973.38	9.732e-15	47.745	3941100	-0.0294572	1	573	599	GIPVMGHSEGICHMYVDSEASVDKVTR	P54886
484	P23246	SFPQ	Splicing factor, proline- and glutamine-rich	23.8443	NaN	23.4832	NaN	0	203	0	1	8	849.46	0.012784	104.45	26787000	0.0288671	6	414	421	GIVEFASK	P23246
485	P22087	FBL	rRNA 2-O-methyltransferase fibrillarin	25.8129	25.5094	25.1274	NaN	1	198	0	2	9	959.529	0	186.78	143360000	0.0473775	2	101	109	GKEDALVTK	P22087
486	Q6ZSZ5	ARHGEF18	Rho guanine nucleotide exchange factor 18	20.256	NaN	NaN	NaN	2	426	0	3	10	1079.61	0.018759	40.067	1252200	0.0721224	0	276	285	GKSPAHLKDK	Q6ZSZ5
487	P18621	RPL17	60S ribosomal protein L17	20.331	NaN	NaN	NaN	0	192	0	1	16	1777.96	0.020577	26.148	1319000	0.0995531	1	106	121	GLDVDSLVIEHIQVNK	P18621
488	P17844	DDX5;DDX17	Probable ATP-dependent RNA helicase DDX5;Probable ATP-dependent RNA helicase DDX17	NaN	22.6763	NaN	NaN	0	188;458	0	1	8	873.444	0.022462	65.252	6702800	0.00257799	1	404	411	GLDVEDVK	P17844;Q92841
489	Q9Y3I0	RTCB	tRNA-splicing ligase RtcB homolog	22.5829	NaN	NaN	NaN	0	541	0	1	16	1638.84	2.0979e-07	56.514	6282600	0.0460745	1	264	279	GLGHQVATDALVAMEK	Q9Y3I0
491	P23588	EIF4B	Eukaryotic translation initiation factor 4B	22.7167	NaN	23.0854	NaN	0	207	1	0	8	828.482	0.0099101	105.39	15793000	0.0606494	3	118	125	GLNISAVR	P23588
492	P40227	CCT6A;CCT6B	T-complex protein 1 subunit zeta;T-complex protein 1 subunit zeta-2	NaN	NaN	22.5238	NaN	0	240	1	0	7	799.455	0.00041172	110.54	6030200	0.0474525	0	29	35	GLQDVLR	P40227;Q92526
493	P19338	NCL	Nucleolin	26.8148	25.509	26.176	NaN	0	193	0	1	12	1321.62	2.5823e-25	142.43	241610000	-0.0230419	3	578	589	GLSEDTTEETLK	P19338
494	P19338	NCL	Nucleolin	25.4835	23.8878	24.883	NaN	1	193	1	1	20	2199.02	1.3136e-59	115.15	93377000	-0.0336472	5	578	597	GLSEDTTEETLKESFDGSVR	P19338
495	P19338	NCL	Nucleolin	23.1311	23.0324	23.9436	NaN	2	193	2	1	22	2426.16	7.3657e-56	92.932	33900000	9.40713e-05	6	578	599	GLSEDTTEETLKESFDGSVRAR	P19338
496	P49327	FASN	Fatty acid synthase;[Acyl-carrier-protein] S-acetyltransferase;[Acyl-carrier-protein] S-malonyltransferase;3-oxoacyl-[acyl-carrier-protein] synthase;3-oxoacyl-[acyl-carrier-protein] reductase;3-hydroxyacyl-[acyl-carrier-protein] dehydratase;Enoyl-[acyl-carrier-protein] reductase;Oleoyl-[acyl-carrier-protein] hydrolase	NaN	NaN	21.0431	NaN	0	261	0	1	9	956.565	0.0079662	61.999	2160700	0.0854605	1	1143	1151	GLVQALQTK	P49327
497	P52272	HNRNPM	Heterogeneous nuclear ribonucleoprotein M	NaN	NaN	21.2293	NaN	0	276	1	0	23	2033.95	0.0018883	35.015	2458500	-0.029995	1	628	650	GNFGGSFAGSFGGAGGHAPGVAR	P52272
499	Q14152	EIF3A	Eukaryotic translation initiation factor 3 subunit A	23.2807	21.5069	22.8207	NaN	0	390	1	0	10	1104.48	3.5418e-172	183.65	20578000	-0.064461	3	1251	1260	GPAEESSSWR	Q14152
500	P02452	COL1A1	Collagen alpha-1(I) chain	23.1685	NaN	22.8778	NaN	0	108	1	0	9	835.43	0.010031	73.039	17135000	0.00575192	0	1085	1093	GPAGPQGPR	P02452
501	P08123	COL1A2	Collagen alpha-2(I) chain	21.8661	21.4444	21.7287	NaN	0	132	0	1	11	894.456	0.00028264	66.692	10151000	0.00448041	2	1054	1064	GPAGPSGPAGK	P08123
502	P37802	TAGLN2	Transgelin-2	NaN	22.9523	24.0655	NaN	0	235	1	0	8	819.424	0.0049148	97.798	25672000	0.00696674	2	5	12	GPAYGLSR	P37802
504	Q9Y2S6	TMA7	Translation machinery-associated protein 7	NaN	18.6452	NaN	NaN	0	534	0	1	9	812.476	0.018219	46.426	409990	0.0618642	1	51	59	GPLATGGIK	Q9Y2S6
505	P13639	EEF2	Elongation factor 2	21.3277	NaN	22.2482	NaN	0	167	0	1	9	1038.52	0.01845	53.166	7613800	0.00648826	2	392	400	GPLMMYISK	P13639
506	O14744	PRMT5	Protein arginine N-methyltransferase 5;Protein arginine N-methyltransferase 5, N-terminally processed	22.3444	21.3803	22.1019	NaN	0	60	1	0	9	925.535	0.0079196	85.212	12556000	0.0687689	4	369	377	GPLVNASLR	O14744
508	P08123	COL1A2	Collagen alpha-2(I) chain	21.5329	NaN	NaN	NaN	0	132	1	0	9	867.456	0.01155	81.297	3034200	0.0172346	1	997	1005	GPSGPQGIR	P08123
509	P06748	NPM1	Nucleophosmin	24.4168	22.9341	25.2348	NaN	0	121	0	1	9	930.466	0.002795	95.909	69897000	-0.00218816	2	240	248	GPSSVEDIK	P06748
510	Q13616	CUL1	Cullin-1	NaN	NaN	20.6331	NaN	0	384	0	1	8	877.491	0.019092	57.281	1626200	0.0472728	1	222	229	GPTLTVYK	Q13616
512	O75643	SNRNP200	U5 small nuclear ribonucleoprotein 200 kDa helicase	NaN	NaN	19.9887	NaN	0	88	1	0	10	1023.61	0.011402	51.854	1040400	0.0968202	1	625	634	GPVLEALVAR	O75643
513	Q9NY12	GAR1	H/ACA ribonucleoprotein complex subunit 1	21.9167	NaN	NaN	NaN	0	510	1	0	9	982.447	3.9237e-11	114.89	3959100	-0.0451035	0	61	69	GQDQGPPER	Q9NY12
514	P19338	NCL	Nucleolin	25.3826	24.2886	24.7613	NaN	0	193	1	0	7	879.383	5.8901e-68	143.02	92674000	-0.0610229	1	468	474	GQNQDYR	P19338
515	P33991	MCM4	DNA replication licensing factor MCM4	20.3759	NaN	NaN	NaN	0	227	0	1	9	931.497	0.01925	45.68	1360700	0.0289718	1	829	837	GQSDIAITK	P33991
516	Q92733	PRCC	Proline-rich protein PRCC	NaN	NaN	19.4019	NaN	2	456	1	2	25	2878.39	0.014457	11.632	692720	0.027896	1	404	428	GREEINFVEIKGDDQLSGAQQWMTK	Q92733
517	P61247	RPS3A	40S ribosomal protein S3a	NaN	NaN	21.5602	NaN	2	300	2	1	20	2292.19	0.0020635	30.428	3092300	0.0918386	1	64	83	GRVFEVSLADLQNDEVAFRK	P61247
518	P62829	RPL23	60S ribosomal protein L23	NaN	20.8562	NaN	NaN	0	321	0	1	10	899.508	0.0094391	42.599	1898200	0.0538578	1	114	123	GSAITGPVAK	P62829
519	P61978	HNRNPK	Heterogeneous nuclear ribonucleoprotein K	23.4386	21.4061	22.9314	NaN	0	307	1	0	9	1097.44	0.00029463	103.83	22147000	-0.100051	3	140	148	GSDFDCELR	P61978
520	P02452	COL1A1	Collagen alpha-1(I) chain	NaN	21.5475	NaN	NaN	0	108	1	0	9	885.43	2.1089e-28	91.906	3065100	-0.0168543	1	362	370	GSEGPQGVR	P02452
525	SCUBE2_WT	SCUBE2	Signal peptide, CUB and EGF-like domain-containing protein 2	NaN	NaN	23.2527	NaN	0	500	1	0	8	937.375	0.021716	78.324	9994700	-0.0966073	1	157	164	GSVACECR	SCUBE2_WT;Q9NQ36;SCUBE2_fragment_Dcub
527	Q99613	EIF3C;EIF3CL	Eukaryotic translation initiation factor 3 subunit C;Eukaryotic translation initiation factor 3 subunit C-like protein	22.8241	NaN	22.7506	NaN	0	4	0	1	11	1166.67	0.0013726	55.531	14483000	0.0892566	2	321	331	GTEITHAVVIK	Q99613;B5ME19
528	Q9P121	NTM	Neurotrimin	19.9454	NaN	NaN	NaN	2	516	0	3	31	3352.6	0.016143	6.9184	1009600	0.021208	1	230	260	GTGVPVGQKGTLQCEASAVPSAEFQWYKDDK	Q9P121
529	P16403	HIST1H1C;HIST1H1E;HIST1H1D;HIST1H1A;HIST1H1B	Histone H1.2;Histone H1.4;Histone H1.3;Histone H1.1;Histone H1.5	22.3291	22.5572	NaN	NaN	0	152	0	1	7	745.433	0.018795	71.141	11440000	0.0505044	1	91	97	GTLVQTK	P16403;P10412;P16402;Q02539;P16401
530	P08670	VIM;GFAP	Vimentin;Glial fibrillary acidic protein	NaN	NaN	20.7322	NaN	0	135	1	0	8	904.425	0.014742	58.981	1741900	-0.0310116	1	335	342	GTNESLER	P08670;P14136
532	P60842	EIF4A1	Eukaryotic initiation factor 4A-I	NaN	NaN	22.7564	NaN	1	292	1	1	13	1460.73	6.3723e-08	63.727	7085100	0.0173923	1	370	382	GVAINMVTEEDKR	P60842
533	P49327	FASN	Fatty acid synthase;[Acyl-carrier-protein] S-acetyltransferase;[Acyl-carrier-protein] S-malonyltransferase;3-oxoacyl-[acyl-carrier-protein] synthase;3-oxoacyl-[acyl-carrier-protein] reductase;3-hydroxyacyl-[acyl-carrier-protein] dehydratase;Enoyl-[acyl-carrier-protein] reductase;Oleoyl-[acyl-carrier-protein] hydrolase	20.988	NaN	21.1529	NaN	1	261	1	1	19	2040.12	1.0293e-22	65.716	4411400	0.143063	2	1740	1758	GVDLVLNSLAEEKLQASVR	P49327
534	P17844	DDX5;DDX17	Probable ATP-dependent RNA helicase DDX5;Probable ATP-dependent RNA helicase DDX17	20.2751	NaN	20.7094	NaN	0	188;458	1	0	11	1171.6	0.00010426	59.245	2983300	0.0230056	2	217	227	GVEICIATPGR	P17844;Q92841
535	P38646	HSPA9	Stress-70 protein, mitochondrial	NaN	22.3568	NaN	22.3245	0	237	0	1	22	2308.21	7.4929e-08	42.612	10624000	0.104536	2	514	535	GVPQIEVTFDIDANGIVHVSAK	P38646
536	Q13435	SF3B2	Splicing factor 3B subunit 2	20.9877	NaN	20.3388	NaN	0	380	1	0	10	979.421	0.0017715	59.245	3405400	-0.0698667	2	341	350	GVSSESSGDR	Q13435
537	P25205	MCM3	DNA replication licensing factor MCM3	NaN	NaN	NaN	NaN	0	209	0	1	10	1180.54	0.015217	49.418	0	-0.0396255	1	404	413	GVVCIDEFDK	P25205
538	P07900	HSP90AA1;HSP90AB1	Heat shock protein HSP 90-alpha;Heat shock protein HSP 90-beta	NaN	NaN	20.2498	NaN	0	129;133	1	0	14	1512.78	0.013366	46.606	1246800	0.0425084	1	387	400	GVVDSEDLPLNISR	P07900;P08238
542	Q9H8S9	MOB1A;MOB1B	MOB kinase activator 1A;MOB kinase activator 1B	NaN	NaN	19.4948	NaN	0	430	1	0	12	1224.62	0.022178	35.224	738810	0.0177723	1	31	42	HAEATLGSGNLR	Q9H8S9;Q7L9L4
543	Q96KR1	ZFR	Zinc finger RNA-binding protein	21.9824	NaN	NaN	NaN	0	470	0	1	16	1855.93	0.0048274	34.82	4143500	0.0378641	1	731	746	HATIYPTEEELQAVQK	Q96KR1
545	P23528	CFL1	Cofilin-1	NaN	NaN	20.8944	NaN	0	206	0	1	12	1518.68	0.0042516	45.257	1949100	-0.0612993	1	133	144	HELQANCYEEVK	P23528
546	Q12906	ILF3	Interleukin enhancer-binding factor 3	24.751	NaN	NaN	NaN	1	369	0	2	12	1394.7	2.1935e-13	107.09	28236000	0.0160728	2	524	535	HGKNPVMELNEK	Q12906
548	P13798	APEH	Acylamino-acid-releasing enzyme	NaN	NaN	20.0904	NaN	0	169	0	1	28	3335.47	0.014509	10.903	1116400	-0.109116	1	141	168	HGPVYEDDCFGCLSWSHSETHLLYVAEK	P13798
551	P17987	TCP1	T-complex protein 1 subunit alpha	21.2204	NaN	21.8429	NaN	0	190	0	0	15	1570.66	0.017119	45.79	6204900	-0.0976925	2	542	556	HGSYEDAVHSGALND	P17987
552	Q2VIR3	EIF2S3L;EIF2S3	Putative eukaryotic translation initiation factor 2 subunit 3-like protein;Eukaryotic translation initiation factor 2 subunit 3	NaN	NaN	NaN	NaN	0	242	0	1	8	977.602	1.0841e-110	118.06	0	0.112503	1	184	191	HILILQNK	Q2VIR3;P41091
554	O00410	IPO5	Importin-5	NaN	NaN	22.2217	NaN	0	55	0	1	9	1036.57	0.00040867	103.56	4890900	0.0497226	0	540	548	HIVENAVQK	O00410
555	P07900	HSP90AA1;HSP90AA5P	Heat shock protein HSP 90-alpha;Putative heat shock protein HSP 90-alpha A5	22.9265	20.7636	24.4699	NaN	0	129	0	1	10	1223.62	1.0006e-26	124.23	32990000	0.0157738	3	490	499	HIYYITGETK	P07900;Q58FG0
556	P07900	HSP90AA1	Heat shock protein HSP 90-alpha	20.2865	NaN	NaN	NaN	1	129	1	1	21	2440.2	0.018759	24.3	1278900	0.0397952	1	490	510	HIYYITGETKDQVANSAFVER	P07900
557	Q13200	PSMD2	26S proteasome non-ATPase regulatory subunit 2	21.1262	NaN	NaN	NaN	0	372	0	1	8	823.455	0.020304	73.616	2288900	0.0364125	0	161	168	HLAGEVAK	Q13200
558	P08238	HSP90AB1	Heat shock protein HSP 90-beta	NaN	NaN	19.9593	NaN	0	133	1	0	15	1781.94	0.011235	32.275	1019400	0.0827386	1	625	639	HLEINPDHPIVETLR	P08238
559	Q9BUJ2	HNRNPUL1	Heterogeneous nuclear ribonucleoprotein U-like protein 1	NaN	NaN	20.7819	NaN	0	487	1	0	13	1482.76	0.02301	30.828	1802900	0.0358572	1	271	283	HLPSTEPDPHVVR	Q9BUJ2
560	Q99878	HIST1H2AJ;HIST1H2AH;H2AFJ;HIST2H2AC;HIST2H2AA3;HIST1H2AD;HIST1H2AG;HIST1H2AC;HIST3H2A;HIST1H2AB;HIST1H2AA;H2AFX;H2AFV;H2AFZ	Histone H2A type 1-J;Histone H2A type 1-H;Histone H2A.J;Histone H2A type 2-C;Histone H2A type 2-A;Histone H2A type 1-D;Histone H2A type 1;Histone H2A type 1-C;Histone H2A type 3;Histone H2A type 1-B/E;Histone H2A type 1-A;Histone H2AX;Histone H2A.V;Histone H2A.Z	NaN	21.7261	NaN	NaN	0	144;145	1	0	7	849.518	0.016332	69.39	3469000	0.0876923	0	83	89	HLQLAIR	Q99878;Q96KK5;Q9BTM1;Q16777;Q6FI13;P20671;P0C0S8;Q93077;Q7L7L0;P04908;Q96QV6;P16104;Q71UI9;P0C0S5
561	Q71UI9	H2AFV;H2AFZ	Histone H2A.V;Histone H2A.Z	26.4964	26.1851	26.7892	25.9113	1	144	1	1	17	1949.06	0	187.89	350040000	0.121623	21	86	102	HLQLAIRGDEELDSLIK	Q71UI9;P0C0S5
562	Q71UI9	H2AFV;H2AFZ	Histone H2A.V;Histone H2A.Z	NaN	NaN	19.9909	NaN	2	144	1	2	31	3300.83	8.3178e-07	25.499	1042000	0.272262	0	86	116	HLQLAIRGDEELDSLIKATIAGGGVIPHIHK	Q71UI9;P0C0S5
563	Q99878	HIST1H2AJ;HIST1H2AH;H2AFJ;HIST2H2AC;HIST2H2AA3;HIST1H2AD;HIST1H2AG;HIST1H2AC;HIST3H2A;HIST1H2AB;HIST1H2AA;H2AFX	Histone H2A type 1-J;Histone H2A type 1-H;Histone H2A.J;Histone H2A type 2-C;Histone H2A type 2-A;Histone H2A type 1-D;Histone H2A type 1;Histone H2A type 1-C;Histone H2A type 3;Histone H2A type 1-B/E;Histone H2A type 1-A;Histone H2AX	NaN	NaN	24.4103	NaN	1	145	1	1	14	1691.9	1.7347e-106	143.42	22297000	0.07721	1	83	96	HLQLAIRNDEELNK	Q99878;Q96KK5;Q9BTM1;Q16777;Q6FI13;P20671;P0C0S8;Q93077;Q7L7L0;P04908;Q96QV6;P16104
564	Q99878	HIST1H2AJ;HIST1H2AH;H2AFJ;HIST2H2AC;HIST2H2AA3;HIST1H2AD;HIST1H2AG	Histone H2A type 1-J;Histone H2A type 1-H;Histone H2A.J;Histone H2A type 2-C;Histone H2A type 2-A;Histone H2A type 1-D;Histone H2A type 1	22.3818	21.4474	22.5957	NaN	2	145	1	2	18	2103.18	2.0313e-13	67.605	14663000	0.172574	0	83	100	HLQLAIRNDEELNKLLGK	Q99878;Q96KK5;Q9BTM1;Q16777;Q6FI13;P20671;P0C0S8
565	P62826	RAN	GTP-binding nuclear protein Ran	23.6552	NaN	23.6813	NaN	0	320	0	1	8	959.471	1.7759e-268	178.08	26662000	-0.0101109	1	30	37	HLTGEFEK	P62826
567	Q9NRN7	AASDHPPT	L-aminoadipate-semialdehyde dehydrogenase-phosphopantetheinyl transferase	NaN	NaN	21.8474	NaN	1	504	1	1	15	1736.81	1.1299e-12	73.022	3773200	-0.0311424	1	253	267	HQDVPSQDDSKPTQR	Q9NRN7
568	Q02878	RPL6	60S ribosomal protein L6	20.4135	NaN	NaN	NaN	2	353	1	2	20	2508.18	0.021766	14.614	1396600	-0.0169	1	227	246	HQEGEIFDTEKEKYEITEQR	Q02878
570	P63261	ACTG1;ACTB;ACTG2;ACTA1;ACTC1;ACTA2;ACTBL2	Actin, cytoplasmic 2;Actin, cytoplasmic 2, N-terminally processed;Actin, cytoplasmic 1;Actin, cytoplasmic 1, N-terminally processed;Actin, gamma-enteric smooth muscle;Actin, alpha skeletal muscle;Actin, alpha cardiac muscle 1;Actin, aortic smooth muscle;Beta-actin-like protein 2	23.4816	22.9576	NaN	NaN	0	291	0	1	11	1170.56	0.00090533	56.548	19859000	-0.0146765	1	40	50	HQGVMVGMGQK	P63261;P60709;P63267;P68133;P68032;P62736;Q562R1
571	P26599	PTBP1	Polypyrimidine tract-binding protein 1	22.3722	NaN	23.2045	NaN	0	211	1	0	8	990.536	0.0015111	86.866	15095000	0.0402653	0	437	444	HQNVQLPR	P26599
573	Q14103	HNRNPD	Heterogeneous nuclear ribonucleoprotein D0	24.2418	22.6007	23.5609	NaN	0	389	1	0	9	969.463	0	204.36	38574000	-0.0231465	3	86	94	HSEAATAQR	Q14103
574	O75886	STAM2;STAM	Signal transducing adapter molecule 2;Signal transducing adapter molecule 1	NaN	23.3712	NaN	NaN	0	92	0	1	10	1154.59	0.01381	50.607	10850000	0.0220391	1	344	353	HSELSELNVK	O75886;Q92783
575	P35606	COPB2	Coatomer subunit beta	NaN	NaN	21.1241	NaN	0	232	0	1	10	1152.59	0.001772	75.378	2285500	0.0185444	0	319	328	HSEVQQANLK	P35606
576	Q12906	ILF3	Interleukin enhancer-binding factor 3	20.6187	NaN	NaN	NaN	0	369	1	0	23	2670.23	0.00097362	33.024	1610100	-0.0339148	2	18	40	HSSVYPTQEELEAVQNMVSHTER	Q12906
577	P31943	HNRNPH1;HNRNPH2	Heterogeneous nuclear ribonucleoprotein H;Heterogeneous nuclear ribonucleoprotein H, N-terminally processed;Heterogeneous nuclear ribonucleoprotein H2	25.6549	22.2051	25.0696	NaN	0	224	1	0	16	1683.76	4.5831e-101	141.06	92882000	-0.054419	4	99	114	HTGPNSPDTANDGFVR	P31943;P55795
578	P40227	CCT6A	T-complex protein 1 subunit zeta	21.7322	NaN	23.1958	NaN	0	240	0	1	7	839.486	8.2758e-40	130.77	13092000	0.0603382	0	382	388	HTLTQIK	P40227
579	P13797	PLS3	Plastin-3	NaN	NaN	21.9136	NaN	0	168	0	1	14	1639.8	0.00013501	55.314	3950500	0.0085178	0	145	158	HVIPMNPNTDDLFK	P13797
580	P41227	NAA10	N-alpha-acetyltransferase 10	NaN	NaN	19.9038	NaN	0	243	0	1	10	1078.61	0.0091902	43.246	980960	0.0773312	1	170	179	HVVLGAIENK	P41227
581	P15259	PGAM2;PGAM1;PGAM4	Phosphoglycerate mutase 2;Phosphoglycerate mutase 1;Probable phosphoglycerate mutase 4	19.6513	NaN	NaN	NaN	0	180	0	1	10	1058.55	0.0053972	51.854	823460	0.0239597	2	91	100	HYGGLTGLNK	P15259;P18669;Q8N0Y7
582	P33991	MCM4	DNA replication licensing factor MCM4	NaN	NaN	20.9363	NaN	0	227	1	0	9	987.481	0.022787	51.854	2006600	-0.0134765	1	322	330	IAEPSVCGR	P33991
583	Q96QR8	PURB	Transcriptional activator protein Pur-beta	NaN	NaN	23.5984	NaN	0	473	0	1	10	887.471	0.0042855	56.258	12701000	0.0230091	1	61	70	IAEVGAGGSK	Q96QR8
584	P18124	RPL7	60S ribosomal protein L7	21.9197	20.6869	21.1289	NaN	0	191	1	0	11	1169.68	1.5356e-07	87.308	7948600	0.0987706	4	167	177	IALTDNALIAR	P18124
585	P12109	COL6A1	Collagen alpha-1(VI) chain	19.911	19.8442	20.789	NaN	0	162	1	0	9	956.565	0.010796	72.485	3738900	0.0854605	2	723	731	IALVITDGR	P12109
586	Q15365	PCBP1	Poly(rC)-binding protein 1	NaN	20.7735	21.8229	NaN	0	405	1	0	11	1085.55	0.00026974	75.378	5502200	0.00718465	1	315	325	IANPVEGSSGR	Q15365
587	Q9Y3I0	RTCB	tRNA-splicing ligase RtcB homolog	23.3663	22.6764	22.8466	NaN	0	541	0	1	11	1219.61	0.00040827	107.15	25058000	0.00744772	2	298	308	IASPEGQDYLK	Q9Y3I0
588	P17987	TCP1	T-complex protein 1 subunit alpha	23.1588	NaN	NaN	NaN	0	190	0	1	10	1230.65	0.0020742	58.23	9365000	0.0468746	1	356	365	ICDDELILIK	P17987
592	Q14103	HNRNPD	Heterogeneous nuclear ribonucleoprotein D0	NaN	22.7043	24.0687	NaN	1	389	1	1	18	1970.86	9.7712e-23	79.652	24429000	-0.0900042	2	68	85	IDASKNEEDEGHSNSSPR	Q14103
593	P50991	CCT4	T-complex protein 1 subunit delta	NaN	NaN	22.7918	NaN	0	269	1	0	8	930.477	0.018663	75.109	7261400	0.00904007	1	532	539	IDDVVNTR	P50991
594	P51858	HDGF	Hepatoma-derived growth factor	NaN	NaN	21.0709	NaN	0	274	0	1	10	1101.54	0.0073703	51.346	2202800	-0.00909644	1	30	39	IDEMPEAAVK	P51858
595	P61978	HNRNPK	Heterogeneous nuclear ribonucleoprotein K	NaN	NaN	21.9929	NaN	0	307	1	0	11	1258.57	1.5707e-12	96.342	4173600	-0.0512161	1	423	433	IDEPLEGSEDR	P61978
596	P54577	YARS	Tyrosine--tRNA ligase, cytoplasmic;Tyrosine--tRNA ligase, cytoplasmic, N-terminally processed	20.7164	NaN	21.1696	NaN	0	282	1	0	9	984.488	0.013951	70.919	4081700	-0.00524011	1	392	400	IDVGEAEPR	P54577
597	Q8NCA5	FAM98A	Protein FAM98A	21.7794	NaN	NaN	NaN	0	443	1	0	15	1731.88	0.011972	31.914	3599600	0.0424988	2	204	218	IEAINQAIANEYEVR	Q8NCA5
599	P14618	PKM	Pyruvate kinase PKM	NaN	NaN	23.2454	NaN	0	170	1	0	8	952.473	0.017241	63.48	9944300	-0.00549458	1	271	278	IENHEGVR	P14618
600	P51991	HNRNPA3	Heterogeneous nuclear ribonucleoprotein A3	23.9878	23.5003	23.5892	NaN	0	275	1	0	10	1233.59	1.7221e-11	113.22	41122000	-0.0163489	2	152	161	IETIEVMEDR	P51991
601	P63162	SNRPN;SNRPB	Small nuclear ribonucleoprotein-associated protein N;Small nuclear ribonucleoprotein-associated proteins B and B	22.0537	NaN	NaN	NaN	0	172	0	1	7	824.48	0.021274	62.714	4353300	0.0603651	1	26	32	IFIGTFK	P63162;P14678
602	Q14204	DYNC1H1	Cytoplasmic dynein 1 heavy chain 1	NaN	NaN	21.6561	NaN	0	392	1	0	8	965.518	0.021021	77.674	3304800	0.0340577	1	717	724	IFTIESTR	Q14204
603	P00352	ALDH1A1	Retinal dehydrogenase 1	20.5281	NaN	20.4011	NaN	1	100	2	0	14	1800.9	0.015376	43.991	2896800	0.0362335	2	309	322	IFVEESIYDEFVRR	P00352
604	Q99729	HNRNPAB	Heterogeneous nuclear ribonucleoprotein A/B	NaN	NaN	22.4092	NaN	2	478	1	2	36	4080.01	0.001515	12.482	5569700	0.0909971	1	155	190	IFVGGLNPESPTEEKIREYFGEFGEIEAIELPMDPK	Q99729
605	Q12906	ILF3	Interleukin enhancer-binding factor 3	26.2884	25.3641	26.1041	NaN	0	369	1	0	7	877.429	1.7049e-60	138.07	197280000	-0.0142365	4	6	12	IFVNDDR	Q12906
606	Q92945	KHSRP	Far upstream element-binding protein 2	20.5269	NaN	21.6934	NaN	0	459	1	0	11	1078.61	0.00017952	72.928	4902200	0.0773312	1	321	331	IGGGIDVPVPR	Q92945
607	P68104	EEF1A1;EEF1A1P5;EEF1A2	Elongation factor 1-alpha 1;Putative elongation factor 1-alpha-like 3;Elongation factor 1-alpha 2	25.8561	25.2331	26.4213	NaN	0	334	1	0	11	1024.6	1.4983e-96	144.09	190040000	0.0916114	4	256	266	IGGIGTVPVGR	P68104;Q5VTE0;Q05639
608	Q96AE4	FUBP1	Far upstream element-binding protein 1	NaN	NaN	21.6067	NaN	0	465	1	0	13	1335.71	0.018486	52.79	3193400	0.0602353	1	272	284	IGGNEGIDVPIPR	Q96AE4
609	P14868	DARS	Aspartate--tRNA ligase, cytoplasmic	22.0231	NaN	22.2491	NaN	0	175	0	1	15	1740.85	4.8371e-06	56.147	9246500	0.00569345	1	127	141	IGSCTQQDVELHVQK	P14868
610	O00303	EIF3F	Eukaryotic translation initiation factor 3 subunit F	22.5457	NaN	NaN	NaN	0	54	0	1	8	887.515	0.012153	75.109	6122500	0.066768	0	247	254	IGVDLIMK	O00303
611	P78371	CCT2	T-complex protein 1 subunit beta	22.8079	NaN	23.6605	NaN	0	337	0	1	7	754.434	0.012108	98.03	20602000	0.0466986	0	224	230	IGVNQPK	P78371
612	Q9NR30	DDX21	Nucleolar RNA helicase 2	NaN	21.3169	22.4377	NaN	0	502	0	1	11	1126.66	0.010583	47.603	8293100	0.101511	0	563	573	IGVPSATEIIK	Q9NR30
613	Q9BY89	KIAA1671	Uncharacterized protein KIAA1671	27.7682	NaN	NaN	NaN	0	491	1	0	11	1323.69	0.0049774	40.045	228600000	0.0446356	1	1124	1134	IIDVDALWSHR	Q9BY89
615	P63220	RPS21	40S ribosomal protein S21	21.8434	21.1971	21.6724	NaN	2	330	1	2	23	2451.29	0.0012024	27.055	9509200	0.122798	3	23	45	IIGAKDHASIQMNVAEVDKVTGR	P63220
616	O95861	BPNT1	3(2),5-bisphosphate nucleotidase 1	NaN	NaN	21.602	NaN	0	99	0	1	8	912.564	0.015009	60.788	3183100	0.104638	1	225	232	IIQLIEGK	O95861
617	P62258	YWHAE	14-3-3 protein epsilon	NaN	NaN	22.5733	NaN	0	310	0	1	8	916.523	0.017605	81.784	6241000	0.0613465	0	62	69	IISSIEQK	P62258
619	P63244	GNB2L1	Guanine nucleotide-binding protein subunit beta-2-like 1;Guanine nucleotide-binding protein subunit beta-2-like 1, N-terminally processed	23.1192	NaN	NaN	NaN	0	332	0	1	7	828.496	0.018474	70.912	9111200	0.0745617	0	265	271	IIVDELK	P63244
621	P12956	XRCC6	X-ray repair cross-complementing protein 6	22.3974	21.4827	23.5517	NaN	0	165	0	1	8	1004.55	0.017983	89.142	20751000	0.0521522	3	116	123	ILELDQFK	P12956
622	Q9BXP5	SRRT	Serrate RNA effector molecule homolog	21.3171	NaN	20.2997	NaN	1	490	0	2	19	2126	0.0095424	30.956	3903400	-0.016438	2	267	285	ILEQEEEEEQAGKPGEPSK	Q9BXP5
624	Q07666	KHDRBS1	KH domain-containing, RNA-binding, signal transduction-associated protein 1	23.8503	NaN	23.4565	NaN	0	360	0	1	10	1039.6	7.7175e-30	125.31	26635000	0.0843772	0	176	185	ILGPQGNTIK	Q07666
625	P84077	ARF1;ARF3;ARF5;ARF4	ADP-ribosylation factor 1;ADP-ribosylation factor 3;ADP-ribosylation factor 5;ADP-ribosylation factor 4	NaN	NaN	NaN	NaN	0	299	0	1	11	1086.61	1.3985e-06	65.305	0	0.0708753	1	20	30	ILMVGLDAAGK	P84077;P61204;P84085;P18085
626	O00148	DDX39A;DDX39B	ATP-dependent RNA helicase DDX39A;Spliceosome RNA helicase DDX39B	22.4084	22.5417	23.8506	NaN	0	50	1	0	8	971.504	0.0066832	98.299	26799000	0.016717	2	398	405	ILNDVQDR	O00148;Q13838
627	Q14152	EIF3A	Eukaryotic translation initiation factor 3 subunit A	22.9464	NaN	22.8169	NaN	0	390	0	1	9	1136.62	3.6541e-05	85.731	15472000	0.056128	3	624	632	ILQEHEQIK	Q14152
628	Q08554	DSC1	Desmocollin-1	NaN	NaN	NaN	NaN	0	364	0	1	10	1187.67	0.022519	28.204	0	0.0799308	1	283	292	ILQQIPDHPK	Q08554
629	Q9UMS4	PRPF19	Pre-mRNA-processing factor 19	NaN	21.4924	NaN	NaN	0	524	0	1	8	773.428	0.019415	57.177	2950300	0.0325414	1	237	244	ILTGGADK	Q9UMS4
630	Q08211	DHX9	ATP-dependent RNA helicase A	24.7654	NaN	24.3297	NaN	0	362	1	0	7	788.439	1.7164e-20	123.99	49603000	0.0365354	0	1012	1018	ILTTEGR	Q08211
631	Q96QK1	VPS35	Vacuolar protein sorting-associated protein 35	NaN	NaN	20.8737	NaN	0	472	1	0	9	983.613	0.013879	54.549	1921300	0.120303	1	218	226	ILVGTNLVR	Q96QK1
632	P12956	XRCC6	X-ray repair cross-complementing protein 6	NaN	NaN	21.7405	NaN	0	165	0	1	10	1072.56	0.0053565	68.224	3503800	0.0253037	1	452	461	IMATPEQVGK	P12956
633	P13639	EEF2	Elongation factor 2	NaN	22.2314	22.9907	NaN	0	167	0	1	10	1076.53	0.0045799	53.775	13259000	-0.00273903	2	429	438	IMGPNYTPGK	P13639
634	P04350	TUBB4A;TUBB4B;TUBB3;TUBB	Tubulin beta-4A chain;Tubulin beta-4B chain;Tubulin beta-3 chain;Tubulin beta chain	23.0438	23.0201	22.7562	NaN	0	111;125	0	1	12	1318.7	7.6004e-05	68.657	24237000	0.0489086	3	163	174	IMNTFSVVPSPK	P04350;P68371;Q13509;P07437
635	Q99613	EIF3C;EIF3CL	Eukaryotic translation initiation factor 3 subunit C;Eukaryotic translation initiation factor 3 subunit C-like protein	19.7625	NaN	NaN	NaN	1	4	1	1	28	3352.58	0.0039809	12.062	889410	-0.000563249	1	458	485	IMQNTDPHSQEYVEHLKDEAQVCAIIER	Q99613;B5ME19
637	Q09028	RBBP4;RBBP7	Histone-binding protein RBBP4;Histone-binding protein RBBP7	NaN	NaN	22.3116	NaN	0	367	1	0	9	1066.52	0.019662	46.462	5205600	-0.0150269	0	121	129	INHEGEVNR	Q09028;Q16576
638	Q13283	G3BP1	Ras GTPase-activating protein-binding protein 1	22.7794	21.3653	21.9163	NaN	0	376	1	0	7	836.487	3.4064e-17	121.87	13859000	0.0620524	1	308	314	INIPPQR	Q13283
639	P05198	EIF2S1	Eukaryotic translation initiation factor 2 subunit 1	20.3557	NaN	21.7285	NaN	0	113	1	0	8	892.549	0.019639	74.415	4816600	0.0988639	0	227	234	INLIAPPR	P05198
640	Q9Y6G9	DYNC1LI1	Cytoplasmic dynein 1 light intermediate chain 1	NaN	NaN	NaN	NaN	0	548	0	1	8	853.527	0.017781	51.346	0	0.0946816	2	311	318	IPAVVVEK	Q9Y6G9
641	Q9Y4Z0	LSM4	U6 snRNA-associated Sm-like protein LSm4	21.7364	NaN	21.4703	NaN	0	544	0	1	10	1171.62	0.0024349	56.432	6399100	0.0369179	1	71	80	IPDEIIDMVK	Q9Y4Z0
642	P49368	CCT3	T-complex protein 1 subunit gamma	22.4166	19.7787	23.239	NaN	0	262	1	0	13	1427.74	1.1648e-09	81.865	16398000	0.0474872	3	204	216	IPGGIIEDSCVLR	P49368
643	P01040	CSTA	Cystatin-A;Cystatin-A, N-terminally processed	21.5429	NaN	NaN	NaN	1	105	0	2	21	2191.17	9.2643e-05	39.203	3055400	0.125674	1	2	22	IPGGLSEAKPATPEIQEIVDK	P01040
644	P33992	MCM5	DNA replication licensing factor MCM5	20.5086	NaN	20.1888	NaN	0	228	1	0	12	1179.73	0.014219	36.424	2687000	0.151265	2	151	162	IPGIIIAASAVR	P33992
645	P56199	ITGA1	Integrin alpha-1	29.5566	29.6621	31.025	NaN	1	288	0	2	11	1071.59	0.0054575	49.418	3824200000	0.0594911	2	621	631	IPSGGDGKTLK	P56199
646	P37802	TAGLN2	Transgelin-2	NaN	NaN	22.4846	NaN	0	235	0	1	9	995.511	0.005045	79.474	5868500	0.0130671	2	80	88	IQASTMAFK	P37802
647	P10809	HSPD1	60 kDa heat shock protein, mitochondrial	24.1612	24.071	24.014	24.1106	2	155	1	2	23	2806.42	0	173.65	71439000	0.0926787	5	371	393	IQEIIEQLDVTTSEYEKEKLNER	P10809
649	P31943	HNRNPH1	Heterogeneous nuclear ribonucleoprotein H;Heterogeneous nuclear ribonucleoprotein H, N-terminally processed	24.0455	22.1624	23.4329	NaN	0	224	1	0	9	955.52	1.4396e-17	119.89	33333000	0.0403882	0	36	44	IQNGAQGIR	P31943
650	Q9Y520	PRRC2C	Protein PRRC2C	NaN	NaN	NaN	19.4484	0	545	1	0	10	1072.55	0.022433	55.549	715390	0.0179135	0	912	921	ISAVESQPSR	Q9Y520
651	Q08211	DHX9	ATP-dependent RNA helicase A	25.7348	25.2284	25.2722	NaN	0	362	1	0	9	930.513	1.827e-17	119.21	135670000	0.0454088	1	448	456	ISAVSVAER	Q08211
652	P23246	SFPQ	Splicing factor, proline- and glutamine-rich	NaN	24.7185	25.5052	NaN	0	203	0	1	8	881.413	0.0031963	107.59	75229000	-0.0323877	3	272	279	ISDSEGFK	P23246
653	P04350	TUBB4A;TUBB4B;TUBB2B;TUBB2A;TUBB3;TUBB	Tubulin beta-4A chain;Tubulin beta-4B chain;Tubulin beta-2B chain;Tubulin beta-2A chain;Tubulin beta-3 chain;Tubulin beta chain	22.3001	NaN	22.5154	NaN	0	111;125	1	0	10	1228.59	0.0046646	66.299	11159000	-0.0141085	1	381	390	ISEQFTAMFR	P04350;P68371;Q9BVA1;Q13885;Q13509;P07437
654	P62805	HIST1H4A	Histone H4	22.2924	NaN	22.8923	21.1623	1	319	1	1	14	1576.88	2.4925e-08	70.412	15269000	0.117092	2	47	60	ISGLIYEETRGVLK	P62805
656	O43242	PSMD3	26S proteasome non-ATPase regulatory subunit 3	NaN	21.1772	NaN	NaN	0	70	0	1	9	957.55	0.0031484	83.265	2371200	0.0690234	0	417	425	ISLADIAQK	O43242
658	P12270	TPR	Nucleoprotein TPR	NaN	NaN	20.0797	NaN	0	163	0	1	10	1108.58	0.022433	55.549	1108100	0.026494	0	714	723	ISTQLDFASK	P12270
659	P50991	CCT4	T-complex protein 1 subunit delta	22.3488	NaN	NaN	NaN	0	269	0	1	9	889.433	0.0046255	59.35	5341300	-0.0163872	1	376	384	ITGCASPGK	P50991
660	P11142	HSPA1A;HSPA1B;HSPA1L;HSPA8;HSPA2;HSPA6	Heat shock 70 kDa protein 1A;Heat shock 70 kDa protein 1B;Heat shock 70 kDa protein 1-like;Heat shock cognate 71 kDa protein;Heat shock-related 70 kDa protein 2;Heat shock 70 kDa protein 6	NaN	23.5871	24.9072	NaN	0	148;157;185	0	1	7	803.439	1.4575e-20	124.37	44067000	0.0293012	1	501	507	ITITNDK	P0DMV8;P0DMV9;P34931;P11142;P54652;P17066
661	P11021	HSPA5	78 kDa glucose-regulated protein	NaN	NaN	21.9845	NaN	0	156	1	0	9	1073.55	0.016963	69.423	4149400	0.0127047	0	524	532	ITITNDQNR	P11021
662	Q9BZZ5	API5	Apoptosis inhibitor 5	NaN	NaN	NaN	NaN	0	493	0	1	10	1140.69	0.0059082	52.716	0	0.121942	1	417	426	ITNNINVLIK	Q9BZZ5
663	Q14152	EIF3A	Eukaryotic translation initiation factor 3 subunit A	NaN	21.6068	NaN	NaN	0	390	1	0	8	990.517	0.022847	45.68	3193600	0.0211781	1	733	740	ITTMQLER	Q14152
664	P22087	FBL;FBLL1	rRNA 2-O-methyltransferase fibrillarin;rRNA/tRNA 2-O-methyltransferase fibrillarin-like protein 1	21.4011	NaN	NaN	NaN	0	198	1	0	11	1253.72	0.0031414	39.266	2769300	0.107728	1	245	255	IVALNAHTFLR	P22087;A6NHQ2
665	P49588	AARS	Alanine--tRNA ligase, cytoplasmic	NaN	19.9767	20.3047	NaN	0	263	0	1	11	1085.61	0.0010789	56.258	2327000	0.068694	2	752	762	IVAVTGAEAQK	P49588
666	P63241	EIF5A;EIF5A2	Eukaryotic translation initiation factor 5A-1;Eukaryotic translation initiation factor 5A-2	NaN	23.3009	24.4712	NaN	0	331	0	1	8	893.453	0.012153	75.109	33592000	0.0018303	0	40	47	IVEMSTSK	P63241;Q9GZV4
667	P38159	RBMX;RBMXL2	RNA-binding motif protein, X chromosome;RNA-binding motif protein, X chromosome, N-terminally processed;RNA-binding motif protein, X-linked-like-2	26.1011	24.6505	25.8282	NaN	0	236	0	1	8	943.578	0.0090977	91.041	157890000	0.103579	6	34	41	IVEVLLMK	P38159;O75526
668	Q15393	SF3B3	Splicing factor 3B subunit 3	NaN	NaN	NaN	NaN	0	407	0	1	10	1188.68	0.02144	48.283	0	0.0886343	1	87	96	IVILEYQPSK	Q15393
669	Q06203	PPAT	Amidophosphoribosyltransferase	20.3431	19.4942	NaN	NaN	0	355	1	0	10	1127.66	0.0089525	67.993	2068600	0.0963026	2	385	394	IVLVDDSIVR	Q06203
670	Q96KR1	ZFR	Zinc finger RNA-binding protein	22.5998	NaN	NaN	NaN	0	470	1	0	7	816.471	0.018244	99.919	6356300	0.0549411	1	747	753	IVSITER	Q96KR1
671	P07195	LDHB	L-lactate dehydrogenase B chain	NaN	NaN	21.3807	NaN	0	123	1	0	9	912.576	0.011485	55.531	2730400	0.115867	1	92	100	IVVVTAGVR	P07195
672	P14625	HSP90B1	Endoplasmin	NaN	NaN	20.3419	NaN	0	171	1	0	9	1030.49	0.022133	42.109	1329000	-0.0234246	0	538	546	IYFMAGSSR	P14625
673	P11586	MTHFD1	C-1-tetrahydrofolate synthase, cytoplasmic;Methylenetetrahydrofolate dehydrogenase;Methenyltetrahydrofolate cyclohydrolase;Formyltetrahydrofolate synthetase;C-1-tetrahydrofolate synthase, cytoplasmic, N-terminally processed	22.1369	NaN	22.021	NaN	0	159	0	1	16	1810.91	3.9489e-07	54.598	8867400	0.0371103	3	833	848	IYGADDIELLPEAQHK	P11586
674	P26641	EEF1G	Elongation factor 1-gamma	NaN	NaN	22.4515	NaN	1	214	0	2	23	2484.11	8.3728e-39	75.112	5735600	-0.0678381	1	253	275	KAAAPAPEEEMDECEQALAAEPK	P26641
675	O60506	SYNCRIP;HNRNPR	Heterogeneous nuclear ribonucleoprotein Q;Heterogeneous nuclear ribonucleoprotein R	NaN	26.326	NaN	22.8902	1	71;79	0	2	11	1221.56	2.4368e-180	160.77	91895000	-0.0393387	1	566	576	KADGYNQPDSK	O60506;O43390
676	Q9HB71	CACYBP	Calcyclin-binding protein	NaN	NaN	20.8737	NaN	2	497	0	3	24	2527.39	0.015463	12.08	1921300	0.187155	1	51	74	KAELLDNEKPAAVVAPITTGYTVK	Q9HB71
677	P55072	VCP	Transitional endoplasmic reticulum ATPase	NaN	NaN	21.4011	NaN	1	285	0	2	8	950.471	0.0090166	58.981	2769400	-0.00630512	1	288	295	KAFEEAEK	P55072
678	P81605	DCD	Dermcidin;Survival-promoting peptide;DCD-1	22.3598	NaN	NaN	NaN	1	339	0	2	8	728.454	0.022807	49.358	5382300	0.0793845	1	75	82	KAVGGLGK	P81605
679	Q00839	HNRNPU	Heterogeneous nuclear ribonucleoprotein U	20.9437	NaN	NaN	NaN	1	345	0	2	16	1703.84	0.0039162	43.024	2016900	0.0171021	1	495	510	KDCEVVMMIGLPGAGK	Q00839
680	P07910	HNRNPC	Heterogeneous nuclear ribonucleoproteins C1/C2	21.8741	NaN	NaN	NaN	1	130	0	2	7	832.429	0.01551	68.915	3843800	0.00612933	1	244	250	KDETNVK	P07910
681	P63261	ACTG1;ACTB	Actin, cytoplasmic 2;Actin, cytoplasmic 2, N-terminally processed;Actin, cytoplasmic 1;Actin, cytoplasmic 1, N-terminally processed	20.1813	NaN	NaN	NaN	1	291	1	1	22	2342.16	0.016222	21.865	1189000	0.0402537	1	291	312	KDLYANTVLSGGTTMYPGIADR	P63261;P60709
683	P49321	NASP;AIMP1	Nuclear autoantigenic sperm protein;Aminoacyl tRNA synthase complex-interacting multifunctional protein 1;Endothelial monocyte-activating polypeptide 2	NaN	NaN	19.6339	NaN	1	260	0	2	7	887.496	0.015708	69.998	813590	0.0481496	1	637	643	KEIEELK	P49321;Q12904
684	P26641	EEF1G	Elongation factor 1-gamma	NaN	NaN	23.8203	NaN	1	214	0	2	8	947.508	2.2425e-12	117.39	14812000	0.0317778	1	220	227	KFAETQPK	P26641
685	P05455	SSB	Lupus La protein	NaN	NaN	20.2939	NaN	1	116	0	2	9	1032.56	0.018754	51.346	1285500	0.0454174	0	166	174	KFVETPGQK	P05455
686	P19338	NCL	Nucleolin	22.5069	NaN	22.2187	NaN	1	193	0	2	8	754.47	0.013743	81.297	10841000	0.0830674	0	125	132	KGAAIPAK	P19338
687	P49368	CCT3	T-complex protein 1 subunit gamma	21.3567	NaN	NaN	NaN	1	262	1	1	12	1375.69	0.020247	36.284	2685400	0.0215031	0	249	260	KGESQTDIEITR	P49368
689	Q14152	EIF3A	Eukaryotic translation initiation factor 3 subunit A	21.6231	NaN	NaN	NaN	1	390	1	1	10	1173.54	0.005171	45.161	3230000	-0.0383784	1	901	910	KGPEADSEWR	Q14152
690	P60842	EIF4A1	Eukaryotic initiation factor 4A-I	22.0947	NaN	22.2585	NaN	2	292	1	2	14	1588.82	1.3699e-09	78.486	9496400	0.0534317	2	369	382	KGVAINMVTEEDKR	P60842
691	P14618	PKM	Pyruvate kinase PKM	22.6269	20.1174	22.913	NaN	1	170	0	2	18	1763.98	8.1259e-20	65.107	15512000	0.126719	4	207	224	KGVNLPGAAVDLPAVSEK	P14618
692	P49773	HINT1	Histidine triad nucleotide-binding protein 1	21.9976	NaN	22.2724	NaN	1	266	0	2	25	2733.4	4.4826e-05	33.909	9253300	0.103366	2	58	82	KHISQISVAEDDDESLLGHLMIVGK	P49773
694	Q08211	DHX9	ATP-dependent RNA helicase A	23.1163	NaN	22.5366	NaN	1	362	1	1	7	785.476	6.3029e-09	118.06	15177000	0.0746184	0	497	503	KLEAGIR	Q08211
695	P68104	EEF1A1;EEF1A1P5	Elongation factor 1-alpha 1;Putative elongation factor 1-alpha-like 3	24.857	24.6594	NaN	NaN	1	334	0	2	7	785.428	0.015101	86.794	56885000	0.0270214	2	386	392	KLEDGPK	P68104;Q5VTE0
696	Q13151	HNRNPA0	Heterogeneous nuclear ribonucleoprotein A0	23.7009	NaN	NaN	NaN	1	370	0	2	8	860.548	7.3345e-15	119.57	13636000	0.112522	0	99	106	KLFVGGLK	Q13151
697	Q96SB4	SRPK1	SRSF protein kinase 1	24.7151	23.2166	23.8358	NaN	1	474	0	2	7	727.496	2.3385e-21	126.04	52261000	0.120962	2	579	585	KLIVAGK	Q96SB4
698	P13010	XRCC5	X-ray repair cross-complementing protein 5	21.8414	NaN	22.3466	NaN	2	166	1	2	34	3489.75	0.00015149	22.008	9090900	0.10354	2	566	599	KLKTEQGGAHFSVSSLAEGSVTSVGSVNPAENFR	P13010
699	Q06830	PRDX1	Peroxiredoxin-1	21.278	20.985	NaN	NaN	1	358	0	2	25	2880.42	2.3616e-16	51.645	4618300	0.0513458	2	68	92	KLNCQVIGASVDSHFCHLAWVNTPK	Q06830
700	P06733	ENO1	Alpha-enolase	21.5966	21.3134	23.4007	NaN	1	120	0	2	9	1087.59	0.0037855	60.59	16851000	0.0470481	3	81	89	KLNVTEQEK	P06733
701	P62753	RPS6	40S ribosomal protein S6	21.233	NaN	NaN	NaN	2	318	0	3	11	1279.64	0.020027	44.847	2464800	0.0121956	0	201	211	KNKEEAAEYAK	P62753
702	Q8NC51	SERBP1	Plasminogen activator inhibitor 1 RNA-binding protein	22.7697	NaN	21.8888	NaN	2	442	0	3	14	1476.87	1.6826e-14	91.441	11034000	0.147055	5	79	92	KNPLPPSVGVVDKK	Q8NC51
703	P22314	UBA1	Ubiquitin-like modifier-activating enzyme 1	22.3007	21.7754	22.3504	NaN	1	200	0	2	12	1242.72	0.004172	54.343	14103000	0.106702	1	593	604	KPLLESGTLGTK	P22314
704	Q8NC51	SERBP1	Plasminogen activator inhibitor 1 RNA-binding protein	25.2963	20.8944	24.1652	NaN	1	442	0	2	11	1228.58	5.6319e-05	75.566	61966000	-0.0214986	2	310	320	KPNEGADGQWK	Q8NC51
706	O43491	EPB41L2	Band 4.1-like protein 2	23.3683	NaN	22.5669	NaN	2	73	0	3	9	1099.66	0.0073255	86.794	17041000	0.114266	3	136	144	KQEIKVEVK	O43491
707	P17096	HMGA1	High mobility group protein HMG-I/HMG-Y	20.9273	NaN	NaN	NaN	1	186	0	2	16	1592.89	0.013315	27.85	1994100	0.115877	1	31	46	KQPPVSPGTALVGSQK	P17096
709	P62917	RPL8	60S ribosomal protein L8	20.9169	NaN	21.468	NaN	2	327	1	2	22	2524.29	0.0050091	22.118	4880500	0.0884902	2	71	92	KRTELFIAAEGIHTGQFVYCGK	P62917
710	P07910	HNRNPC;HNRNPCL4;HNRNPCL1;HNRNPCL3;HNRNPCL2	Heterogeneous nuclear ribonucleoproteins C1/C2;Heterogeneous nuclear ribonucleoprotein C-like 4;Heterogeneous nuclear ribonucleoprotein C-like 1;Heterogeneous nuclear ribonucleoprotein C-like 3;Heterogeneous nuclear ribonucleoprotein C-like 2	23.4618	NaN	22.9672	NaN	1	130	0	2	10	1122.59	7.0575e-182	162.26	19753000	0.0356969	0	30	39	KSDVEAIFSK	P07910;P0DMR1;O60812;B7ZW38;B2RXH8
711	P09874	PARP1	Poly [ADP-ribose] polymerase 1	NaN	NaN	22.2821	NaN	1	141	0	2	11	1017.55	0.0018892	43.308	5100200	0.0374025	1	87	97	KTAEAGGVTGK	P09874
712	P60842	EIF4A1;EIF4A2;EIF4A3	Eukaryotic initiation factor 4A-I;Eukaryotic initiation factor 4A-II;Eukaryotic initiation factor 4A-II, N-terminally processed;Eukaryotic initiation factor 4A-III;Eukaryotic initiation factor 4A-III, N-terminally processed	23.6964	NaN	NaN	NaN	1	238;292	0	2	8	1017.55	0.013634	56.258	13593000	0.0414234	1	284	291	KVDWLTEK	P60842;Q14240;P38919
714	P41252	IARS	Isoleucine--tRNA ligase, cytoplasmic	NaN	NaN	21.3134	NaN	1	245	0	2	8	890.507	0.0090166	58.981	2606000	0.0576637	1	878	885	KVTLSTDK	P41252
715	P19338	NCL	Nucleolin	NaN	NaN	22.5784	NaN	1	193	0	2	8	856.538	0.01519	80.438	6263000	0.104196	0	63	70	KVVVSPTK	P19338
718	P78527	PRKDC	DNA-dependent protein kinase catalytic subunit	21.0159	21.1335	20.9582	NaN	0	338	0	1	9	917.5	0.0079196	69.825	6458000	0.0383873	2	1448	1456	LAAVVSACK	P78527
719	P78527	PRKDC	DNA-dependent protein kinase catalytic subunit	NaN	NaN	20.8471	NaN	0	338	1	0	10	1175.56	0.0083131	46.462	1886300	-0.0202863	1	972	981	LACDVDQVTR	P78527
721	Q08380	LGALS3BP	Galectin-3-binding protein	NaN	NaN	NaN	NaN	0	363	1	0	11	1058.51	0.011786	38.086	0	-0.0164299	1	26	36	LADGGATNQGR	Q08380
722	Q9Y3I0	RTCB	tRNA-splicing ligase RtcB homolog	NaN	NaN	NaN	NaN	0	541	1	0	9	958.527	3.4566e-06	74.127	0	0.0460642	5	452	460	LADMGIAIR	Q9Y3I0
723	Q9UH62	ARMCX3	Armadillo repeat-containing X-linked protein 3	NaN	NaN	NaN	NaN	0	519	0	1	8	971.49	0.016142	49.358	0	0.00298746	1	369	376	LAEHMFPK	Q9UH62
725	Q00610	CLTC	Clathrin heavy chain 1	NaN	NaN	19.417	NaN	0	344	1	0	22	2463.21	0.020028	21.2	700020	0.0411713	1	1183	1204	LAELEEFINGPNNAHIQQVGDR	Q00610
726	P62258	SFN;YWHAZ;YWHAQ;YWHAH;YWHAB;YWHAG;YWHAE	14-3-3 protein sigma;14-3-3 protein zeta/delta;14-3-3 protein theta;14-3-3 protein eta;14-3-3 protein beta/alpha;14-3-3 protein beta/alpha, N-terminally processed;14-3-3 protein gamma;14-3-3 protein gamma, N-terminally processed;14-3-3 protein epsilon	NaN	NaN	24.5376	NaN	0	225;310	1	0	7	815.414	1.1533e-100	150.02	24353000	-0.00135934	0	13	19	LAEQAER	P31947;P63104;P27348;Q04917;P31946;P61981;P62258
727	P78527	PRKDC	DNA-dependent protein kinase catalytic subunit	21.5655	NaN	NaN	NaN	0	338	0	1	20	2120.09	4e-05	48.477	3103600	0.0783463	1	4051	4070	LAGANPAVITCDELLLGHEK	P78527
728	P55072	VCP	Transitional endoplasmic reticulum ATPase	NaN	20.7624	22.3734	NaN	0	285	1	0	10	1074.53	0.015904	40.352	7212100	-0.00373241	2	278	287	LAGESESNLR	P55072
729	P30153	PPP2R1A	Serine/threonine-protein phosphatase 2A 65 kDa regulatory subunit A alpha isoform	NaN	NaN	19.4189	NaN	0	220	1	0	10	1108.53	0.01714	40.002	700930	-0.0197662	1	135	144	LAGGDWFTSR	P30153
730	P22314	UBA1	Ubiquitin-like modifier-activating enzyme 1	NaN	NaN	21.9926	NaN	0	200	1	0	15	1622.9	0.018523	45.864	4172800	0.112637	1	679	693	LAGTQPLEVLEAVQR	P22314
731	P11586	MTHFD1	C-1-tetrahydrofolate synthase, cytoplasmic;Methylenetetrahydrofolate dehydrogenase;Methenyltetrahydrofolate cyclohydrolase;Formyltetrahydrofolate synthetase;C-1-tetrahydrofolate synthase, cytoplasmic, N-terminally processed	19.989	NaN	20.4152	NaN	0	159	1	0	9	982.592	0.0044433	60.788	2438900	0.100372	2	38	46	LAILQVGNR	P11586
733	Q08211	DHX9	ATP-dependent RNA helicase A	25.2	24.5541	24.479	NaN	0	362	1	0	9	1074.55	3.4405e-165	160.88	86560000	0.0115167	3	315	323	LAQFEPSQR	Q08211
734	P54577	YARS	Tyrosine--tRNA ligase, cytoplasmic;Tyrosine--tRNA ligase, cytoplasmic, N-terminally processed	NaN	NaN	20.9526	NaN	0	282	0	1	11	1118.56	0.0030197	53.327	2029400	0.00625118	1	336	346	LASAAYPDPSK	P54577
737	P50990	CCT8	T-complex protein 1 subunit theta	21.7141	NaN	23.2881	NaN	0	268	1	0	11	1127.67	0.0012713	54.416	13683000	0.107531	2	510	520	LATNAAVTVLR	P50990
738	P12277	CKB	Creatine kinase B-type	NaN	NaN	21.3228	NaN	1	164	1	1	21	2224.17	1.9115e-05	32.181	2623100	0.110828	0	157	177	LAVEALSSLDGDLAGRYYALK	P12277
739	P78371	CCT2	T-complex protein 1 subunit beta	NaN	NaN	21.6746	NaN	0	337	1	0	8	869.533	0.014742	58.981	3347400	0.0934668	1	182	189	LAVEAVLR	P78371
740	P04350	TUBB4A;TUBB4B;TUBB2B;TUBB2A;TUBB3;TUBB8;TUBB6;TUBB1;TUBB	Tubulin beta-4A chain;Tubulin beta-4B chain;Tubulin beta-2B chain;Tubulin beta-2A chain;Tubulin beta-3 chain;Tubulin beta-8 chain;Tubulin beta-8 chain-like protein LOC260334;Tubulin beta-6 chain;Tubulin beta-1 chain;Tubulin beta chain	25.1928	23.1568	25.0911	NaN	0	111;125	1	0	10	1142.63	7.2991e-27	124.08	83443000	0.0614266	8	253	262	LAVNMVPFPR	P04350;P68371;Q9BVA1;Q13885;Q13509;Q3ZCM7;A6NNZ2;Q9BUF5;CON__ENSEMBL:ENSBTAP00000025008;Q9H4B7;P07437
741	Q8NFW8	CMAS	N-acylneuraminate cytidylyltransferase	NaN	NaN	NaN	NaN	0	445	1	0	8	986.519	0.013486	53.166	0	0.0247319	1	351	358	LAVVDEWR	Q8NFW8
742	O43390	HNRNPR	Heterogeneous nuclear ribonucleoprotein R	23.6096	NaN	23.1439	NaN	1	71	1	1	11	1336.64	7.9245e-05	78.653	22068000	-0.0103209	2	225	235	LCDSYEIRPGK	O43390
744	Q92499	DDX1	ATP-dependent RNA helicase DDX1	22.6337	21.6192	21.7875	NaN	0	453	0	1	9	946.497	0.0097328	78.334	13349000	0.0217376	3	350	358	LDDLVSTGK	Q92499
745	O60506	SYNCRIP	Heterogeneous nuclear ribonucleoprotein Q	22.2141	19.9784	21.066	NaN	0	79	1	0	18	2014	1.8535e-32	92.211	8093400	0.0342945	3	43	60	LDEIYVAGLVAHSDLDER	O60506
746	P14618	PKM	Pyruvate kinase PKM	23.8307	23.814	24.6854	NaN	0	170	1	0	11	1196.64	5.4157e-233	168.83	56648000	0.0496476	3	33	43	LDIDSPPITAR	P14618
747	O60264	SMARCA5;SMARCA1	SWI/SNF-related matrix-associated actin-dependent regulator of chromatin subfamily A member 5;Probable global transcription activator SNF2L1	NaN	NaN	19.2579	NaN	0	77	1	0	10	1127.63	0.011402	51.854	626900	0.071162	1	627	636	LDSIVIQQGR	O60264;P28370
748	P48643	CCT5	T-complex protein 1 subunit epsilon	NaN	NaN	20.8603	NaN	0	258	0	1	10	1167.57	0.004761	64.04	1903600	-0.0111462	1	266	275	LDVTSVEDYK	P48643
749	P38919	EIF4A3	Eukaryotic initiation factor 4A-III;Eukaryotic initiation factor 4A-III, N-terminally processed	NaN	NaN	20.4632	NaN	0	238	1	0	14	1468.74	1.108e-08	59.185	1445600	0.0266543	1	153	166	LDYGQHVVAGTPGR	P38919
750	Q9BXJ9	NAA15	N-alpha-acetyltransferase 15, NatA auxiliary subunit	21.0305	20.8871	NaN	NaN	0	489	1	0	9	1050.5	0.0041601	79.906	4081200	-0.0250403	1	240	248	LEDAADVYR	Q9BXJ9
751	O60678	PRMT3	Protein arginine N-methyltransferase 3	23.8597	NaN	23.3729	NaN	0	80	0	1	9	1044.61	5.066e-22	123.72	26086000	0.0861576	3	302	310	LEDTITLIK	O60678
752	Q14152	EIF3A	Eukaryotic translation initiation factor 3 subunit A	NaN	21.1952	22.5867	NaN	0	390	0	1	8	953.58	0.020061	91.626	8700200	0.101087	2	704	711	LEEIPLIK	Q14152
753	Q9Y2Z0	SUGT1	Suppressor of G2 allele of SKP1 homolog	NaN	NaN	NaN	NaN	0	537	1	0	9	957.488	0.0063512	53.166	0	0.00751409	1	303	311	LEGDAALNR	Q9Y2Z0
754	P19338	NCL	Nucleolin	28.2388	27.1719	27.6835	NaN	0	193	1	0	7	811.455	9.8352e-83	144.9	683510000	0.0419325	1	555	561	LELQGPR	P19338
755	P09874	PARP1	Poly [ADP-ribose] polymerase 1	NaN	NaN	21.1458	NaN	0	141	0	1	7	831.416	0.015751	73.616	2320200	-0.00641222	0	601	607	LEQMPSK	P09874
756	P41252	IARS	Isoleucine--tRNA ligase, cytoplasmic	NaN	NaN	21.3457	NaN	0	245	1	0	10	1265.61	0.0088645	67.563	2665000	-0.00823549	1	269	278	LESDYEILER	P41252
757	Q14152	EIF3A	Eukaryotic translation initiation factor 3 subunit A	23.4156	22.2084	23.1264	NaN	0	390	1	0	8	971.54	2.9154e-38	132.29	25192000	0.0530857	3	582	589	LESLNIQR	Q14152
758	P51991	HNRNPA3	Heterogeneous nuclear ribonucleoprotein A3	NaN	NaN	21.6668	NaN	1	275	1	1	21	2440.19	0.013335	23.447	3329300	0.0285669	1	37	57	LFIGGLSFETTDDSLREHFEK	P51991
759	Q12906	ILF3	Interleukin enhancer-binding factor 3	23.7001	NaN	22.4858	NaN	1	369	0	2	14	1541.85	0.0093543	48.112	19501000	0.096095	2	588	601	LFPDTPLALDANKK	Q12906
760	P23246	SFPQ	Splicing factor, proline- and glutamine-rich	22.0557	NaN	NaN	NaN	1	203	1	1	17	1963.01	0.0043932	32.995	4359300	0.0621096	1	299	315	LFVGNLPADITEDEFKR	P23246
761	O60506	SYNCRIP;HNRNPR	Heterogeneous nuclear ribonucleoprotein Q;Heterogeneous nuclear ribonucleoprotein R	27.3151	25.7164	26.8229	NaN	0	71;79	0	1	8	859.517	0.011008	104.45	340820000	0.0813618	4	245	252	LFVGSIPK	O60506;O43390
762	P50990	CCT8	T-complex protein 1 subunit theta	22.3475	20.2496	23.2439	NaN	0	268	1	0	12	1332.74	7.2459e-20	134.68	16517000	0.08709	5	63	74	LFVTNDAATILR	P50990
763	O15371	EIF3D	Eukaryotic translation initiation factor 3 subunit D	23.4842	NaN	23.1993	NaN	0	65	1	0	10	1127.62	2.41e-07	98.033	21365000	0.0599338	2	365	374	LGDDIDLIVR	O15371
764	Q14152	EIF3A	Eukaryotic translation initiation factor 3 subunit A	NaN	NaN	23.1346	NaN	0	390	1	0	8	833.424	0.0053241	108.46	9209200	0.000920484	0	878	885	LGDSSLSR	Q14152
765	P07205	PGK2;PGK1	Phosphoglycerate kinase 2;Phosphoglycerate kinase 1	NaN	NaN	20.8839	NaN	0	103	1	0	15	1633.78	0.010781	26.148	1935000	-0.00667219	1	157	171	LGDVYVNDAFGTAHR	P07205;P00558
767	P25398	RPS12	40S ribosomal protein S12	20.2247	NaN	20.8444	NaN	0	210	0	1	9	1060.54	0.013879	54.549	3108000	0.00970401	2	85	93	LGEWVGLCK	P25398
769	P09936	UCHL1	Ubiquitin carboxyl-terminal hydrolase isozyme L1	21.0725	NaN	22.5865	NaN	0	142	0	1	10	1063.56	0.003757	56.729	8503600	0.0257402	2	106	115	LGFEDGSVLK	P09936
770	P08621	SNRNP70	U1 small nuclear ribonucleoprotein 70 kDa	NaN	NaN	23.2706	NaN	0	134	1	0	9	786.435	0.0071535	76.478	10119000	0.0330408	0	192	200	LGGGLGGTR	P08621
771	Q08211	DHX9	ATP-dependent RNA helicase A	24.8506	21.5201	24.1679	NaN	0	362	0	1	10	1002.59	0.0028264	67.981	52110000	0.0850264	2	810	819	LGGIGQFLAK	Q08211
772	Q969G3	SMARCE1	SWI/SNF-related matrix-associated actin-dependent regulator of chromatin subfamily E member 1	20.9722	NaN	20.798	NaN	0	462	1	0	10	971.478	0.0022723	60.59	3880400	-0.00842359	2	41	50	LGGNPGTNSR	Q969G3
773	Q14204	DYNC1H1	Cytoplasmic dynein 1 heavy chain 1	NaN	20.9797	21.3061	NaN	0	392	0	1	13	1144.59	7.2253e-05	67.113	4660700	0.0211623	1	1900	1912	LGGSPFGPAGTGK	Q14204
774	P07900	HSP90AA1	Heat shock protein HSP 90-alpha	24.1281	22.6566	26.1194	NaN	0	129	1	0	10	1167.56	2.7508e-26	121.73	97845000	-0.0138303	3	447	456	LGIHEDSQNR	P07900
775	P08238	HSP90AB1	Heat shock protein HSP 90-beta	24.6218	23.1828	NaN	NaN	0	133	1	0	10	1140.55	0.0046929	56.359	35337000	-0.0123044	2	439	448	LGIHEDSTNR	P08238
776	P10155	TROVE2	60 kDa SS-A/Ro ribonucleoprotein	21.6986	NaN	20.7767	NaN	0	151	1	0	11	1197.67	0.0014491	55.549	5199900	0.0808076	2	53	63	LGLENAEALIR	P10155
777	P78527	PRKDC	DNA-dependent protein kinase catalytic subunit	NaN	NaN	20.2364	NaN	0	338	1	0	11	1204.73	0.0049774	40.045	1235300	0.135016	1	2133	2143	LGNPIVPLNIR	P78527
778	P53396	ACLY	ATP-citrate synthase	NaN	22.5117	23.3153	NaN	0	278	0	1	9	901.487	2.2038e-11	116.37	16418000	0.0322119	0	89	97	LGQEATVGK	P53396
779	Q15735	INPP5J	Phosphatidylinositol 4,5-bisphosphate 5-phosphatase A	27.5968	NaN	NaN	NaN	0	411	1	0	10	972.499	0.0083594	66.682	202980000	0.0115081	1	373	382	LGTQSTGPGR	Q15735
780	P14625	HSP90B1;HSP90B2P	Endoplasmin;Putative endoplasmin-like protein	NaN	NaN	21.8187	NaN	0	171	1	0	10	1138.57	0.011397	32.329	3699100	0.00934154	1	494	503	LGVIEDHSNR	P14625;Q58FF3
781	O75676	RPS6KA4	Ribosomal protein S6 kinase alpha-4	NaN	NaN	28.0655	NaN	2	89	2	1	29	3541.78	0.0064294	10.707	280910000	0.112425	1	111	139	LHLILDYVSGGEMFTHLYQRQYFKEAEVR	O75676
782	P39748	FEN1	Flap endonuclease 1	NaN	20.7337	22.0868	NaN	0	239	1	0	11	1124.66	0.0040941	52.278	6198200	0.0980168	1	9	19	LIADVAPSAIR	P39748
783	Q92841	DDX17	Probable ATP-dependent RNA helicase DDX17	22.7721	NaN	23.186	NaN	0	458	0	1	9	1020.55	0.010552	81.548	16705000	0.0397092	2	305	313	LIDFLESGK	Q92841
784	P43686	PSMC4	26S protease regulatory subunit 6B	21.2569	NaN	21.4853	NaN	0	247	0	1	9	1008.59	0.006189	60.59	5441600	0.081598	2	343	351	LIFSTITSK	P43686
785	P48634	PRRC2A	Protein PRRC2A	21.7102	NaN	21.0901	NaN	0	257	1	0	11	1118.68	0.0019071	45.161	5663400	0.126586	2	1213	1223	LIPGPLSPVAR	P48634
786	P15121	AKR1B1	Aldose reductase	NaN	NaN	21.719	NaN	0	177	0	1	8	1038.52	0.00098911	89.296	3451900	-0.000901898	0	196	203	LIQYCQSK	P15121
787	Q13247	SRSF6;SRSF5;SRSF4	Serine/arginine-rich splicing factor 6;Serine/arginine-rich splicing factor 5;Serine/arginine-rich splicing factor 4	22.5088	NaN	NaN	NaN	0	374	1	0	9	1029.58	0.016155	69.825	5968000	0.0682513	0	112	120	LIVENLSSR	Q13247;Q13243;Q08170
789	P07195	LDHB	L-lactate dehydrogenase B chain	NaN	NaN	21.7049	NaN	2	123	0	3	11	1285.72	0.012007	46.706	3418500	0.092733	0	309	319	LKDDEVAQLKK	P07195
791	P60228	EIF3E	Eukaryotic translation initiation factor 3 subunit E	21.1449	NaN	NaN	NaN	1	290	1	1	20	2256.17	0.00021438	38.577	2318700	0.0931494	1	192	211	LKETIDNNSVSSPLQSLQQR	P60228
792	P07910	HNRNPC;HNRNPCL4;HNRNPCL1;HNRNPCL3;HNRNPCL2	Heterogeneous nuclear ribonucleoproteins C1/C2;Heterogeneous nuclear ribonucleoprotein C-like 4;Heterogeneous nuclear ribonucleoprotein C-like 1;Heterogeneous nuclear ribonucleoprotein C-like 3;Heterogeneous nuclear ribonucleoprotein C-like 2	23.661	NaN	NaN	NaN	1	130	0	2	10	1099.62	1.2535e-06	104.05	13264000	0.0778968	0	188	197	LKGDDLQAIK	P07910;P0DMR1;O60812;B7ZW38;B2RXH8
793	P07910	HNRNPC	Heterogeneous nuclear ribonucleoproteins C1/C2	24.483	NaN	23.7274	NaN	2	130	0	3	11	1227.72	2.2766e-12	110.66	37338000	0.113936	0	188	198	LKGDDLQAIKK	P07910
795	P22314	UBA1	Ubiquitin-like modifier-activating enzyme 1	NaN	21.0953	21.9427	NaN	1	200	1	1	11	1101.61	0.0024669	54.416	6271400	0.0674792	1	527	537	LKSDTAAAAVR	P22314
797	P61088	UBE2N;UBE2NL	Ubiquitin-conjugating enzyme E2 N;Putative ubiquitin-conjugating enzyme E2 N-like	22.3844	23.1563	24.2318	NaN	0	298	0	1	10	1035.63	0.0032545	73.26	34526000	0.116441	3	15	24	LLAEPVPGIK	P61088;Q5JXB2
798	P22607	FGFR3	Fibroblast growth factor receptor 3	21.6532	NaN	20.8047	NaN	1	201	2	0	13	1426.84	0.01417	56.563	5129600	0.144521	2	163	175	LLAVPAANTVRFR	P22607
799	Q96QK1	VPS35	Vacuolar protein sorting-associated protein 35	NaN	NaN	20.9938	NaN	0	472	0	1	10	1098.63	0.0019171	69.598	2088100	0.0831057	1	15	24	LLDEAIQAVK	Q96QK1
800	Q14152	EIF3A	Eukaryotic translation initiation factor 3 subunit A	NaN	20.366	NaN	NaN	0	390	0	1	11	1244.67	0.00056882	56.563	1351400	0.0560775	1	341	351	LLDMDGIIVEK	Q14152
801	Q7Z6Z7	HUWE1	E3 ubiquitin-protein ligase HUWE1	NaN	NaN	19.1551	NaN	0	432	1	0	10	1215.63	0.013661	40.987	583790	0.0289682	1	684	693	LLEEICNLGR	Q7Z6Z7
802	Q15819	UBE2V2;UBE2V1	Ubiquitin-conjugating enzyme E2 variant 2;Ubiquitin-conjugating enzyme E2 variant 1	NaN	NaN	22.8888	NaN	0	378	0	1	10	1186.61	0.0015322	110.87	7766400	0.0222935	0	15	24	LLEELEEGQK	Q15819;Q13404
803	Q9NTJ3	SMC4	Structural maintenance of chromosomes protein 4	NaN	NaN	20.9584	NaN	0	508	0	1	10	1148.61	0.013512	41.029	2037600	0.0393798	1	858	867	LLEENVSAFK	Q9NTJ3
806	Q93009	USP7	Ubiquitin carboxyl-terminal hydrolase 7	NaN	NaN	20.3798	NaN	0	461	0	1	8	963.564	0.019092	57.281	1364400	0.0808441	1	941	948	LLEIVSYK	Q93009
807	Q00839	HNRNPU	Heterogeneous nuclear ribonucleoprotein U	NaN	NaN	NaN	NaN	1	345	0	2	10	1265.65	0.0068261	58.676	0	0.0281333	2	665	674	LLEQYKEESK	Q00839
808	Q00839	HNRNPU	Heterogeneous nuclear ribonucleoprotein U	22.2353	NaN	NaN	NaN	2	345	0	3	11	1393.75	0.006913	48.004	4937300	0.0641726	0	665	675	LLEQYKEESKK	Q00839
809	P17987	TCP1	T-complex protein 1 subunit alpha	NaN	NaN	24.5742	NaN	0	190	0	1	10	1105.61	0.018595	51.268	24979000	0.064577	0	64	73	LLEVEHPAAK	P17987
810	P49591	SARS	Serine--tRNA ligase, cytoplasmic	21.5998	NaN	NaN	NaN	0	264	0	1	9	1026.63	0.015174	54.157	3178200	0.120247	1	108	116	LLIDEAILK	P49591
811	P61978	HNRNPK	Heterogeneous nuclear ribonucleoprotein K	21.099	NaN	NaN	NaN	0	307	0	1	15	1517.93	0.019682	27.969	2246100	0.191101	1	149	163	LLIHQSLAGGIIGVK	P61978
812	Q13616	CUL1	Cullin-1	NaN	NaN	19.765	NaN	0	384	1	0	9	995.649	0.019724	47.067	890990	0.151152	1	709	717	LLIQAAIVR	Q13616
813	P61026	RAB10;RAB1B;RAB1C;RAB13;RAB1A;RAB8B;RAB8A;RAB15	Ras-related protein Rab-10;Ras-related protein Rab-1B;Putative Ras-related protein Rab-1C;Ras-related protein Rab-13;Ras-related protein Rab-1A;Ras-related protein Rab-8B;Ras-related protein Rab-8A;Ras-related protein Rab-15	NaN	NaN	21.5401	NaN	0	271	0	1	11	1070.63	0.0060463	38.086	3049400	0.101069	1	12	22	LLLIGDSGVGK	P61026;Q9H0U4;Q92928;P51153;P62820;Q92930;P61006;P59190
814	Q99880	HIST1H2BL;HIST1H2BM;HIST1H2BN;HIST1H2BH;HIST2H2BF;HIST1H2BC;HIST1H2BD;H2BFS;HIST1H2BK;HIST1H2BA;HIST3H2BB;HIST2H2BE;HIST1H2BB;HIST1H2BO;HIST1H2BJ	Histone H2B type 1-L;Histone H2B type 1-M;Histone H2B type 1-N;Histone H2B type 1-H;Histone H2B type 2-F;Histone H2B type 1-C/E/F/G/I;Histone H2B type 1-D;Histone H2B type F-S;Histone H2B type 1-K;Histone H2B type 1-A;Histone H2B type 3-B;Histone H2B type 2-E;Histone H2B type 1-B;Histone H2B type 1-O;Histone H2B type 1-J	27.4434	NaN	NaN	NaN	0	122;82	0	1	9	952.596	0.00025747	93.374	182510000	0.117524	1	101	109	LLLPGELAK	Q99880;Q99879;Q99877;Q93079;Q5QNW6;P62807;P58876;P57053;O60814;Q96A08;A0A2R8Y619;Q8N257;Q16778;P33778;P23527;P06899
815	P11142	HSPA8;HSPA2;HSPA6	Heat shock cognate 71 kDa protein;Heat shock-related 70 kDa protein 2;Heat shock 70 kDa protein 6	NaN	NaN	23.3292	NaN	0	157;185	0	1	9	1080.56	0.0029654	89.55	10539000	0.0233374	1	349	357	LLQDFFNGK	P11142;P54652;P17066
816	P17844	DDX5	Probable ATP-dependent RNA helicase DDX5	22.0268	NaN	NaN	NaN	0	188	1	0	8	984.56	2.3965e-19	124.08	4272800	0.0674974	1	471	478	LLQLVEDR	P17844
817	Q8NBZ0	INO80E	INO80 complex subunit E	19.3763	NaN	NaN	NaN	0	441	0	1	30	3203.34	0.017639	5.3197	680520	-0.174957	1	57	86	LLQYENVDEDSSDSDATASSDNSETEGTPK	Q8NBZ0
818	Q7L014	DDX46	Probable ATP-dependent RNA helicase DDX46	19.3326	NaN	NaN	NaN	0	429	1	0	10	999.608	0.013512	41.029	660210	0.10786	1	672	681	LLVATSVAAR	Q7L014
819	P53396	ACLY	ATP-citrate synthase	NaN	NaN	NaN	NaN	0	278	0	1	8	871.501	4.5898e-18	89.296	0	0.0605927	1	152	159	LLVGVDEK	P53396
820	O75330	HMMR	Hyaluronan mediated motility receptor	NaN	21.04	NaN	NaN	2	86	0	3	24	2957.54	0.012258	12.802	2156100	0.142157	1	581	604	LLYEELYNKTKPFQLQLDAFEVEK	O75330
821	Q00610	CLTC	Clathrin heavy chain 1	20.6433	NaN	21.4546	NaN	0	344	1	0	11	1295.66	0.00010232	68.735	4511700	0.0262299	2	1216	1226	LLYNNVSNFGR	Q00610
822	O00154	ACOT7	Cytosolic acyl coenzyme A thioester hydrolase	19.8936	NaN	20.4993	NaN	0	51	1	0	12	1243.66	0.0027613	47.823	2456200	0.047374	2	253	264	LMDEVAGIVAAR	O00154
823	P48643	CCT5	T-complex protein 1 subunit epsilon	NaN	NaN	22.816	NaN	0	258	0	1	8	873.499	0.022193	49.358	7384100	0.0575651	1	28	35	LMGLEALK	P48643
824	Q13813	SPTAN1	Spectrin alpha chain, non-erythrocytic 1	NaN	20.7723	22.3542	NaN	2	387	2	1	20	2443.28	4.486e-32	82.707	7152400	0.115525	1	1197	1216	LMVHTVATFNSIKELNERWR	Q13813
825	Q06830	PRDX1	Peroxiredoxin-1	23.0523	22.8279	22.9953	22.7738	0	358	0	1	24	2752.32	1.394e-80	107.21	31676000	0.0153064	4	69	92	LNCQVIGASVDSHFCHLAWVNTPK	Q06830
826	Q99613	EIF3C;EIF3CL	Eukaryotic translation initiation factor 3 subunit C;Eukaryotic translation initiation factor 3 subunit C-like protein	23.7773	NaN	24.1317	NaN	0	4	1	0	8	955.545	1.4457e-202	144.38	32759000	0.0655288	3	333	340	LNEILQAR	Q99613;B5ME19
827	Q9UNM6	PSMD13	26S proteasome non-ATPase regulatory subunit 13	21.1433	NaN	21.4168	NaN	0	527	0	1	10	1099.62	0.00043229	78.334	5115900	0.0778968	1	123	132	LNIGDLQVTK	Q9UNM6
828	Q13200	PSMD2	26S proteasome non-ATPase regulatory subunit 2	NaN	NaN	21.6485	NaN	0	372	0	1	9	1015.59	0.0059951	87.308	3287400	0.084189	1	704	712	LNILDTLSK	Q13200
830	Q14444	CAPRIN1	Caprin-1	NaN	NaN	23.9661	NaN	0	393	0	1	11	1229.63	0.0057473	45.997	16388000	0.0195527	1	88	98	LNQDQLDAVSK	Q14444
831	Q12906	ILF3	Interleukin enhancer-binding factor 3	26.0838	23.0729	25.7028	NaN	1	369	0	2	11	1300.75	8.884e-13	112.71	134560000	0.111976	1	409	419	LNQLKPGLQYK	Q12906
832	Q08211	DHX9	ATP-dependent RNA helicase A	NaN	NaN	NaN	NaN	0	362	0	1	7	939.481	9.5404e-72	106.76	0	0.00925516	1	185	191	LNQYFQK	Q08211
833	Q96KQ7	EHMT2	Histone-lysine N-methyltransferase EHMT2	25.2821	NaN	NaN	NaN	0	469	1	0	15	1445.71	0.015911	29.981	40801000	0.00600813	1	230	244	LNSGGGLSEELGSAR	Q96KQ7
834	Q00839	HNRNPU	Heterogeneous nuclear ribonucleoprotein U	25.7595	24.2228	24.736	NaN	0	345	1	0	7	856.513	1.1069e-233	172.39	104330000	0.0790551	3	552	558	LNTLLQR	Q00839
835	P14923	JUP	Junction plakoglobin	20.8614	NaN	NaN	NaN	0	176	0	1	10	1086.64	0.0096996	42.109	1905000	0.103875	1	478	487	LNYGIPAIVK	P14923
837	O43809	NUDT21	Cleavage and polyadenylation specificity factor subunit 5	NaN	NaN	20.9859	NaN	1	76	1	1	18	1907.96	0.0067476	40.844	2076700	0.041209	0	106	123	LPGGELNPGEDEVEGLKR	O43809
838	P68104	EEF1A1;EEF1A1P5;EEF1A2	Elongation factor 1-alpha 1;Putative elongation factor 1-alpha-like 3;Elongation factor 1-alpha 2	25.3648	24.7839	26.0731	NaN	0	334	0	1	8	974.544	0.0052176	98.299	142690000	0.0553924	6	248	255	LPLQDVYK	P68104;Q5VTE0;Q05639
839	P14868	DARS	Aspartate--tRNA ligase, cytoplasmic	20.7723	NaN	20.6085	NaN	1	175	2	0	20	2222.08	0.00014857	40.515	3389700	0.0193469	2	152	171	LPLQLDDAVRPEAEGEEEGR	P14868
841	P46940	IQGAP1	Ras GTPase-activating-like protein IQGAP1	NaN	NaN	21.272	NaN	0	254	0	1	17	1937.97	0.0039515	33.947	2532300	0.0419897	1	1112	1128	LPYDVTPEQALAHEEVK	P46940
842	Q9H4E7	DEF6	Differentially expressed in FDCP 6 homolog	NaN	NaN	19.2804	NaN	1	495	0	2	11	1210.67	0.014941	37.476	636770	0.0700787	1	313	323	LQAEGKTSLHK	Q9H4E7
843	Q07666	KHDRBS1;KHDRBS2	KH domain-containing, RNA-binding, signal transduction-associated protein 1;KH domain-containing, RNA-binding, signal transduction-associated protein 2	NaN	NaN	22.5427	NaN	0	360	0	1	8	874.44	7.8802e-06	113.7	6110000	-0.00263085	0	187	194	LQEETGAK	Q07666;Q5VWX1
844	P78527	PRKDC	DNA-dependent protein kinase catalytic subunit	NaN	22.0517	21.5542	NaN	0	338	1	0	10	1102.56	1.1021e-13	115.71	7426600	0.0146733	2	15	24	LQETLSAADR	P78527
845	Q6PKG0	LARP1	La-related protein 1	20.915	NaN	NaN	NaN	0	425	0	1	7	849.46	0.016323	69.383	1977100	0.0288671	0	1011	1017	LQEYLGK	Q6PKG0
846	Q9Y266	NUDC	Nuclear migration protein nudC	NaN	20.683	NaN	NaN	0	533	0	1	8	985.544	0.0052176	98.299	1683500	0.0510604	2	115	122	LQLEIDQK	Q9Y266
847	Q9UQ35	SRRM2	Serine/arginine repetitive matrix protein 2	NaN	NaN	21.876	NaN	2	528	3	0	22	2443.19	0.00084186	35.703	3848800	0.0241686	1	135	156	LRAAFGISDSYVDGSSFDPQRR	Q9UQ35
848	Q9BXP5	SRRT	Serrate RNA effector molecule homolog	20.601	NaN	NaN	NaN	1	490	2	0	12	1428.71	0.011198	28.806	1590400	0.0171378	1	487	498	LRECELSPGVNR	Q9BXP5
849	O00567	NOP56	Nucleolar protein 56	21.4763	NaN	NaN	NaN	1	57	2	0	8	1057.55	0.014044	59.245	2917500	0.0251477	1	397	404	LREQVEER	O00567
852	P26640	VARS	Valine--tRNA ligase	19.6725	NaN	NaN	NaN	0	213	1	0	11	1162.63	0.014434	52.49	835620	0.0598109	0	451	461	LSAAVTEAFVR	P26640
853	P62333	PSMC6	26S protease regulatory subunit 10B	NaN	NaN	20.3081	NaN	0	316	1	0	11	1163.56	0.0019071	45.161	1298200	-0.0181355	1	334	344	LSDGFNGADLR	P62333
854	P32119	PRDX2	Peroxiredoxin-2	NaN	22.7295	23.9032	NaN	0	226	0	1	9	1022.53	0.00015834	105.57	22642000	0.0180633	0	111	119	LSEDYGVLK	P32119
855	P07900	HSP90AA1	Heat shock protein HSP 90-alpha	NaN	20.7804	NaN	NaN	1	129	1	1	20	2261.12	0.021352	24.011	1801000	0.0448316	1	459	478	LSELLRYYTSASGDEMVSLK	P07900
857	P62314	SNRPD1	Small nuclear ribonucleoprotein Sm D1	22.0691	NaN	NaN	NaN	0	314	0	1	11	1268.7	0.0032187	31.597	4400000	0.0740161	2	10	20	LSHETVTIELK	P62314
858	P30041	PRDX6	Peroxiredoxin-6	NaN	NaN	22.0691	NaN	0	217	1	0	11	1190.67	0.0060463	38.086	4400200	0.0782166	1	145	155	LSILYPATTGR	P30041
859	P14625	HSP90B1	Endoplasmin	NaN	NaN	21.3888	NaN	0	171	0	1	10	1084.58	0.0082416	76.827	2745900	0.037534	1	745	754	LSLNIDPDAK	P14625
860	Q08211	DHX9	ATP-dependent RNA helicase A	23.2156	22.4617	22.918	NaN	0	362	0	1	9	1048.52	2.547e-06	110.87	23442000	-2.51102e-05	4	622	630	LSMSQLNEK	Q08211
861	P62701	RPS4X	40S ribosomal protein S4, X isoform	22.3433	NaN	21.8599	NaN	0	317	0	1	9	989.591	6.2843e-05	96.253	9127200	0.0957552	1	222	230	LSNIFVIGK	P62701
862	P13797	PLS3;LCP1;PLS1	Plastin-3;Plastin-2;Plastin-1	NaN	NaN	20.8386	NaN	0	168	1	0	9	1068.62	0.019988	52.716	1875200	0.0863459	1	267	275	LSPEELLLR	P13797;P13796;Q14651
863	P30626	SRI	Sorcin	NaN	NaN	21.5185	NaN	0	221	0	1	11	1126.63	0.0002478	72.643	3004100	0.0763709	0	136	146	LSPQAVNSIAK	P30626
865	Q71U36	TUBA1A;TUBA1B;TUBA4A;TUBA1C	Tubulin alpha-1A chain;Tubulin alpha-1B chain;Tubulin alpha-4A chain;Tubulin alpha-1C chain	25.0265	NaN	NaN	NaN	0	335;483	0	1	7	780.402	0.00012499	90.986	34176000	0.00278449	0	157	163	LSVDYGK	Q71U36;P68363;P68366;P0DPH8;P0DPH7;Q9BQE3
866	Q15459	SF3A1	Splicing factor 3A subunit 1	NaN	NaN	NaN	NaN	0	408	1	0	8	904.513	0.019962	50.966	0	0.0569751	1	169	176	LTAQFVAR	Q15459
867	P22626	HNRNPA2B1	Heterogeneous nuclear ribonucleoproteins A2/B1	23.2405	NaN	22.9521	NaN	0	202	1	0	8	992.478	7.6143e-50	135.35	18025000	-0.0182182	2	47	54	LTDCVVMR	P22626
868	O95399	UTS2	Urotensin-2	NaN	NaN	23.2131	NaN	0	98	1	0	8	985.508	4.2386e-05	111.82	9724200	0.0146916	0	42	49	LTPEELER	O95399
870	Q92841	DDX17	Probable ATP-dependent RNA helicase DDX17	NaN	NaN	20.7893	NaN	0	458	1	0	10	1233.62	0.01179	48.796	1812200	0.0166506	1	144	153	LTPYEVDELR	Q92841
871	Q9NTJ3	SMC4	Structural maintenance of chromosomes protein 4	20.3572	NaN	21.0633	NaN	0	508	0	1	9	1108.54	0.0079196	61.962	3534300	-0.00987472	2	565	573	LTQEETNFK	Q9NTJ3
872	P07814	EPRS	Bifunctional glutamate/proline--tRNA ligase;Glutamate--tRNA ligase;Proline--tRNA ligase	21.5263	NaN	NaN	NaN	0	128	0	1	11	1203.6	0.0055356	39.022	3020400	0.00464164	1	1390	1400	LTVAENEAETK	P07814
873	O43148	RNMT	mRNA cap guanine-N7 methyltransferase	21.1283	NaN	20.5738	NaN	0	68	0	1	12	1318.68	0.00093831	53.683	3852900	0.0336594	2	223	234	LVCTDIADVSVK	O43148
874	P50991	CCT4	T-complex protein 1 subunit delta	NaN	22.4781	23.041	NaN	0	269	1	0	8	957.513	3.7171e-09	117.16	14473000	0.0326546	1	396	403	LVIEEAER	P50991
875	P09493	TPM1	Tropomyosin alpha-1 chain	NaN	NaN	23.317	22.3098	2	139	2	1	21	2385.24	1.4654e-05	39.203	15649000	0.101523	1	169	189	LVIIESDLERAEERAELSEGK	P09493
876	P62888	RPL30	60S ribosomal protein L30	19.9212	NaN	NaN	NaN	0	324	1	0	12	1352.76	0.0001496	86.011	992830	0.0975705	1	45	56	LVILANNCPALR	P62888
878	P61020	RAB5B;RAB5A;RAB5C	Ras-related protein Rab-5B;Ras-related protein Rab-5A;Ras-related protein Rab-5C	NaN	NaN	20.2124	NaN	0	196	0	1	11	1084.65	0.005001	40.002	1214900	0.110272	1	23	33	LVLLGESAVGK	P61020;P20339;P51148
879	P62826	RAN	GTP-binding nuclear protein Ran	24.3079	24.3699	24.696	NaN	0	320	0	1	11	1014.57	1.177e-19	116.3	69629000	0.0642573	3	13	23	LVLVGDGGTGK	P62826
880	Q9Y3I0	RTCB	tRNA-splicing ligase RtcB homolog	23.494	22.3415	NaN	NaN	0	541	0	1	11	1294.61	1.1624e-10	92.062	17128000	-0.0240172	4	466	476	LVMEEAPESYK	Q9Y3I0
883	Q9Y266	NUDC	Nuclear migration protein nudC	NaN	NaN	22.7631	NaN	0	533	0	1	11	1201.62	0.00033654	73.985	7118300	0.0262875	1	257	267	LVSSDPEINTK	Q9Y266
884	P22314	UBA1	Ubiquitin-like modifier-activating enzyme 1	NaN	22.5779	23.6543	NaN	0	200	1	0	7	772.444	2.5229e-20	122.79	19463000	0.0489784	0	186	192	LVVADTR	P22314
886	P50990	CCT8	T-complex protein 1 subunit theta	22.1357	NaN	23.3106	NaN	0	268	0	1	10	1157.58	0.004399	70.1	15012000	0.0104334	1	467	476	LYAVHQEGNK	P50990
887	Q9Y262	EIF3L	Eukaryotic translation initiation factor 3 subunit L	NaN	21.634	22.3313	NaN	0	531	0	1	9	1022.55	0.0047413	61.999	8531800	0.0366817	2	466	474	LYTTMPVAK	Q9Y262
888	Q8IYB3	SRRM1	Serine/arginine repetitive matrix protein 1	20.0465	NaN	NaN	NaN	0	437	1	0	10	1075.51	0.0013524	60.59	1082900	-0.0266916	1	473	482	MAAADSVQQR	Q8IYB3
889	Q9HCD5	NCOA5	Nuclear receptor coactivator 5	19.6976	NaN	19.6106	NaN	0	498	1	0	10	1174.57	0.0065623	48.283	1650800	-0.0150774	2	316	325	MADEAILQER	Q9HCD5
890	Q13263	TRIM28	Transcription intermediary factor 1-beta	20.0534	20.2893	20.3832	NaN	0	375	0	1	8	946.534	0.0068262	81.381	3737100	0.0589743	2	297	304	MAILQIMK	Q13263
892	P62753	RPS6	40S ribosomal protein S6	NaN	NaN	20.1518	NaN	1	318	1	1	20	2194.07	0.014793	27.271	1164900	0.0235804	1	32	51	MATEVAADALGEEWKGYVVR	P62753
893	Q00839	HNRNPU	Heterogeneous nuclear ribonucleoprotein U	22.3516	NaN	NaN	NaN	0	345	1	0	9	1128.52	0.00011005	94.262	5351800	-0.0382642	1	593	601	MCLFAGFQR	Q00839
894	Q99613	EIF3C;EIF3CL	Eukaryotic translation initiation factor 3 subunit C;Eukaryotic translation initiation factor 3 subunit C-like protein	NaN	NaN	21.3904	NaN	0	4	0	1	7	898.374	0.015285	69.998	2748800	-0.0790182	1	451	457	MDEEFTK	Q99613;B5ME19
895	P55072	VCP	Transitional endoplasmic reticulum ATPase	NaN	NaN	21.2249	NaN	0	285	1	0	8	1050.52	0.011353	75.854	2450900	-0.0064219	1	46	53	MDELQLFR	P55072
896	Q9Y383	LUC7L2	Putative RNA-binding protein Luc7-like 2	22.0927	NaN	21.8121	NaN	0	538	0	1	8	964.436	0.010261	65.252	8154900	-0.0478521	2	54	61	MDLGECLK	Q9Y383
897	Q86V81	ALYREF	THO complex subunit 4	23.7715	23.381	23.3266	NaN	0	435	0	1	10	1179.55	3.2907e-22	120.12	35763000	-0.0310473	4	5	14	MDMSLDDIIK	Q86V81
899	P17987	TCP1	T-complex protein 1 subunit alpha	19.9342	NaN	20.8141	NaN	0	190	1	0	11	1206.57	2.8232e-05	65.347	2845500	-0.0247144	2	1	11	MEGPLSVFGDR	P17987
900	P55060	CSE1L	Exportin-2	NaN	NaN	22.6029	NaN	0	284	0	1	8	953.471	0.0094373	77.923	6370300	-0.00715132	1	817	824	MFGMVLEK	P55060
902	Q08211	DHX9	ATP-dependent RNA helicase A	24.6555	24.2296	24.2016	NaN	0	362	1	0	9	990.444	2.8843e-69	141.39	65392000	-0.0515594	6	930	938	MGGEEAEIR	Q08211
903	P52272	HNRNPM	Heterogeneous nuclear ribonucleoprotein M	20.0803	19.1721	20.81	NaN	1	276	2	0	21	2111.96	0.00091048	37.624	3537700	-0.0564356	4	607	627	MGLAMGGGGGASFDRAIEMER	P52272
904	P14866	HNRNPL	Heterogeneous nuclear ribonucleoprotein L	NaN	NaN	20.616	NaN	0	174	1	0	9	906.449	0.015055	43.124	1607100	-0.00756175	1	345	353	MGPPVGGHR	P14866
905	P23246	SFPQ	Splicing factor, proline- and glutamine-rich	22.8446	21.4893	22.0663	22.3469	0	203	1	0	7	868.357	0.001789	89.673	20202000	-0.0823002	3	600	606	MGYMDPR	P23246
906	P07910	HNRNPC	Heterogeneous nuclear ribonucleoproteins C1/C2	21.95	NaN	NaN	NaN	0	130	0	1	16	1681.91	0.0048857	43.798	4051400	0.0936148	1	74	89	MIAGQVLDINLAAEPK	P07910
907	Q9BYT8	NLN	Neurolysin, mitochondrial	18.892	NaN	NaN	NaN	2	492	3	0	13	1557.9	0.0079905	37.476	486470	0.139324	1	1	13	MIARCLLAVRSLR	Q9BYT8
908	P48643	CCT5	T-complex protein 1 subunit epsilon	NaN	NaN	22.1139	NaN	0	258	0	1	7	832.436	0.010871	100.07	4538800	0.0135195	2	393	399	MIIEEAK	P48643
909	Q8N8N7	PTGR2	Prostaglandin reductase 2	21.3575	NaN	NaN	NaN	1	439	2	0	11	1313.76	0.0058579	40.882	2686800	0.115845	1	1	11	MIVQRVVLNSR	Q8N8N7
910	P0DP25			NaN	NaN	22.3228	NaN	1	149	1	1	11	1351.59	3.223e-05	74.944	5246100	-0.069173	0	77	87	MKDTDSEEEIR	P0DP25;P0DP24;P0DP23
911	Q02224	CENPE	Centromere-associated protein E	NaN	NaN	NaN	NaN	2	350	0	3	9	1123.57	0.016573	34.808	0	0.0127377	1	2472	2480	MKNAKEFEK	Q02224
912	P84077	ARF1;ARF3	ADP-ribosylation factor 1;ADP-ribosylation factor 3	NaN	21.652	22.301	NaN	0	299	1	0	8	975.47	0.012262	77.282	8462500	-0.0191847	1	110	117	MLAEDELR	P84077;P61204
913	O00148	DDX39A;DDX39B	ATP-dependent RNA helicase DDX39A;Spliceosome RNA helicase DDX39B	NaN	NaN	22.8504	NaN	0	50	1	0	8	1034.49	0.016531	49.358	7562200	-0.0269784	1	200	207	MLEQLDMR	O00148;Q13838
914	P60228	EIF3E	Eukaryotic translation initiation factor 3 subunit E	21.0221	NaN	20.6832	NaN	0	290	0	1	9	1114.54	0.021785	42.109	3813200	-0.0158044	0	112	120	MLFDYLADK	P60228
915	O75643	SNRNP200	U5 small nuclear ribonucleoprotein 200 kDa helicase	NaN	NaN	19.8622	NaN	0	88	1	0	9	1019.51	0.0089984	65.038	953030	-0.00199378	1	1367	1375	MLLQSSEGR	O75643
916	Q9Y3I0	RTCB	tRNA-splicing ligase RtcB homolog	21.3677	NaN	20.7562	NaN	0	541	0	1	8	915.448	0.014434	72.138	4477100	-0.0127043	2	199	206	MLQADPNK	Q9Y3I0
917	Q96L21	RPL10L;RPL10	60S ribosomal protein L10-like;60S ribosomal protein L10	NaN	19.3936	NaN	NaN	0	215	1	0	9	979.422	0.014882	43.246	688730	-0.0689987	1	102	110	MLSCAGADR	Q96L21;P27635
918	P48643	CCT5	T-complex protein 1 subunit epsilon	21.566	21.6688	22.4082	NaN	0	258	0	1	8	1019.51	0.012064	82.671	12005000	0.00539638	2	371	378	MLVIEQCK	P48643
919	P40227	CCT6A;CCT6B	T-complex protein 1 subunit zeta;T-complex protein 1 subunit zeta-2	22.23	22.4957	23.2334	NaN	0	240	0	1	10	989.522	2.0999e-07	99.139	20695000	0.0263869	4	46	55	MLVSGAGDIK	P40227;Q92526
920	P11940	PABPC1;PABPC4	Polyadenylate-binding protein 1;Polyadenylate-binding protein 4	21.594	20.3774	21.5275	NaN	0	160	1	0	9	1062.49	0.004305	56.258	7550800	-0.0337132	3	158	166	MNGMLLNDR	P11940;Q13310
921	Q15050	RRS1	Ribosome biogenesis regulatory protein homolog	19.8553	NaN	NaN	NaN	0	401	0	1	11	1013.5	0.0013555	47.198	948520	-0.0097936	1	342	352	MNSGPPGLGGK	Q15050
922	P62244	RPS15A	40S ribosomal protein S15a	20.893	21.0509	NaN	NaN	0	309	0	1	9	973.527	0.013563	51.854	4119700	0.03883	2	4	12	MNVLADALK	P62244
923	P06748	NPM1	Nucleophosmin	23.388	NaN	24.1628	NaN	0	121	0	1	7	805.4	0.0094373	85.212	29758000	-0.0100951	1	251	257	MQASIEK	P06748
924	Q71U36	TUBA1A;TUBA1B;TUBA3E;TUBA1C	Tubulin alpha-1A chain;Tubulin alpha-1B chain;Tubulin alpha-3E chain;Tubulin alpha-1C chain	20.0955	19.7117	20.3485	NaN	1	335;483	1	1	40	4583.09	0.0095934	7.0611	3314000	-0.0569589	3	1	40	MRECISIHVGQAGVQIGNACWELYCLEHGIQPDGQMPSDK	Q71U36;P68363;P0DPH8;P0DPH7;Q6PEY2;Q9BQE3
925	P06748	NPM1	Nucleophosmin	20.5189	NaN	21.8495	NaN	1	121	1	1	15	1946.93	3.8751e-13	75.462	5281200	-0.00470704	2	278	292	MTDQEAIQDLWQWRK	P06748
927	P13639	EEF2	Elongation factor 2	NaN	NaN	21.1858	NaN	0	167	0	1	7	776.374	0.017385	60.788	2385400	-0.023292	1	401	407	MVPTSDK	P13639
928	P11142	HSPA1A;HSPA1B;HSPA8	Heat shock 70 kDa protein 1A;Heat shock 70 kDa protein 1B;Heat shock cognate 71 kDa protein	21.7587	22.1657	NaN	NaN	0	148;157	0	1	7	833.395	5.3638e-05	110.61	8253200	-0.0280581	0	518	524	MVQEAEK	P0DMV8;P0DMV9;P11142
929	P49368	CCT3	T-complex protein 1 subunit gamma	NaN	NaN	22.4578	NaN	0	262	1	0	9	1108.5	0.0078001	75.854	5760600	-0.0527657	1	182	190	MVQFEENGR	P49368
930	P07910	HNRNPC	Heterogeneous nuclear ribonucleoproteins C1/C2	22.8203	NaN	NaN	NaN	0	130	1	0	7	886.401	0.022666	64.776	7406400	-0.0470209	0	136	142	MYSYPAR	P07910
931	Q9ULV4	CORO1C	Coronin-1C	NaN	NaN	21.1917	NaN	0	523	0	1	10	1082.63	0.012716	49.418	2395100	0.0955487	1	382	391	NADPILISLK	Q9ULV4
932	SCUBE2_WT	SCUBE2	Signal peptide, CUB and EGF-like domain-containing protein 2	NaN	20.9029	23.9362	NaN	1	500	1	1	16	1779.95	0.010872	29.341	18011000	0.0931563	2	496	511	NAELFPEGLRPALPEK	SCUBE2_WT;Q9NQ36;SCUBE2_fragment_Dcub;SCUBE2_DEGF
933	P10809	HSPD1	60 kDa heat shock protein, mitochondrial	NaN	NaN	19.4496	NaN	0	155	0	1	12	1214.65	0.012435	36.693	715990	0.0519275	1	482	493	NAGVEGSLIVEK	P10809
935	Q6PKG0	LARP1	La-related protein 1	20.0744	NaN	NaN	NaN	0	425	0	1	23	2324.21	0.022604	20.256	1104100	0.103321	1	130	152	NALPPVLTTVNGQSPPEHSAPAK	Q6PKG0
936	P60228	EIF3E	Eukaryotic translation initiation factor 3 subunit E	20.8067	NaN	21.307	NaN	0	290	0	1	9	974.519	0.019721	70.919	4428700	0.0302519	2	164	172	NALSSLWGK	P60228
937	P61086	UBE2K	Ubiquitin-conjugating enzyme E2 K	NaN	NaN	21.4476	NaN	0	297	0	1	10	1000.59	0.0085593	53.327	2860000	0.0914232	1	177	186	NAVIVALSSK	P61086
939	P06748	NPM1	Nucleophosmin	22.1286	21.435	22.7277	NaN	2	121	2	1	19	2524.17	3.9497e-23	65.107	14366000	-0.0271383	3	274	292	NCFRMTDQEAIQDLWQWRK	P06748
940	Q99878	HIST1H2AJ;HIST1H2AH;H2AFJ;HIST2H2AC;HIST2H2AA3;HIST1H2AD;HIST1H2AG;HIST1H2AC;HIST3H2A;HIST1H2AB;HIST1H2AA;H2AFX;HIST2H2AB	Histone H2A type 1-J;Histone H2A type 1-H;Histone H2A.J;Histone H2A type 2-C;Histone H2A type 2-A;Histone H2A type 1-D;Histone H2A type 1;Histone H2A type 1-C;Histone H2A type 3;Histone H2A type 1-B/E;Histone H2A type 1-A;Histone H2AX;Histone H2A type 2-B	25.0887	22.9971	24.6296	NaN	0	145	0	1	7	860.388	1.5747e-35	130.04	70011000	-0.0482025	3	90	96	NDEELNK	Q99878;Q96KK5;Q9BTM1;Q16777;Q6FI13;P20671;P0C0S8;Q93077;Q7L7L0;P04908;Q96QV6;P16104;Q8IUE6
941	Q6P158	DHX57	Putative ATP-dependent RNA helicase DHX57	22.5206	NaN	NaN	NaN	0	422	1	0	17	1983.96	0.016164	22.475	6016900	0.00250272	1	1258	1274	NDGYVHIHPSSVNYQVR	Q6P158
942	Q7KZF4	SND1	Staphylococcal nuclease domain-containing protein 1	NaN	NaN	20.8984	NaN	0	428	1	0	16	1708.82	0.0083501	35.303	1954500	-0.00915851	0	716	731	NDIASHPPVEGSYAPR	Q7KZF4
943	P07910	HNRNPC	Heterogeneous nuclear ribonucleoproteins C1/C2	22.595	NaN	NaN	NaN	2	130	0	3	15	1680.78	4.1002e-59	126.71	6335600	-0.0329219	1	230	244	NDKSEEEQSSSSVKK	P07910
944	P19338	NCL	Nucleolin	26.3203	24.633	NaN	NaN	0	193	1	0	9	999.535	7.5988e-20	85.731	109810000	0.0351227	4	334	342	NDLAVVDVR	P19338
945	P67809	YBX1;YBX2;YBX3	Nuclease-sensitive element-binding protein 1;Y-box-binding protein 2;Y-box-binding protein 3	24.2843	NaN	NaN	NaN	1	184;333	0	2	15	1743.88	0.011708	39.629	20432000	0.0369788	1	78	92	NDTKEDVFVHQTAIK	P67809;Q9Y2T7;P16989
946	P09936	UCHL1	Ubiquitin carboxyl-terminal hydrolase isozyme L1	NaN	NaN	21.4215	NaN	0	142	1	0	18	1966.89	0.00034854	50.178	2808800	-0.0532346	1	136	153	NEAIQAAHDAVAQEGQCR	P09936
949	P30153	PPP2R1A;PPP2R1B	Serine/threonine-protein phosphatase 2A 65 kDa regulatory subunit A alpha isoform;Serine/threonine-protein phosphatase 2A 65 kDa regulatory subunit A beta isoform	NaN	NaN	21.3321	NaN	0	220	1	0	7	872.435	0.021274	62.714	2640000	-0.00612549	1	22	28	NEDVQLR	P30153;P30154
950	P11021	HSPA5	78 kDa glucose-regulated protein	22.1657	22.8269	23.6708	NaN	0	156	0	1	11	1315.63	1.4301e-18	112.75	25499000	-0.0155926	5	563	573	NELESYAYSLK	P11021
951	Q14152	EIF3A	Eukaryotic translation initiation factor 3 subunit A	21.825	NaN	20.88	NaN	0	390	1	0	12	1421.61	8.753e-13	96.89	5644900	-0.0880373	2	1370	1381	NETDEDGWTTVR	Q14152
952	P48739	PITPNB	Phosphatidylinositol transfer protein beta isoform	NaN	NaN	21.5345	NaN	0	259	0	1	13	1301.65	0.018357	34.721	3037600	0.00755238	1	32	44	NETGGGEGIEVLK	P48739
953	P30041	PRDX6	Peroxiredoxin-6	NaN	NaN	22.7829	NaN	0	217	1	0	7	905.461	0.0038883	86.866	7216800	0.00416925	0	156	162	NFDEILR	P30041
954	Q00839	HNRNPU	Heterogeneous nuclear ribonucleoprotein U	21.736	NaN	21.2306	NaN	0	345	1	0	15	1646.84	0.0078122	47.532	5953500	0.0400874	2	576	590	NFILDQTNVSAAAQR	Q00839
955	Q08211	DHX9	ATP-dependent RNA helicase A	20.5126	NaN	NaN	NaN	0	362	0	1	9	1157.53	0.019659	66.682	1495900	-0.0396648	1	6	14	NFLYAWCGK	Q08211
956	O60264	SMARCA5	SWI/SNF-related matrix-associated actin-dependent regulator of chromatin subfamily A member 5	NaN	NaN	21.6736	NaN	1	77	1	1	21	2560.07	4.4e-25	65.951	3345000	-0.147619	1	702	722	NFTMDTESSVYNFEGEDYREK	O60264
957	Q86VP6	CAND1;CAND2	Cullin-associated NEDD8-dissociated protein 1;Cullin-associated NEDD8-dissociated protein 2	NaN	NaN	21.8879	NaN	0	436	0	1	10	1070.57	0.0084848	45.081	3880700	0.0395594	1	61	70	NGEVQNLAVK	Q86VP6;O75155
958	SCUBE2_WT	SCUBE2	Signal peptide, CUB and EGF-like domain-containing protein 2	NaN	NaN	24.0486	NaN	0	500	0	1	9	1093.41	0.012435	52.278	17352000	-0.136019	1	294	302	NGGCDHFCK	SCUBE2_WT;Q9NQ36;SCUBE2_fragment_Dcub
959	Q15459	SF3A1	Splicing factor 3A subunit 1	NaN	NaN	NaN	NaN	0	408	1	0	8	918.42	0.0063251	60.76	0	-0.0429284	1	63	70	NGPEFEAR	Q15459
960	Q00839	HNRNPU	Heterogeneous nuclear ribonucleoprotein U	NaN	23.5303	NaN	NaN	0	345	0	1	10	1047.53	7.9355e-11	111.95	12115000	0.0130427	0	424	433	NGQDLGVAFK	Q00839
961	P67809	YBX1;YBX2;YBX3	Nuclease-sensitive element-binding protein 1;Y-box-binding protein 2;Y-box-binding protein 3	NaN	NaN	NaN	NaN	0	184;333	1	0	8	939.456	8.9226e-153	122.79	0	-0.0158854	3	70	77	NGYGFINR	P67809;Q9Y2T7;P16989
962	Q14152	EIF3A	Eukaryotic translation initiation factor 3 subunit A	NaN	NaN	22.1869	NaN	0	390	0	1	9	1115.58	0.0041601	57.281	4774400	0.0225629	1	76	84	NICQQVNIK	Q14152
963	P78371	CCT2	T-complex protein 1 subunit beta	NaN	NaN	23.2714	NaN	0	337	0	1	10	997.519	0.00058835	99.442	10125000	0.0203998	0	73	82	NIGVDNPAAK	P78371
964	P23528	CFL1	Cofilin-1	NaN	21.8275	23.906	NaN	0	206	0	1	8	914.507	0.022462	65.252	19440000	0.0466237	2	46	53	NIILEEGK	P23528
965	P63010	AP2B1;AP1B1	AP-2 complex subunit beta;AP-1 complex subunit beta-1	NaN	NaN	21.1922	NaN	0	329	0	1	8	940.571	0.014775	59.205	2396000	0.0979035	1	305	312	NINLIVQK	P63010;Q10567
966	P62753	RPS6	40S ribosomal protein S6	24.4649	NaN	NaN	NaN	1	318	0	2	10	1151.55	0.012975	47.603	23156000	-0.0238437	1	202	211	NKEEAAEYAK	P62753
969	O15371	EIF3D	Eukaryotic translation initiation factor 3 subunit D	NaN	NaN	NaN	NaN	0	65	1	0	19	2309.07	0.00039129	24.041	0	-0.0340516	1	311	329	NLAMEATYINHNFSQQCLR	O15371
970	O60506	SYNCRIP	Heterogeneous nuclear ribonucleoprotein Q	21.3305	NaN	NaN	NaN	0	79	0	1	13	1472.77	0.010753	34.685	2637100	0.0547633	1	344	356	NLANTVTEEILEK	O60506
971	Q9Y3I0	RTCB	tRNA-splicing ligase RtcB homolog	22.9731	NaN	22.3632	NaN	0	541	0	1	10	1205.59	0.0027824	57.598	13628000	-0.00175514	2	442	451	NLDFQDVLDK	Q9Y3I0
972	Q9UN86	G3BP2	Ras GTPase-activating protein-binding protein 2	NaN	23.8017	23.9927	NaN	0	525	0	1	8	1002.49	0.0093705	105.57	31314000	-0.0141885	2	217	224	NLEELEEK	Q9UN86
974	P62258	SFN;YWHAZ;YWHAQ;YWHAH;YWHAB;YWHAG;YWHAE	14-3-3 protein sigma;14-3-3 protein zeta/delta;14-3-3 protein theta;14-3-3 protein eta;14-3-3 protein beta/alpha;14-3-3 protein beta/alpha, N-terminally processed;14-3-3 protein gamma;14-3-3 protein gamma, N-terminally processed;14-3-3 protein epsilon	21.1749	NaN	NaN	NaN	0	225;310	0	1	8	906.517	0.014742	58.981	2367400	0.0604697	1	43	50	NLLSVAYK	P31947;P63104;P27348;Q04917;P31946;P61981;P62258
975	P62826	RAN	GTP-binding nuclear protein Ran	24.9769	24.4359	25.0275	NaN	0	320	0	1	10	1213.6	0.00040349	85.731	89916000	-0.000352106	5	143	152	NLQYYDISAK	P62826
976	Q9NZT1	CALML5	Calmodulin-like protein 5	24.3513	NaN	24.3251	NaN	0	513	1	0	8	929.493	6.6611e-15	120.62	42420000	0.0254771	0	43	50	NLSEAQLR	Q9NZT1
977	P22087	FBL	rRNA 2-O-methyltransferase fibrillarin	24.6238	NaN	23.9256	NaN	0	198	0	1	12	1290.65	2.2401e-05	74.162	41787000	0.0118844	0	110	121	NLVPGESVYGEK	P22087
978	Q9Y2W3	SLC45A1	Proton-associated sugar transporter A	NaN	NaN	21.4474	NaN	1	536	0	2	35	4208.13	0.016758	4.3163	2859700	0.153045	1	660	694	NLYVVLSLCITYGILFSTLCTLPYSLLCDYYQSKK	Q9Y2W3
979	P22626	HNRNPA2B1	Heterogeneous nuclear ribonucleoproteins A2/B1	NaN	NaN	24.3554	NaN	0	202	1	0	25	2188.9	1.4013e-26	59.943	21464000	-0.148816	0	326	350	NMGGPYGGGNYGPGGSGGSGGYGGR	P22626
980	P04350	TUBB4A;TUBB4B;TUBB2B;TUBB2A;TUBB3;TUBB8;TUBB6;TUBB	Tubulin beta-4A chain;Tubulin beta-4B chain;Tubulin beta-2B chain;Tubulin beta-2A chain;Tubulin beta-3 chain;Tubulin beta-8 chain;Tubulin beta-8 chain-like protein LOC260334;Tubulin beta-6 chain;Tubulin beta chain	24.0242	23.7048	23.5721	NaN	0	111;125	1	0	9	1064.42	8.0337e-16	120.15	43205000	-0.109478	6	298	306	NMMAACDPR	P04350;P68371;Q9BVA1;Q13885;Q13509;Q3ZCM7;A6NNZ2;Q9BUF5;P07437
981	P13639	EEF2	Elongation factor 2	NaN	NaN	22.102	NaN	0	167	0	1	12	1306.65	0.0021396	63.408	4501600	0.00414745	0	21	32	NMSVIAHVDHGK	P13639
982	Q9P2J5	LARS	Leucine--tRNA ligase, cytoplasmic	20.8705	NaN	NaN	NaN	0	518	0	1	9	1074.48	0.021566	40.352	1917100	-0.0538307	0	333	341	NMSYQGFTK	Q9P2J5
983	Q00610	CLTC	Clathrin heavy chain 1	NaN	NaN	NaN	NaN	0	344	1	0	12	1303.65	0.0010641	63.283	0	0.0123838	1	355	366	NNLAGAEELFAR	Q00610
984	P78527	PRKDC	DNA-dependent protein kinase catalytic subunit	NaN	19.8235	NaN	NaN	0	338	1	0	10	1174.57	0.020599	39.022	927850	-0.00721846	1	811	820	NNWEVSALSR	P78527
985	O15347	HMGB3	High mobility group protein B3	NaN	NaN	21.4562	NaN	0	64	0	1	13	1476.72	0.01372	35.944	2877200	0.00560091	1	31	43	NPEVPVNFAEFSK	O15347
986	Q8NC51	SERBP1	Plasminogen activator inhibitor 1 RNA-binding protein	20.3666	19.0732	20.1172	NaN	0	442	0	1	12	1220.68	0.0046395	47.823	3040900	0.0749764	7	80	91	NPLPPSVGVVDK	Q8NC51
987	Q8NC51	SERBP1	Plasminogen activator inhibitor 1 RNA-binding protein	22.6629	21.9135	21.9811	NaN	1	442	0	2	13	1348.77	0.0043486	43.761	14731000	0.111016	3	80	92	NPLPPSVGVVDKK	Q8NC51
988	P14866	HNRNPL	Heterogeneous nuclear ribonucleoprotein L	22.3147	21.5228	22.1104	NaN	0	174	0	1	11	1262.63	2.241e-06	84.213	12758000	0.00872782	0	569	579	NPNGPYPYTLK	P14866
990	Q9BUJ2	HNRNPUL1	Heterogeneous nuclear ribonucleoprotein U-like protein 1	22.0453	22.3026	NaN	NaN	0	487	0	1	10	1047.5	0.001772	77.732	9501400	-0.0233261	1	722	731	NPPGASTYNK	Q9BUJ2
991	Q12906	ILF3;STRBP	Interleukin enhancer-binding factor 3;Spermatid perinuclear RNA-binding protein	26.4383	25.2102	25.9698	NaN	0	369;475	0	1	9	1072.52	1.7851e-244	170.95	195470000	-0.0110651	7	527	535	NPVMELNEK	Q12906;Q96SI9
992	Q14157	UBAP2L	Ubiquitin-associated protein 2-like	21.1431	NaN	21.5375	NaN	0	391	1	0	18	2127.91	0.00015144	51.147	5359900	-0.112638	2	64	81	NQDECVIALHDCNGDVNR	Q14157
993	Q9Y2W1	THRAP3	Thyroid hormone receptor-associated protein 3	22.4905	NaN	NaN	NaN	1	535	1	1	13	1691.74	4.5122e-10	82.202	5892700	-0.0754724	0	864	876	NREEEWDPEYTPK	Q9Y2W1
994	P62314	SNRPD1	Small nuclear ribonucleoprotein Sm D1	24.8257	NaN	24.0762	NaN	1	314	2	0	13	1553.85	5.7573e-08	60.401	47424000	0.0977823	2	49	61	NREPVQLETLSIR	P62314
995	P19338	NCL	Nucleolin	25.6956	24.2476	24.7649	NaN	0	193	0	1	9	994.436	1.1775e-53	135.79	102770000	-0.0618517	3	478	486	NSTWSGESK	P19338
996	Q14152	EIF3A	Eukaryotic translation initiation factor 3 subunit A	22.8946	NaN	22.5677	NaN	1	390	2	0	9	1084.49	0.0049502	70.056	14014000	-0.0491158	0	991	999	NTDDDRPPR	Q14152
997	P61978	HNRNPK	Heterogeneous nuclear ribonucleoprotein K	26.0338	24.3567	25.3476	20.9375	0	307	1	0	9	1105.51	1.6631e-41	131.22	134890000	-0.04116	9	38	46	NTDEMVELR	P61978
998	P09874	PARP1	Poly [ADP-ribose] polymerase 1	20.7874	NaN	20.9564	NaN	1	141	1	1	22	2599.3	0.0041356	28.412	3844500	0.0673855	2	820	841	NTHATTHNAYDLEVIDIFKIER	P09874
1000	O75688	PPM1B	Protein phosphatase 1B	21.5116	NaN	21.4045	NaN	0	90	1	0	9	1049.55	0.0055588	57.96	5765700	0.0277655	2	361	369	NVIEAVYSR	O75688
1001	Q9Y6G9	DYNC1LI1	Cytoplasmic dynein 1 light intermediate chain 1	20.8182	NaN	NaN	NaN	0	548	0	1	12	1184.64	0.006839	51.445	1848800	0.0551676	0	69	80	NVLLLGEDGAGK	Q9Y6G9
1002	Q15393	SF3B3	Splicing factor 3B subunit 3	NaN	NaN	NaN	NaN	0	407	1	0	8	960.451	0.013486	53.166	0	-0.0305689	1	1192	1199	NVSEELDR	Q15393
1003	Q9Y3I0	RTCB	tRNA-splicing ligase RtcB homolog	NaN	NaN	22.2822	NaN	0	541	0	1	16	1728.81	0.0081063	30.133	5100500	-0.0251553	1	477	492	NVTDVVNTCHDAGISK	Q9Y3I0
1004	Q86VP6	CAND1	Cullin-associated NEDD8-dissociated protein 1	NaN	NaN	22.4529	NaN	0	436	0	1	9	988.501	0.0059956	60.436	5741200	0.00645524	1	949	957	NVVAECLGK	Q86VP6
1005	P22626	HNRNPA2B1	Heterogeneous nuclear ribonucleoproteins A2/B1	25.6762	NaN	NaN	NaN	0	202	0	1	8	1086.48	0.009828	94.407	53618000	-0.0627199	2	39	46	NYYEQWGK	P22626
1006	Q13283	G3BP1	Ras GTPase-activating protein-binding protein 1	22.0179	NaN	21.7178	NaN	0	376	0	1	9	947.471	0.010816	75.854	7695700	-0.00459092	2	51	59	PADAVYGQK	Q13283
1007	P33993	MCM7	DNA replication licensing factor MCM7	NaN	NaN	19.5565	NaN	0	229	1	0	10	1087.6	0.012616	57.96	771050	0.0622972	1	657	666	PADVIFATVR	P33993
1008	P16989	YBX3	Y-box-binding protein 3	20.8798	NaN	NaN	NaN	1	184	1	1	26	2676.27	0.015615	13.896	1929500	0.0028636	1	301	326	PAPAVGEAEDKENQQATSGPNQPSVR	P16989
1009	Q5T2N8	ATAD3C;ATAD3B	ATPase family AAA domain-containing protein 3C;ATPase family AAA domain-containing protein 3B	27.2242	26.0961	27.1316	NaN	1	418	1	1	7	757.408	2.2133e-17	121.68	375550000	0.0198439	11	321	327	PATEGKR	Q5T2N8;Q5T9A4
1010	P01040	CSTA	Cystatin-A;Cystatin-A, N-terminally processed	21.7238	NaN	22.1171	NaN	0	105	0	1	12	1338.7	0.00035905	55.567	8012400	0.0472929	2	11	22	PATPEIQEIVDK	P01040
1011	Q9Y520	PRRC2C	Protein PRRC2C	NaN	NaN	19.5166	NaN	0	545	0	1	9	980.533	0.013879	54.549	750050	0.0420726	1	657	665	PAVLSGYFK	Q9Y520
1012	P35998	PSMC2	26S protease regulatory subunit 7	20.5717	NaN	20.2337	NaN	0	234	1	0	9	1033.48	0.0044935	69.423	2791500	-0.0325289	1	2	10	PDYLGADQR	P35998
1013	O43768	ENSA	Alpha-endosulfine	21.717	NaN	22.6958	NaN	0	75	0	1	9	950.453	0.015209	66.073	10241000	-0.0240555	0	48	56	PGGSDFLMK	O43768
1014	P33992	MCM5	DNA replication licensing factor MCM5	20.1992	NaN	20.4108	NaN	0	228	1	0	10	1071.57	0.0096996	50.607	2597800	0.0383715	2	186	195	PGLEGYALPR	P33992
1015	Q5T749	KPRP	Keratinocyte proline-rich protein	20.6393	NaN	20.6933	NaN	0	419	1	0	10	1181.55	0.0063514	62.823	3328600	-0.0336061	2	452	461	PGQCEIPEPR	Q5T749
1017	P22626	HNRNPA2B1	Heterogeneous nuclear ribonucleoproteins A2/B1	23.2358	NaN	23.384	NaN	0	202	1	0	7	780.388	0.0017558	110.9	20824000	-0.0111278	1	83	89	PHSIDGR	P22626
1019	Q9NR45	NANS	Sialic acid synthase	20.6574	NaN	21.6439	NaN	0	503	1	0	10	1182.61	0.0091371	79.906	4930800	0.0226944	2	2	11	PLELELCPGR	Q9NR45
1020	P11940	PABPC1;PABPC4;PABPC3;PABPC1L	Polyadenylate-binding protein 1;Polyadenylate-binding protein 4;Polyadenylate-binding protein 3;Polyadenylate-binding protein 1-like	20.3174	NaN	NaN	NaN	0	160	1	0	9	1029.6	0.018457	46.016	1306600	0.0835004	1	362	370	PLYVALAQR	P11940;Q13310;Q9H361;Q4VXU2
1021	Q92804	TAF15	TATA-binding protein-associated factor 2N	21.601	NaN	21.2986	NaN	0	457	0	1	9	1093.55	0.014882	49.418	5760300	0.00474964	2	269	277	PMINLYTDK	Q92804
1022	Q92804	TAF15	TATA-binding protein-associated factor 2N	22.4923	NaN	NaN	NaN	2	457	0	3	15	1719.89	5.6576e-07	56.482	5900200	0.0554089	0	269	283	PMINLYTDKDTGKPK	Q92804
1023	Q86V81	ALYREF	THO complex subunit 4	24.4948	22.1505	24.2387	NaN	0	435	1	0	15	1712.89	3.3547e-14	78.505	48093000	0.0600253	7	175	189	PMNIQLVTSQIDAQR	Q86V81
1024	P09211	GSTP1	Glutathione S-transferase P	21.4299	NaN	22.8353	NaN	0	138	1	0	11	1336.72	0.00010232	67.563	10309000	0.0630682	2	2	12	PPYTVVYFPVR	P09211
1025	P60903	S100A10	Protein S100-A10	21.0315	NaN	NaN	NaN	0	295	0	1	17	2081.88	0.0092802	25.319	2143500	-0.114522	1	2	18	PSQMEHAMETMMFTFHK	P60903
1026	P13639	EEF2	Elongation factor 2	NaN	NaN	22.5132	NaN	0	167	1	0	9	985.519	0.00026587	102.07	5986200	0.0259198	1	831	839	PSQVVAETR	P13639
1027	P0CW18	PRSS56	Serine protease 56	22.6508	26.162	22.7169	NaN	0	147	1	0	8	844.44	0.015005	64.803	88564000	0.0118375	4	93	100	PSTANVTR	P0CW18
1028	P23246	SFPQ	Splicing factor, proline- and glutamine-rich	21.1917	NaN	NaN	NaN	0	203	0	1	19	2134.07	0.00021145	40.962	2395200	0.0464744	1	444	462	PVIVEPLEQLDDEDGLPEK	P23246
1029	P49368	CCT3	T-complex protein 1 subunit gamma	NaN	NaN	19.9669	NaN	0	262	0	1	10	1097.64	0.016909	40.067	1024800	0.0995427	1	6	15	PVLVLSQNTK	P49368
1030	O43175	PHGDH	D-3-phosphoglycerate dehydrogenase	22.0139	NaN	22.1404	NaN	0	69	0	1	10	1070.57	0.0050666	71.501	8857800	0.0395594	2	385	394	QADVNLVNAK	O43175
1031	SCUBE2_WT	SCUBE2	Signal peptide, CUB and EGF-like domain-containing protein 2	NaN	23.8083	NaN	NaN	0	500	1	0	20	2232.91	1.4636e-15	60.564	14690000	-0.161255	1	615	634	QAESCGVGQGHAENQCVSCR	SCUBE2_WT;Q9NQ36;SCUBE2_DEGF
1032	P26641	EEF1G	Elongation factor 1-gamma	NaN	NaN	22.8215	NaN	0	214	1	0	8	946.462	0.0041254	96.492	7412100	-0.0132944	1	182	189	QAFPNTNR	P26641
1033	P17987	TCP1	T-complex protein 1 subunit alpha	NaN	22.5925	23.4003	NaN	0	190	0	1	11	1187.66	0.0042233	41.427	17395000	0.0687026	2	500	510	QAGVFEPTIVK	P17987
1034	P30050	RPL12	60S ribosomal protein L12	NaN	NaN	19.7385	NaN	0	219	0	1	16	1665.97	0.01256	30.872	874720	0.160177	1	68	83	QAQIEVVPSASALIIK	P30050
1035	Q13620	CUL4B	Cullin-4B	NaN	NaN	19.9882	NaN	0	385	1	0	11	1187.58	0.0019036	54.416	1040000	-0.00805587	1	769	779	QATGIEDGELR	Q13620
1036	P14868	DARS	Aspartate--tRNA ligase, cytoplasmic	20.6564	NaN	NaN	NaN	0	175	1	0	7	934.506	0.020839	62.842	1652700	0.0359845	1	75	81	QCFLVLR	P14868
1038	Q03519	TAP2	Antigen peptide transporter 2	28.4861	26.0071	NaN	NaN	1	354	1	1	17	1968.95	0.0030868	35.757	443420000	0.00840013	4	236	252	QDLGFFQETKTGELNSR	Q03519
1039	Q2VIR3	EIF2S3L;EIF2S3	Putative eukaryotic translation initiation factor 2 subunit 3-like protein;Eukaryotic translation initiation factor 2 subunit 3	NaN	NaN	21.7518	NaN	0	242	0	1	10	1132.6	0.0062573	90.108	3531300	0.0365737	0	18	27	QDLTTLDVTK	Q2VIR3;P41091
1040	P15170	GSPT1;GSPT2	Eukaryotic peptide chain release factor GTP-binding subunit ERF3A;Eukaryotic peptide chain release factor GTP-binding subunit ERF3B	NaN	NaN	21.07	NaN	0	179	1	0	8	988.476	0.0090691	83.614	2201400	-0.0186853	0	449	456	QDQVCIAR	P15170;Q8IYD1
1041	Q9Y5B9	SUPT16H	FACT complex subunit SPT16	19.9266	NaN	NaN	NaN	0	546	1	0	10	1170.64	0.01381	50.607	996590	0.057193	1	648	657	QDSLVINLNR	Q9Y5B9
1042	P09651	HNRNPA1;HNRNPA1L2	Heterogeneous nuclear ribonucleoprotein A1;Heterogeneous nuclear ribonucleoprotein A1, N-terminally processed;Heterogeneous nuclear ribonucleoprotein A1-like 2	21.196	NaN	NaN	NaN	0	140	1	0	11	1180.51	0.0024367	52.278	2402400	-0.0687869	1	184	194	QEMASASSSQR	P09651;A0A2R8Y4L2;Q32P51
1043	P22626	HNRNPA2B1	Heterogeneous nuclear ribonucleoproteins A2/B1	26.2535	23.8886	25.4323	NaN	0	202	1	0	10	1220.55	4.5875e-224	169.09	140810000	-0.0559012	5	191	200	QEMQEVQSSR	P22626
1045	P63261	ACTG1;ACTB;POTEE;POTEF;POTEI;POTEKP;POTEJ	Actin, cytoplasmic 2;Actin, cytoplasmic 2, N-terminally processed;Actin, cytoplasmic 1;Actin, cytoplasmic 1, N-terminally processed;POTE ankyrin domain family member E;POTE ankyrin domain family member F;POTE ankyrin domain family member I;Putative beta-actin-like protein 3;Putative beta-actin-like protein 3, N-terminally processed;POTE ankyrin domain family member J	24.378	22.8448	NaN	NaN	0	291	1	0	13	1515.7	1.3734e-49	126.95	29335000	-0.0418347	2	360	372	QEYDESGPSIVHR	P63261;P60709;Q6S8J3;A5A3E0;P0CG38;Q9BYX7;P0CG39
1047	P60228	EIF3E	Eukaryotic translation initiation factor 3 subunit E	NaN	NaN	22.1628	NaN	0	290	1	0	9	1199.58	0.00027474	93.162	4695500	-0.00955497	1	125	133	QEYLDTLYR	P60228
1051	P19338	NCL	Nucleolin	NaN	NaN	22.1246	NaN	0	193	1	0	8	874.414	0.015183	61.962	4572500	-0.0277714	1	450	457	QGTEIDGR	P19338
1053	O94776	MTA2;MTA1;MTA3	Metastasis-associated protein MTA2;Metastasis-associated protein MTA1;Metastasis-associated protein MTA3	21.6921	NaN	21.8107	NaN	0	485;93	1	0	10	1187.67	0.011402	51.854	7066800	0.0799308	2	189	198	QIDQFLVVAR	O94776;Q13330;Q9BTC8
1055	Q8NC51	SERBP1	Plasminogen activator inhibitor 1 RNA-binding protein	20.0733	NaN	NaN	NaN	0	442	0	1	33	3774.64	0.015787	9.0653	1103200	-0.135819	1	241	273	QISYNYSDLDQSNVTEETPEGEEHHPVADTENK	Q8NC51
1056	P78527	PRKDC	DNA-dependent protein kinase catalytic subunit	20.4194	20.5008	20.0585	NaN	0	338	1	0	12	1299.71	0.00012324	85.377	3977900	0.0767953	3	2951	2962	QITQSALLAEAR	P78527
1057	Q06830	PRDX1;PRDX2	Peroxiredoxin-1;Peroxiredoxin-2	24.2633	23.9875	25.928	NaN	0	226;358	1	0	11	1210.67	3.9432e-08	120.12	100610000	0.0700787	2	141	151	QITVNDLPVGR	Q06830;P32119
1058	P07910	HNRNPC;HNRNPCL4;HNRNPCL1;HNRNPCL3;HNRNPCL2	Heterogeneous nuclear ribonucleoproteins C1/C2;Heterogeneous nuclear ribonucleoprotein C-like 4;Heterogeneous nuclear ribonucleoprotein C-like 1;Heterogeneous nuclear ribonucleoprotein C-like 3;Heterogeneous nuclear ribonucleoprotein C-like 2	24.1903	NaN	23.9343	NaN	1	130	0	2	12	1414.77	8.509e-08	86.911	35173000	0.0759665	0	205	216	QKVDSLLENLEK	P07910;P0DMR1;O60812;B7ZW38;B2RXH8
1060	Q92945	KHSRP	Far upstream element-binding protein 2	NaN	NaN	20.6751	NaN	0	459	0	1	11	1244.55	0.00053764	57.598	1674300	-0.060419	1	111	121	QLEDGDQPESK	Q92945
1061	Q71U36	TUBA1A;TUBA1B;TUBA4A;TUBA8;TUBA3E;TUBA1C	Tubulin alpha-1A chain;Tubulin alpha-1B chain;Tubulin alpha-4A chain;Tubulin alpha-8 chain;Tubulin alpha-3E chain;Tubulin alpha-1C chain	24.0357	NaN	23.4624	NaN	0	335;483	0	1	12	1409.77	5.961e-05	66.393	28756000	0.0782069	2	85	96	QLFHPEQLITGK	Q71U36;P68363;P68366;P0DPH8;P0DPH7;Q9NY65;Q6PEY2;Q9BQE3
1062	Q9UK45	LSM7	U6 snRNA-associated Sm-like protein LSm7	NaN	NaN	NaN	NaN	0	521	1	0	8	943.527	0.013291	52.683	0	0.0532984	1	70	77	QLGLVVCR	Q9UK45
1063	P68104	EEF1A1;EEF1A1P5;EEF1A2	Elongation factor 1-alpha 1;Putative elongation factor 1-alpha-like 3;Elongation factor 1-alpha 2	26.239	25.624	26.5993	NaN	0	334	0	1	8	869.533	8.1432e-146	158.38	232580000	0.0934668	1	147	154	QLIVGVNK	P68104;Q5VTE0;Q05639
1064	P04075	ALDOA	Fructose-bisphosphate aldolase A	NaN	21.1074	NaN	NaN	0	109	1	0	9	1043.56	0.006189	60.59	2259300	0.0410854	1	61	69	QLLLTADDR	P04075
1065	Q86V81	ALYREF	THO complex subunit 4	NaN	NaN	21.1891	NaN	1	435	0	2	26	2702.27	0.0030527	23.917	2390800	-0.0105523	1	82	107	QLPDKWQHDLFDSGFGGGAGVETGGK	Q86V81
1066	O43768	ENSA	Alpha-endosulfine	NaN	NaN	22.5711	NaN	0	75	0	1	9	911.471	0.020713	52.482	6231400	0.0119691	1	81	89	QLPSAGPDK	O43768
1067	P55060	CSE1L	Exportin-2	NaN	NaN	21.2309	NaN	0	284	1	0	11	1171.66	0.0019036	54.416	2461100	0.0771247	1	110	120	QLSDAISIIGR	P55060
1068	Q99613	EIF3C;EIF3CL	Eukaryotic translation initiation factor 3 subunit C;Eukaryotic translation initiation factor 3 subunit C-like protein	20.9214	NaN	NaN	NaN	0	4	0	1	10	1042.53	0.02301	51.346	1986000	0.00992545	0	522	531	QLTPPEGSSK	Q99613;B5ME19
1069	O75533	SF3B1	Splicing factor 3B subunit 1	NaN	NaN	20.9911	NaN	0	87	0	1	12	1329.71	0.00031409	56.563	2084200	0.0623269	1	832	843	QLVDTTVELANK	O75533
1070	P50991	CCT4	T-complex protein 1 subunit delta	NaN	NaN	22.8597	NaN	0	269	1	0	10	1149.61	0.011662	44.863	7611200	0.038877	0	80	89	QMQVLHPAAR	P50991
1071	Q9NYW7	TAS2R1	Taste receptor type 2 member 1	NaN	NaN	NaN	NaN	1	512	2	0	10	1118.56	0.010219	43.282	0	0.00693634	1	207	216	QMRNTVAGSR	Q9NYW7
1073	P46013	MKI67	Antigen KI-67	NaN	NaN	20.8472	NaN	1	248	1	1	19	2232.14	0.00019069	45.257	1886400	0.0718416	1	3096	3114	QNKTEAEQQITEVFVLAER	P46013
1074	Q12905	ILF2	Interleukin enhancer-binding factor 2	25.1792	23.4016	25.2538	NaN	0	368	1	0	10	1143.64	6.7166e-07	96.492	89081000	0.0739681	2	260	269	QPLALNVAYR	Q12905
1075	Q99613	EIF3C;EIF3CL	Eukaryotic translation initiation factor 3 subunit C;Eukaryotic translation initiation factor 3 subunit C-like protein	21.3357	NaN	NaN	NaN	1	4	1	1	14	1671.83	0.020457	29.981	2646500	0.0225018	1	34	47	QPLLLSEDEEDTKR	Q99613;B5ME19
1077	Q99832	CCT7	T-complex protein 1 subunit eta	NaN	21.9587	23.4112	NaN	0	479	0	1	10	1103.63	0.0027972	63.565	15231000	0.0862229	2	431	440	QQLLIGAYAK	Q99832
1079	Q8N1P7	AIM1L	Absent in melanoma 1-like protein	NaN	NaN	NaN	NaN	1	438	1	1	10	1224.65	0.0059514	44.309	0	0.0429128	1	24	33	QRPPTQEEIK	Q8N1P7
1087	Q14152	EIF3A	Eukaryotic translation initiation factor 3 subunit A	22.9348	NaN	22.4848	NaN	0	390	0	1	7	872.46	3.4427e-18	124.59	13888000	0.0190151	1	673	679	QVEQLEK	Q14152
1088	Q99880	HIST1H2BL;HIST1H2BM;HIST1H2BN;HIST1H2BH;HIST2H2BF;HIST1H2BC;HIST1H2BD;H2BFS;HIST1H2BK;HIST1H2BA;HIST3H2BB;HIST2H2BE;HIST1H2BB;HIST1H2BO;HIST1H2BJ	Histone H2B type 1-L;Histone H2B type 1-M;Histone H2B type 1-N;Histone H2B type 1-H;Histone H2B type 2-F;Histone H2B type 1-C/E/F/G/I;Histone H2B type 1-D;Histone H2B type F-S;Histone H2B type 1-K;Histone H2B type 1-A;Histone H2B type 3-B;Histone H2B type 2-E;Histone H2B type 1-B;Histone H2B type 1-O;Histone H2B type 1-J	24.6902	NaN	24.4676	NaN	0	122;82	0	1	11	1167.59	0	227.27	50270000	0.0113102	0	48	58	QVHPDTGISSK	Q99880;Q99879;Q99877;Q93079;Q5QNW6;P62807;P58876;P57053;O60814;Q96A08;Q8N257;Q16778;P33778;P23527;P06899
1091	SCUBE2_WT	SCUBE2	Signal peptide, CUB and EGF-like domain-containing protein 2	NaN	NaN	22.4739	NaN	1	500	1	1	13	1290.7	0.011898	34.685	5825300	0.0707096	1	531	543	QVPGAPGRPSTPK	SCUBE2_WT;Q9NQ36;SCUBE2_fragment_Dcub;SCUBE2_DEGF
1092	P49327	FASN	Fatty acid synthase;[Acyl-carrier-protein] S-acetyltransferase;[Acyl-carrier-protein] S-malonyltransferase;3-oxoacyl-[acyl-carrier-protein] synthase;3-oxoacyl-[acyl-carrier-protein] reductase;3-hydroxyacyl-[acyl-carrier-protein] dehydratase;Enoyl-[acyl-carrier-protein] reductase;Oleoyl-[acyl-carrier-protein] hydrolase	20.8421	NaN	20.9656	NaN	0	261	1	0	9	1072.53	0.0079662	61.999	3927400	-0.00320616	2	2295	2303	QVQPEGPYR	P49327
1093	P17844	DDX5	Probable ATP-dependent RNA helicase DDX5	21.7722	NaN	NaN	NaN	0	188	1	0	10	1128.65	0.018471	47.603	3581700	0.0910937	1	452	461	QVSDLISVLR	P17844
1094	Q9UMS4	PRPF19	Pre-mRNA-processing factor 19	21.3936	NaN	21.8409	NaN	0	524	0	1	25	2803.38	0.0097308	18.56	6511200	0.0534904	2	464	488	QWTEILHFTEHSGLTTGVAFGHHAK	Q9UMS4
1095	Q86V81	ALYREF	THO complex subunit 4	24.3361	NaN	NaN	NaN	0	435	1	0	10	1117.55	2.1263e-64	136.21	21178000	-0.00245231	0	165	174	QYNGVPLDGR	Q86V81
1096	Q9UN86	G3BP2	Ras GTPase-activating protein-binding protein 2	23.3519	NaN	NaN	NaN	0	525	0	1	8	1041.55	0.0015962	86.472	10706000	0.0303834	0	18	25	QYYTLLNK	Q9UN86
1097	Q13283	G3BP1	Ras GTPase-activating protein-binding protein 1	23.5926	NaN	NaN	NaN	0	376	1	0	15	1861.91	7.367e-14	77.42	12650000	0.0180221	1	18	32	QYYTLLNQAPDMLHR	Q13283
1098	Q71U36	TUBA1A;TUBA1B;TUBA4A;TUBA1C	Tubulin alpha-1A chain;Tubulin alpha-1B chain;Tubulin alpha-4A chain;Tubulin alpha-1C chain	23.0138	22.5707	23.3339	21.935	2	335;483	2	1	29	3372.52	1.0422e-74	86.519	29282000	-0.0733969	9	402	430	RAFVHWYVGEGMEEGEFSEAREDMAALEK	Q71U36;P68363;P68366;Q9BQE3
1099	P08238	HSP90AB1;HSP90AB3P	Heat shock protein HSP 90-beta;Putative heat shock protein HSP 90-beta-3	NaN	NaN	21.4093	NaN	1	133	1	1	10	1235.63	0.0049745	45.997	2785100	0.021482	1	338	347	RAPFDLFENK	P08238;Q58FF7
1100	Q76G19	PDZD4;PDZRN3	PDZ domain-containing protein 4;E3 ubiquitin-protein ligase PDZRN3	NaN	NaN	NaN	NaN	1	427	2	0	8	1083.5	0.015465	24.923	0	-0.043039	2	695	702	REFMMQSR	Q76G19;Q9UPQ7
1101	Q9UI32	GLS2	Glutaminase liver isoform, mitochondrial	NaN	NaN	23.7549	NaN	1	520	2	0	7	829.441	9.7189e-05	91.906	14156000	0.0190717	0	477	483	REGAEIR	Q9UI32
1102	P38159	RBMX;RBMXL1;RCOR2	RNA-binding motif protein, X chromosome;RNA-binding motif protein, X chromosome, N-terminally processed;RNA binding motif protein, X-linked-like-1;REST corepressor 2	24.6399	NaN	24.1655	NaN	1	236	2	0	7	853.477	5.2438e-08	116.54	44959000	0.0444005	0	196	202	REPLPSR	P38159;Q96E39;Q8IZ40
1103	P11142	HSPA8	Heat shock cognate 71 kDa protein	20.7264	NaN	NaN	NaN	1	157	1	1	12	1409.66	0.007962	43.382	1734900	-0.0275301	1	77	88	RFDDAVVQSDMK	P11142
1104	P23588	EIF4B	Eukaryotic translation initiation factor 4B	20.4799	NaN	NaN	NaN	1	207	1	1	9	995.431	0.012252	47.198	1462400	-0.0670606	1	215	223	RGDDSFGDK	P23588
1105	P09651	HNRNPA1;HNRNPA1L2	Heterogeneous nuclear ribonucleoprotein A1;Heterogeneous nuclear ribonucleoprotein A1, N-terminally processed;Heterogeneous nuclear ribonucleoprotein A1-like 2	NaN	NaN	22.0422	NaN	2	140	1	2	21	2436.24	0.0051885	23.172	4318900	0.083087	1	146	166	RGFAFVTFDDHDSVDKIVIQK	P09651;A0A2R8Y4L2;Q32P51
1106	Q14152	EIF3A	Eukaryotic translation initiation factor 3 subunit A	22.0434	NaN	NaN	NaN	1	390	2	0	7	857.399	0.013777	95.531	4322300	-0.0352601	1	970	976	RGPEEDR	Q14152
1107	P62805	HIST1H4A	Histone H4	NaN	NaN	22.0268	NaN	2	319	2	1	15	1732.98	0.001263	53.403	4273000	0.146396	1	46	60	RISGLIYEETRGVLK	P62805
1109	Q8NC51	SERBP1	Plasminogen activator inhibitor 1 RNA-binding protein	25.6775	24.1014	24.9751	NaN	1	442	1	1	11	1254.63	5.806e-15	110.39	104650000	0.0145321	4	112	122	RPDQQLQGEGK	Q8NC51
1110	Q12906	ILF3	Interleukin enhancer-binding factor 3	22.7947	NaN	22.8424	NaN	1	369	1	1	10	1218.52	0.00082404	72.006	14796000	-0.0818523	0	372	381	RPMEEDGEEK	Q12906
1111	P67809	YBX1	Nuclease-sensitive element-binding protein 1	18.8575	NaN	NaN	NaN	2	333	3	0	30	3222.52	0.0093696	16.276	474970	0.0001096	1	205	234	RPQYSNPPVQGEVMEGADNQGAGEQGRPVR	P67809
1112	P08621	SNRNP70	U1 small nuclear ribonucleoprotein 70 kDa	20.2498	NaN	NaN	NaN	1	134	1	1	10	1258.65	0.0069394	42.743	1246800	0.0327496	1	78	87	RQQEVETELK	P08621
1113	Q9NYF8	BCLAF1	Bcl-2-associated transcription factor 1	NaN	NaN	20.475	NaN	2	511	2	1	23	2657.25	0.011356	15.699	1457400	-0.0119578	1	623	645	SAAMTLNERFTSYQKATEEHSTR	Q9NYF8
1114	Q8WW12	PCNP	PEST proteolytic signal-containing nuclear protein	NaN	NaN	22.1524	NaN	1	450	0	2	15	1585.78	6.3959e-06	55.841	4661600	0.014071	0	53	67	SAEEEAADLPTKPTK	Q8WW12
1115	O60506	SYNCRIP;HNRNPR	Heterogeneous nuclear ribonucleoprotein Q;Heterogeneous nuclear ribonucleoprotein R	25.5786	23.6488	24.8356	NaN	0	71;79	0	1	9	1011.49	0.0040802	77.674	93203000	-0.0171263	5	92	100	SAFLCGVMK	O60506;O43390
1117	P62899	RPL31	60S ribosomal protein L31	NaN	22.4821	NaN	NaN	0	325	1	0	9	987.535	0.0097105	56.258	5858500	0.0406427	1	15	23	SAINEVVTR	P62899
1118	P55060	CSE1L	Exportin-2	NaN	20.8249	22.2901	NaN	0	284	0	1	11	1216.65	7.7407e-13	113.22	6985900	0.0455307	0	471	481	SANVNEFPVLK	P55060
1119	Q5JW98	FAM26D	Protein FAM26D	NaN	NaN	21.5002	NaN	0	417	1	0	10	1055.6	0.0096996	42.109	2966200	0.0719341	1	165	174	SAPSDVILVR	Q5JW98
1120	P0DMV8	HSPA1A;HSPA1B	Heat shock 70 kDa protein 1A;Heat shock 70 kDa protein 1B	22.9958	23.2317	24.4686	NaN	0	148	0	1	9	946.461	0.017767	72.485	41429000	-0.0146312	3	551	559	SAVEDEGLK	P0DMV8;P0DMV9
1121	P01877	IGHA2;IGHA1	Ig alpha-2 chain C region;Ig alpha-1 chain C region	NaN	22.3951	NaN	NaN	0	107	1	0	9	939.477	0.015824	94.302	5515800	0.00523426	0	156	164	SAVQGPPER	P01877;P01876
1126	P07814	EPRS	Bifunctional glutamate/proline--tRNA ligase;Glutamate--tRNA ligase;Proline--tRNA ligase	21.3504	NaN	NaN	NaN	0	128	1	0	8	965.475	0.014775	59.205	2673600	-0.00883326	1	1376	1383	SCQFVAVR	P07814
1128	O14744	PRMT5	Protein arginine N-methyltransferase 5;Protein arginine N-methyltransferase 5, N-terminally processed	23.5409	23.5634	23.1931	NaN	0	60	1	0	8	859.476	0.00075656	109.01	34190000	0.0409721	3	69	76	SDLLLSGR	O14744
1129	P13639	EEF2	Elongation factor 2	NaN	NaN	24.149	NaN	0	167	1	0	8	921.456	0.022255	80.229	18602000	-0.00827379	0	573	580	SDPVVSYR	P13639
1130	P12956	XRCC6	X-ray repair cross-complementing protein 6	NaN	NaN	20.4095	NaN	0	165	1	0	14	1702.81	0.010428	39.661	1392700	-0.0169583	1	475	488	SDSFENPVLQQHFR	P12956
1131	P22314	UBA1	Ubiquitin-like modifier-activating enzyme 1	NaN	NaN	21.2757	NaN	0	200	1	0	9	860.435	0.0040802	67.981	2538800	-0.000605492	2	529	537	SDTAAAAVR	P22314
1132	P07910	HNRNPC;HNRNPCL4;HNRNPCL1;HNRNPCL3;HNRNPCL2	Heterogeneous nuclear ribonucleoproteins C1/C2;Heterogeneous nuclear ribonucleoprotein C-like 4;Heterogeneous nuclear ribonucleoprotein C-like 1;Heterogeneous nuclear ribonucleoprotein C-like 3;Heterogeneous nuclear ribonucleoprotein C-like 2	23.5896	NaN	23.1905	NaN	0	130	0	1	9	994.497	0.0067837	78.334	22195000	-0.000342425	0	31	39	SDVEAIFSK	P07910;P0DMR1;O60812;B7ZW38;B2RXH8
1133	Q92572	AP3S1	AP-3 complex subunit sigma-1	NaN	NaN	19.7175	NaN	0	454	1	0	11	998.515	0.012603	50.607	862130	0.015191	0	150	160	SEAGLAGAPAR	Q92572
1134	P07910	HNRNPC	Heterogeneous nuclear ribonucleoproteins C1/C2	23.2495	NaN	22.6303	NaN	0	130	0	1	11	1195.52	0.00022134	76.827	16464000	-0.0694989	2	233	243	SEEEQSSSSVK	P07910
1135	P09651	HNRNPA1	Heterogeneous nuclear ribonucleoprotein A1;Heterogeneous nuclear ribonucleoprotein A1, N-terminally processed	28.7125	26.8559	28.2235	NaN	1	140	1	1	11	1298.65	3.6319e-137	153.54	874730000	0.00926658	1	4	14	SESPKEPEQLR	P09651
1136	P09651	HNRNPA1	Heterogeneous nuclear ribonucleoprotein A1;Heterogeneous nuclear ribonucleoprotein A1, N-terminally processed	27.8921	25.0106	27.1829	NaN	2	140	1	2	12	1426.74	1.8535e-144	152.96	435260000	0.0453059	2	4	15	SESPKEPEQLRK	P09651
1137	P40227	CCT6A	T-complex protein 1 subunit zeta	21.7195	NaN	22.4578	NaN	0	240	1	0	9	1020.51	0.006189	65.246	9213600	-0.000680455	2	200	208	SETDTSLIR	P40227
1138	Q13347	EIF3I	Eukaryotic translation initiation factor 3 subunit I	22.8012	22.0074	NaN	NaN	0	377	0	1	9	943.534	0.0091163	95.909	11525000	0.0598205	1	177	185	SGEVLVNVK	Q13347
1141	SCUBE2_WT	SCUBE2	Signal peptide, CUB and EGF-like domain-containing protein 2	NaN	24.0727	23.9047	NaN	0	500	1	0	10	1024.44	8.219e-05	88.948	33349000	-0.0716141	2	427	436	SGGGDGCFLR	SCUBE2_WT;Q9NQ36;SCUBE2_fragment_Dcub;SCUBE2_DEGF
1144	Q92804	TAF15	TATA-binding protein-associated factor 2N	25.8759	25.3623	25.4547	23.8112	0	457	1	0	9	824.341	2.1456e-09	113.26	165410000	-0.0779027	8	423	431	SGGGYGGDR	Q92804
1145	Q92804	TAF15	TATA-binding protein-associated factor 2N	23.8009	23.1338	NaN	22.339	0	457	1	0	8	767.32	0.014963	61.962	29124000	-0.0731365	3	546	553	SGGYGGDR	Q92804
1146	P22626	HNRNPA2B1	Heterogeneous nuclear ribonucleoproteins A2/B1	25.7313	23.8795	25.2068	22.9204	0	202	1	0	8	780.351	2.6669e-63	137.9	117800000	-0.0474966	4	318	325	SGNFGGSR	P22626
1148	P09651	HNRNPA1	Heterogeneous nuclear ribonucleoprotein A1;Heterogeneous nuclear ribonucleoprotein A1, N-terminally processed	21.8346	NaN	NaN	NaN	0	140	1	0	10	894.394	0.016047	65.246	3739900	-0.0570289	0	197	206	SGSGNFGGGR	P09651;A0A2R8Y4L2
1149	Q07666	KHDRBS1	KH domain-containing, RNA-binding, signal transduction-associated protein 1	21.0758	NaN	NaN	NaN	0	360	1	0	14	1383.62	9.5709e-09	60.401	2210300	-0.0563535	1	18	31	SGSMDPSGAHPSVR	Q07666
1150	P14625	HSP90B1	Endoplasmin	NaN	NaN	21.7829	NaN	0	171	0	1	9	981.477	0.00029463	103.83	3608300	-0.0147541	1	169	177	SGTSEFLNK	P14625
1151	P11940	PABPC1;PABPC1L;PABPC5	Polyadenylate-binding protein 1;Polyadenylate-binding protein 1-like;Polyadenylate-binding protein 5	NaN	21.8179	23.5343	NaN	0	160	0	1	9	933.528	3.0022e-27	126.52	15846000	0.0589438	1	96	104	SGVGNIFIK	P11940;Q4VXU2;Q96DU9
1152	P16403	HIST1H1C;HIST1H1E;HIST1H1D	Histone H1.2;Histone H1.4;Histone H1.3	23.8741	24.9677	NaN	NaN	0	152	0	1	9	844.502	0.0002358	105.14	48185000	0.0733469	2	55	63	SGVSLAALK	P16403;P10412;P16402
1154	Q07955	SRSF1	Serine/arginine-rich splicing factor 1	20.6873	NaN	20.6997	NaN	0	361	1	0	10	1161.54	0.0022152	66.621	3391600	-0.0328584	1	182	191	SHEGETAYIR	Q07955
1155	P09651	HNRNPA1;HNRNPA1L2	Heterogeneous nuclear ribonucleoprotein A1;Heterogeneous nuclear ribonucleoprotein A1, N-terminally processed;Heterogeneous nuclear ribonucleoprotein A1-like 2	NaN	NaN	NaN	20.7508	0	140	1	0	16	1964.89	0.011796	34.612	1764500	-0.0565464	0	32	47	SHFEQWGTLTDCVVMR	P09651;Q32P51
1156	P09651	HNRNPA1;HNRNPA1L2	Heterogeneous nuclear ribonucleoprotein A1;Heterogeneous nuclear ribonucleoprotein A1, N-terminally processed;Heterogeneous nuclear ribonucleoprotein A1-like 2	NaN	NaN	22.6821	NaN	2	140	2	1	22	2676.25	1.8747e-14	55.127	6729600	-0.0173881	2	32	53	SHFEQWGTLTDCVVMRDPNTKR	P09651;Q32P51
1157	P84090	ERH	Enhancer of rudimentary homolog	22.16	NaN	23.6139	NaN	0	341	0	1	11	1235.72	1.2815e-19	114.89	17524000	0.115339	2	2	12	SHTILLVQPTK	P84090
1158	P49321	NASP	Nuclear autoantigenic sperm protein	NaN	NaN	20.996	NaN	0	260	1	0	8	958.508	0.021325	74.127	2091300	0.0274458	0	610	617	SIEVIENR	P49321
1159	P14625	HSP90B1	Endoplasmin	NaN	NaN	21.0098	NaN	0	171	1	0	11	1186.67	0.0017751	45.368	2111400	0.0851396	1	385	395	SILFVPTSAPR	P14625
1160	Q13547	HDAC1;HDAC2	Histone deacetylase 1;Histone deacetylase 2	NaN	NaN	21.8621	NaN	1	382	1	1	12	1425.66	0.0078853	46.069	3811900	-0.0399732	0	78	89	SIRPDNMSEYSK	Q13547;Q92769
1162	P19338	NCL	Nucleolin	NaN	26.0087	26.5017	NaN	0	193	0	1	10	1159.58	3.7923e-25	88.948	162540000	0.00269985	4	458	467	SISLYYTGEK	P19338
1163	Q86U42	PABPN1	Polyadenylate-binding protein 2	22.6015	21.6744	23.086	NaN	0	433	1	0	28	3051.38	7.668e-11	40.428	18615000	-0.0655368	3	173	200	SIYVGNVDYGATAEELEAHFHGCGSVNR	Q86U42
1164	P08238	HSP90AB1;HSP90AB2P	Heat shock protein HSP 90-beta;Putative heat shock protein HSP 90-beta 2	22.2083	22.844	23.6549	NaN	0	133	0	1	10	1159.58	0.00062777	84.213	25583000	0.00269985	4	482	491	SIYYITGESK	P08238;Q58FF8
1167	O15347	HMGB3	High mobility group protein B3	21.5132	NaN	NaN	NaN	1	64	0	2	8	954.448	0.011292	69.628	2993100	-0.0309785	0	58	65	SKFDEMAK	O15347
1169	P23246	SFPQ	Splicing factor, proline- and glutamine-rich	24.1929	22.6086	23.2778	NaN	0	203	0	1	7	850.374	7.3362e-05	91.906	35742000	-0.0569382	2	496	502	SLDEMEK	P23246
1170	P23588	EIF4B	Eukaryotic translation initiation factor 4B	22.7774	NaN	22.9794	NaN	0	207	0	1	9	1046.52	0.012714	84.568	15459000	0.00300241	2	445	453	SLENETLNK	P23588
1172	Q86V81	ALYREF	THO complex subunit 4	26.5928	NaN	25.6801	NaN	0	435	1	0	11	1230.6	0.00078954	52.693	154970000	-0.00677576	3	145	155	SLGTADVHFER	Q86V81
1176	O43143	DHX15	Pre-mRNA-splicing factor ATP-dependent RNA helicase DHX15	NaN	NaN	20.7323	NaN	0	67	1	0	9	991.476	0.016498	42.109	1742000	-0.0203995	1	653	661	SLMSADNVR	O43143
1177	P61313	RPL15	60S ribosomal protein L15	20.841	20.4325	20.7073	NaN	0	303	1	0	9	1017.51	0.00033383	92.439	5005500	0.00103374	3	97	105	SLQSVAEER	P61313
1178	P07900	HSP90AA1;HSP90AB1	Heat shock protein HSP 90-alpha;Heat shock protein HSP 90-beta	NaN	NaN	24.8016	NaN	0	129;133	0	1	13	1526.74	0.007773	47.189	29243000	-0.00577712	1	315	327	SLTNDWEDHLAVK	P07900;P08238
1182	P35520	CBS	Cystathionine beta-synthase	19.7652	19.4041	NaN	NaN	0	230	1	0	11	1285.56	0.0024501	51.927	1584800	-0.0738618	2	326	336	SNDEEAFTFAR	P35520
1183	P31943	HNRNPH1	Heterogeneous nuclear ribonucleoprotein H;Heterogeneous nuclear ribonucleoprotein H, N-terminally processed	NaN	NaN	NaN	NaN	0	224	0	1	11	1333.63	1.4369e-13	78.934	0	-0.019835	1	88	98	SNNVEMDWVLK	P31943
1184	P61289	PSME3	Proteasome activator complex subunit 3	NaN	NaN	22.0276	NaN	0	302	0	1	11	1285.69	0.0060819	45.161	4275200	0.0563642	1	111	121	SNQQLVDIIEK	P61289
1185	Q8TBC4	UBA3	NEDD8-activating enzyme E1 catalytic subunit	NaN	NaN	20.0667	NaN	0	447	0	1	11	1086.59	0.0060463	38.086	1098200	0.0522569	1	399	409	SPAITATLEGK	Q8TBC4
1186	P00352	ALDH1A1	Retinal dehydrogenase 1	NaN	21.9827	21.7603	NaN	0	100	1	0	35	3927.79	9.444e-40	58.498	7696500	-0.058837	2	274	308	SPCIVLADADLDNAVEFAHHGVFYHQGQCCIAASR	P00352
1187	P06493	CDK1	Cyclin-dependent kinase 1	NaN	NaN	NaN	NaN	0	119	1	0	10	1027.57	1.4068e-10	76.827	0	0.0535284	1	171	180	SPEVLLGSAR	P06493
1189	P11142	HSPA8	Heat shock cognate 71 kDa protein	NaN	NaN	22.2699	NaN	0	157	1	0	14	1480.8	5.6593e-05	64.394	5057200	0.0786227	0	329	342	SQIHDIVLVGGSTR	P11142
1192	P22626	HNRNPA2B1	Heterogeneous nuclear ribonucleoproteins A2/B1	22.3526	21.8866	NaN	21.5319	2	202	3	0	29	3069.45	3.4633e-74	83.881	12265000	0.00295838	2	61	89	SRGFGFVTFSSMAEVDAAMAARPHSIDGR	P22626
1193	O60293	ZFC3H1	Zinc finger C3H1 domain-containing protein	NaN	21.989	NaN	NaN	1	78	2	0	8	944.468	0.0090369	59.205	4162400	-0.00689762	1	502	509	SSDPDLRR	O60293
1195	Q9UMS4	PRPF19	Pre-mRNA-processing factor 19	21.9897	22.0237	NaN	NaN	0	524	0	1	10	1088.61	0.0041722	68.016	8428300	0.0669798	2	252	261	SSEQILATLK	Q9UMS4
1196	Q8NC51	SERBP1	Plasminogen activator inhibitor 1 RNA-binding protein	24.1042	NaN	23.0775	NaN	0	442	0	1	10	1111.53	3.6388e-13	113.62	26885000	-0.0214804	2	202	211	SSFSHYSGLK	Q8NC51
1197	Q92804	TAF15	TATA-binding protein-associated factor 2N	25.3843	24.5879	24.7771	23.7585	0	457	1	0	10	941.384	9.6436e-08	95.502	111960000	-0.0891492	5	432	441	SSGGGYSGDR	Q92804
1198	P17987	TCP1	T-complex protein 1 subunit alpha	NaN	NaN	NaN	NaN	0	190	0	1	10	971.529	0.011338	54.416	0	0.0418575	1	34	43	SSLGPVGLDK	P17987
1199	Q9Y3I0	RTCB	tRNA-splicing ligase RtcB homolog	23.6558	NaN	22.8846	NaN	0	541	1	0	8	941.464	0.0012049	103.83	20960000	-0.00902148	0	322	329	SSMTFLTR	Q9Y3I0
1200	Q8TF72	SHROOM3	Protein Shroom3	29.5807	28.3528	NaN	NaN	1	448	1	1	9	931.472	1.2097e-266	140.09	1145800000	0.00383122	11	1242	1250	SSPATADKR	Q8TF72
1202	Q13283	G3BP1	Ras GTPase-activating protein-binding protein 1	21.6968	NaN	21.5298	NaN	0	376	1	0	18	1883.92	0.0075842	31.801	6427100	0.0158802	2	230	247	SSSPAPADIAQTVQEDLR	Q13283
1203	O43390	HNRNPR	Heterogeneous nuclear ribonucleoprotein R	24.0638	NaN	NaN	NaN	0	71	1	0	14	1757.77	2.2471e-10	80.522	17536000	-0.0800234	1	428	441	STAYEDYYYHPPPR	O43390
1204	Q5TEC6	HIST2H3PS2;H3F3C;HIST2H3A;HIST3H3;H3F3A;HIST1H3A	Histone H3;Histone H3.3C;Histone H3.2;Histone H3.1t;Histone H3.3;Histone H3.1	23.4744	NaN	22.6579	NaN	0	336	1	0	7	830.486	0.013081	84.359	18273000	0.064144	1	58	64	STELLIR	Q5TEC6;Q6NXT2;Q71DI3;Q16695;P84243;P68431
1205	P17987	TCP1	T-complex protein 1 subunit alpha	22.5175	NaN	NaN	NaN	0	190	1	0	7	762.387	3.3118e-06	114.19	6004100	-0.00351623	1	12	18	STGETIR	P17987
1206	P54136	RARS	Arginine--tRNA ligase, cytoplasmic	NaN	NaN	20.4849	NaN	0	281	1	0	10	1061.57	0.01714	40.002	1467500	0.0433652	1	214	223	STIIGESISR	P54136
1207	P47756	CAPZB	F-actin-capping protein subunit beta	NaN	NaN	20.4055	NaN	0	255	0	1	10	1170.59	0.013512	41.029	1388900	0.0136169	1	226	235	STLNEIYFGK	P47756
1211	P68104	EEF1A1;EEF1A1P5;EEF1A2	Elongation factor 1-alpha 1;Putative elongation factor 1-alpha-like 3;Elongation factor 1-alpha 2	25.5294	24.5518	24.4328	NaN	0	334	0	1	10	1119.59	0.0013906	59.426	95670000	0.0374111	3	21	30	STTTGHLIYK	P68104;Q5VTE0;Q05639
1212	Q9NQS1	AVEN	Cell death regulator Aven	20.9842	NaN	NaN	NaN	0	501	0	1	12	1170.64	0.0087828	56.729	2074300	0.0645832	0	246	257	SVAAGCPVLLGK	Q9NQS1
1213	Q06830	PRDX1;PRDX4	Peroxiredoxin-1;Peroxiredoxin-4	NaN	22.4241	23.7066	NaN	0	358	1	0	7	818.413	0.00057212	111.73	19317000	-0.00307354	1	152	158	SVDETLR	Q06830;Q13162
1214	P67809	YBX1	Nuclease-sensitive element-binding protein 1	NaN	NaN	20.1117	NaN	1	333	0	2	36	3471.66	7.6859e-09	25.846	1133000	0.0271857	1	102	137	SVGDGETVEFDVVEGEKGAEAANVTGPGGVPVQGSK	P67809
1215	P27708	CAD	CAD protein;Glutamine-dependent carbamoyl-phosphate synthase;Aspartate carbamoyltransferase;Dihydroorotase	NaN	NaN	20.3248	NaN	0	216	1	0	10	1003.51	0.0067861	51.854	1313300	0.0104493	1	761	770	SVGEVMGIGR	P27708
1216	Q14204	DYNC1H1	Cytoplasmic dynein 1 heavy chain 1	21.2466	NaN	21.1479	NaN	0	392	0	1	10	972.56	0.015904	40.352	4811600	0.0730174	2	2095	2104	SVLVSAGNVK	Q14204
1218	Q9NXH9	TRMT1	tRNA (guanine(26)-N(2))-dimethyltransferase	20.9835	19.7691	NaN	NaN	0	509	1	0	10	1018.5	0.0080709	48.283	2966800	-0.0041751	2	179	188	SVVANDASTR	Q9NXH9
1219	Q7L014	DDX46	Probable ATP-dependent RNA helicase DDX46	22.0929	21.5221	22.5687	NaN	1	429	0	2	19	2217.12	6.9439e-17	62.765	13705000	0.0599886	3	587	605	SVVCSDVEQQVIVIEEEKK	Q7L014
1220	P41252	IARS	Isoleucine--tRNA ligase, cytoplasmic	21.1163	NaN	NaN	NaN	0	245	0	1	10	1035.6	0.013643	50.04	2273200	0.080072	1	1116	1125	SVVTSIFGVK	P41252
1221	P63261	ACTG1;ACTB;ACTG2;ACTA1;ACTC1;ACTA2;POTEE;POTEF;ACTBL2;POTEKP	Actin, cytoplasmic 2;Actin, cytoplasmic 2, N-terminally processed;Actin, cytoplasmic 1;Actin, cytoplasmic 1, N-terminally processed;Actin, gamma-enteric smooth muscle;Actin, alpha skeletal muscle;Actin, alpha cardiac muscle 1;Actin, aortic smooth muscle;POTE ankyrin domain family member E;POTE ankyrin domain family member F;Beta-actin-like protein 2;Putative beta-actin-like protein 3;Putative bet…	20.2643	NaN	21.047	NaN	0	291	1	0	16	1789.88	0.0043951	34.277	3426000	0.0212955	2	239	254	SYELPDGQVITIGNER	P63261;P60709;P63267;P68133;P68032;P62736;Q6S8J3;A5A3E0;Q562R1;Q9BYX7
1222	Q13155	AIMP2	Aminoacyl tRNA synthase complex-interacting multifunctional protein 2	NaN	NaN	19.5794	NaN	0	371	1	0	25	2596.25	0.00080005	25.803	783380	0.0174818	1	34	58	SYGPAPGAGHVQEESNLSLQALESR	Q13155
1223	Q13347	EIF3I	Eukaryotic translation initiation factor 3 subunit I	21.2585	NaN	NaN	NaN	0	377	1	0	12	1275.54	0.0010848	53.327	2508700	-0.0899877	1	299	310	SYSSGGEDGYVR	Q13347
1224	O43242	PSMD3	26S proteasome non-ATPase regulatory subunit 3	NaN	NaN	21.2268	NaN	0	70	1	0	11	1111.54	0.0084382	39.785	2454100	-0.014273	1	55	65	TAAAAAEHSQR	O43242
1227	Q8NCA5	FAM98B;FAM98A	Protein FAM98B;Protein FAM98A	23.5953	22.3837	NaN	NaN	0	416;443	0	1	7	776.385	0.018024	98.415	18145000	-0.0120638	2	290	296	TACAINK	Q52LJ0;Q8NCA5
1228	P09874	PARP1	Poly [ADP-ribose] polymerase 1	23.4843	22.9487	23.8419	NaN	0	141	0	1	10	889.451	0.00088822	80.688	34867000	0.00136318	4	88	97	TAEAGGVTGK	P09874
1229	P50990	CCT8	T-complex protein 1 subunit theta	NaN	NaN	21.7633	NaN	0	268	0	1	10	1168.54	0.0038592	65.305	3559700	-0.0341055	1	261	270	TAEELMNFSK	P50990
1230	P10599	TXN	Thioredoxin	NaN	NaN	22.5553	NaN	0	154	0	1	13	1335.63	3.1351e-23	110.66	6163400	-0.0237305	0	9	21	TAFQEALDAAGDK	P10599
1231	P50991	CCT4	T-complex protein 1 subunit delta	22.8537	NaN	NaN	NaN	0	269	1	0	7	729.413	0.00013512	91.584	7579800	0.0378069	0	490	496	TAGINVR	P50991
1232	P15170	GSPT1;GSPT2	Eukaryotic peptide chain release factor GTP-binding subunit ERF3A;Eukaryotic peptide chain release factor GTP-binding subunit ERF3B	NaN	NaN	20.2074	NaN	0	179	0	1	11	1239.62	0.0012713	46.158	1210700	0.00670003	1	459	469	TAGTICLETFK	P15170;Q8IYD1
1233	O15372	EIF3H	Eukaryotic translation initiation factor 3 subunit H	22.9409	21.322	23.4512	NaN	0	66	0	1	9	903.503	0.01155	81.296	22142000	0.0469348	3	157	165	TAQGSLSLK	O15372
1234	O00232	PSMD12	26S proteasome non-ATPase regulatory subunit 12	NaN	NaN	19.9654	NaN	0	52	1	0	10	1053.48	0.0049478	46.462	1023700	-0.0485258	1	56	65	TASDMVSTSR	O00232
1235	P53396	ACLY	ATP-citrate synthase	NaN	NaN	22.2733	NaN	0	278	1	0	8	883.404	0.01923	86.794	5069100	-0.0428054	1	453	460	TASFSESR	P53396
1236	P14618	PKM	Pyruvate kinase PKM	21.256	NaN	21.4776	NaN	1	170	1	1	23	2464.28	0.013669	23.296	5424600	0.111384	2	93	115	TATESFASDPILYRPVAVALDTK	P14618
1237	Q15029	EFTUD2	116 kDa U5 small nuclear ribonucleoprotein component	NaN	NaN	NaN	NaN	0	400	1	0	8	887.471	0.01272	57.281	0	0.0230091	1	562	569	TATITEPR	Q15029
1238	Q99832	CCT7	T-complex protein 1 subunit eta	22.1213	22.491	23.2575	NaN	0	479	0	1	9	944.529	4.4449e-59	137.18	20485000	0.0546117	0	127	135	TATQLAVNK	Q99832
1239	Q13435	SF3B2	Splicing factor 3B subunit 2	22.5098	22.0332	23.1751	NaN	0	380	1	0	23	2403.07	7.456e-38	71.535	19735000	-0.0763045	3	792	814	TATVGGAMMGSTHIYDMSTVMSR	Q13435
1240	P04350	TUBB4A;TUBB4B;TUBB2B;TUBB2A;TUBB8;TUBB	Tubulin beta-4A chain;Tubulin beta-4B chain;Tubulin beta-2B chain;Tubulin beta-2A chain;Tubulin beta-8 chain;Tubulin beta-8 chain-like protein LOC260334;Tubulin beta chain	21.5337	21.5347	21.6111	NaN	0	111;125	1	0	9	1027.51	0.0059956	83.206	9277300	-0.00059074	19	351	359	TAVCDIPPR	P04350;P68371;Q9BVA1;Q13885;Q3ZCM7;A6NNZ2;P07437
1241	Q07020	RPL18	60S ribosomal protein L18	NaN	NaN	20.5559	NaN	1	359	1	1	19	2025.11	0.00047745	33.697	1541500	0.139069	0	79	97	TAVVVGTITDDVRVQEVPK	Q07020
1242	P46940	IQGAP1	Ras GTPase-activating-like protein IQGAP1	NaN	NaN	21.172	NaN	0	254	0	1	9	1020.49	0.0059956	60.436	2362700	-0.0184308	1	1533	1541	TCLDNLASK	P46940
1243	O95218	ZRANB2	Zinc finger Ran-binding domain-containing protein 2	20.3348	NaN	NaN	NaN	0	95	1	0	9	1106.49	0.022165	44.447	1322500	-0.0562603	1	73	81	TCSNVNWAR	O95218
1244	P32119	PRDX2	Peroxiredoxin-2	22.2198	NaN	23.67	NaN	0	226	1	0	8	923.435	6.9954e-38	131.04	18231000	-0.0299197	2	120	127	TDEGIAYR	P32119
1245	P12277	CKB	Creatine kinase B-type	22.0276	NaN	22.8069	NaN	0	164	1	0	23	2517.16	3.3496e-08	42.904	11613000	-0.0359549	2	108	130	TDLNPDNLQGGDDLDPNYVLSSR	P12277
1246	P07900	HSP90AA1	Heat shock protein HSP 90-alpha	22.8321	23.1894	24.5728	NaN	0	129	1	0	9	962.413	5.613e-05	106.38	41987000	-0.0699652	0	174	182	TDTGEPMGR	P07900
1247	P19338	NCL	Nucleolin	21.4911	22.0932	NaN	NaN	1	193	0	2	12	1396.64	5.1579e-05	84.479	7421800	-0.0466479	0	438	449	TEADAEKTFEEK	P19338
1248	O95347	SMC2	Structural maintenance of chromosomes protein 2	19.9528	NaN	NaN	NaN	0	96	0	1	10	1146.58	0.010584	61.999	1014800	0.00940779	2	723	732	TEEADLLQTK	O95347
1249	O75170	PPP6R2	Serine/threonine-protein phosphatase 6 regulatory subunit 2	22.809	NaN	NaN	NaN	0	85	1	0	7	760.372	9.9017e-14	121.68	7348600	-0.0182391	0	861	867	TEEAVGR	O75170
1250	Q9UN86	G3BP2	Ras GTPase-activating protein-binding protein 2	24.9014	23.9284	24.5751	NaN	1	525	0	2	11	1328.68	1.5264e-17	117.52	72297000	0.031167	1	206	216	TEELKPQVEEK	Q9UN86
1251	P14735	IDE	Insulin-degrading enzyme	23.1311	23.0324	NaN	NaN	1	173	0	2	20	2426.16	0.015854	22.221	17766000	0.00813586	2	492	511	TEEWYGTQYKQEAIPDEVIK	P14735
1252	Q96SI9	STRBP	Spermatid perinuclear RNA-binding protein	22.1746	NaN	21.5679	NaN	0	475	0	1	8	891.419	0.0054022	91.626	7842800	-0.0315109	0	58	65	TEGETEVK	Q96SI9
1253	P23396	RPS3	40S ribosomal protein S3	21.845	NaN	21.6375	NaN	0	204	1	0	9	1028.62	0.016963	69.423	7029500	0.109829	2	46	54	TEIIILATR	P23396
1254	P40227	CCT6A;CCT6B	T-complex protein 1 subunit zeta;T-complex protein 1 subunit zeta-2	NaN	NaN	22.1978	NaN	0	240	0	1	10	1190.56	2.0962e-13	114.89	4810600	-0.0268688	2	242	251	TEVNSGFFYK	P40227;Q92526
1256	P26641	EEF1G	Elongation factor 1-gamma	NaN	NaN	22.9991	NaN	0	214	1	0	7	820.444	0.019172	83.614	8383200	0.0268984	0	150	156	TFLVGER	P26641
1257	P12277	CKB	Creatine kinase B-type	20.8487	NaN	21.6002	NaN	1	164	1	1	19	2343.2	0.01634	23.562	5067500	0.0866627	2	224	242	TFLVWVNEEDHLRVISMQK	P12277
1258	Q14204	DYNC1H1	Cytoplasmic dynein 1 heavy chain 1	NaN	NaN	21.3269	NaN	0	392	1	0	9	992.529	0.010796	72.485	2630400	0.0325317	0	4160	4168	TFSSIPVSR	Q14204
1259	Q13283	G3BP1	Ras GTPase-activating protein-binding protein 1	25.4042	22.6809	24.3318	NaN	0	376	0	1	10	1112.55	2.3081e-26	123.35	72243000	-0.00154865	3	248	257	TFSWASVTSK	Q13283
1260	P46776	RPL27A	60S ribosomal protein L27a	21.714	21.6659	21.5044	NaN	0	252	1	0	11	1110.64	0.00014026	64.04	9742100	0.0888139	3	95	105	TGAAPIIDVVR	P46776
1261	Q92499	DDX1	ATP-dependent RNA helicase DDX1	NaN	24.1801	NaN	NaN	0	453	0	1	8	788.439	0.017493	63.565	19008000	0.0365354	1	83	90	TGASVLNK	Q92499
1262	P62913	RPL11	60S ribosomal protein L11	NaN	20.803	NaN	NaN	0	326	0	1	7	705.348	0.022687	64.776	1829500	-0.0165005	1	148	154	TGCIGAK	P62913
1263	Q14498	RBM39	RNA-binding protein 39	20.7024	NaN	21.0423	NaN	0	394	1	0	10	989.514	0.0058339	69.423	3865900	0.0189968	0	347	356	TGIDLGTTGR	Q14498
1264	P19338	NCL	Nucleolin	27.0759	25.0537	26.7967	NaN	0	193	0	1	9	936.492	0.00029023	103.56	292880000	0.0208608	2	325	333	TGISDVFAK	P19338
1265	O75643	SNRNP200	U5 small nuclear ribonucleoprotein 200 kDa helicase	NaN	NaN	20.7136	NaN	0	88	1	0	11	1220.61	0.012048	59.426	1719600	0.0134671	0	976	986	TGNFQVTELGR	O75643
1266	Q15056	EIF4H	Eukaryotic translation initiation factor 4H	22.743	NaN	22.5568	NaN	0	402	1	0	8	801.38	0.011637	64.265	13190000	-0.0283126	3	176	183	TGPPMGSR	Q15056
1267	Q01844	EWSR1	RNA-binding protein EWS	25.6828	22.3228	25.0358	NaN	0	349	0	1	12	1414.73	1.5271e-13	96.745	93509000	0.0370964	4	393	404	TGQPMIHIYLDK	Q01844
1268	P62857	RPS28	40S ribosomal protein S28	NaN	NaN	22.2809	NaN	1	322	2	0	20	2301.01	0.0079789	30.684	5095800	-0.0870726	1	21	40	TGSQGQCTQVRVEFMDDTSR	P62857
1269	P62857	RPS28	40S ribosomal protein S28	20.8276	NaN	21.9604	NaN	2	322	3	0	24	2770.31	7.6837e-05	33.348	5941600	-0.00168374	2	21	44	TGSQGQCTQVRVEFMDDTSRSIIR	P62857
1270	Q9NR30	DDX21	Nucleolar RNA helicase 2	22.5154	22.219	23.0946	NaN	1	502	0	2	22	2785.32	0.0014324	36.523	19834000	-0.00087615	3	534	555	TGVCICFYQHKEEYQLVQVEQK	Q9NR30
1271	O60506	SYNCRIP;HNRNPR	Heterogeneous nuclear ribonucleoprotein Q;Heterogeneous nuclear ribonucleoprotein R	25.44	24.4947	24.7337	NaN	0	71;79	1	0	12	1310.65	1.1644e-08	90.108	97059000	0.00374658	7	131	142	TGYTLDVTTGQR	O60506;O43390
1272	Q8NEE6	FBXL13	F-box/LRR-repeat protein 13	28.2204	NaN	27.8353	NaN	1	444	2	0	11	1461.69	8.9041e-06	79.659	552230000	-0.0188276	1	20	30	THFCTWRDIAR	Q8NEE6
1273	P68104	EEF1A1;EEF1A1P5;EEF1A2	Elongation factor 1-alpha 1;Putative elongation factor 1-alpha-like 3;Elongation factor 1-alpha 2	20.868	NaN	20.532	NaN	0	334	0	1	15	1587.87	0.011689	43.791	3430000	0.102868	2	6	20	THINIVVIGHVDSGK	P68104;Q5VTE0;Q05639
1274	Q06830	PRDX1	Peroxiredoxin-1	23.9168	23.579	25.2953	NaN	0	358	0	1	10	1106.6	0.0002695	97.431	69546000	0.0481399	1	111	120	TIAQDYGVLK	Q06830
1275	Q06830	PRDX1	Peroxiredoxin-1	21.9271	21.9893	NaN	NaN	1	358	1	1	18	1982.01	0.0012752	49.049	8151200	0.0591806	2	111	128	TIAQDYGVLKADEGISFR	Q06830
1276	P53367	ARFIP1	Arfaptin-1	NaN	NaN	22.6356	NaN	0	277	0	1	10	1149.6	0.011709	49.418	6516300	0.026312	2	249	258	TIEDTLMTVK	P53367
1277	O95347	SMC2	Structural maintenance of chromosomes protein 2	NaN	NaN	20.2481	NaN	0	96	0	1	10	1177.57	0.015904	40.352	1245300	-0.0102694	1	751	760	TIEESEETLK	O95347
1278	Q92841	DDX17	Probable ATP-dependent RNA helicase DDX17	NaN	NaN	23.5287	NaN	0	458	0	1	8	949.548	0.017493	63.565	12102000	0.0716413	1	421	428	TIIFVETK	Q92841
1279	P46940	IQGAP1	Ras GTPase-activating-like protein IQGAP1	NaN	NaN	NaN	NaN	0	254	0	1	7	801.496	0.022996	58.981	0	0.0873159	2	1383	1389	TILLNTK	P46940
1280	P17844	DDX5	Probable ATP-dependent RNA helicase DDX5	23.6054	22.6098	23.0136	NaN	0	188	0	1	8	935.533	0.015188	75.109	27631000	0.0624384	5	344	351	TIVFVETK	P17844
1281	O43390	HNRNPR	Heterogeneous nuclear ribonucleoprotein R	23.3091	NaN	NaN	NaN	1	71	0	2	11	1336.69	0.0018902	43.544	10393000	0.03257	1	258	268	TKENILEEFSK	O43390
1282	O60506	SYNCRIP	Heterogeneous nuclear ribonucleoprotein Q	NaN	NaN	23.8439	NaN	1	79	0	2	11	1350.7	6.6774e-05	59.198	15057000	0.0417729	1	255	265	TKEQILEEFSK	O60506
1283	Q13409	DYNC1I2	Cytoplasmic dynein 1 intermediate chain 2	NaN	NaN	21.2649	NaN	0	379	1	0	9	1000.53	0.015119	65.038	2519900	0.0299138	1	617	625	TLAEINANR	Q13409
1284	Q8NBS9	TXNDC5	Thioredoxin domain-containing protein 5	NaN	NaN	19.665	NaN	0	440	0	1	11	1273.66	0.01153	37.476	831300	0.0295363	1	355	365	TLAPTWEELSK	Q8NBS9
1285	Q14974	KPNB1	Importin subunit beta-1	NaN	NaN	NaN	NaN	0	397	0	1	8	890.486	0.0061671	60.436	0	0.036544	1	860	867	TLATWATK	Q14974
1286	P53621	COPA	Coatomer subunit alpha;Xenin;Proxenin	19.5118	NaN	20.1056	NaN	0	279	1	0	10	1189.67	0.011026	48.283	1875700	0.0834254	2	563	572	TLDLPIYVTR	P53621
1287	P22626	HNRNPA2B1	Heterogeneous nuclear ribonucleoproteins A2/B1	NaN	NaN	25.1386	NaN	0	202	1	0	9	1056.58	4.125e-25	124.08	36939000	0.0554971	0	4	12	TLETVPLER	P22626
1288	P19338	NCL	Nucleolin	21.803	NaN	22.2039	NaN	2	193	1	2	25	2787.38	1.3374e-59	84.181	8490000	0.0592389	2	573	597	TLFVKGLSEDTTEETLKESFDGSVR	P19338
1289	P09211	GSTP1	Glutathione S-transferase P	21.1562	NaN	NaN	NaN	0	138	0	1	7	750.428	0.022687	64.776	2337000	0.0423934	1	76	82	TLGLYGK	P09211
1290	O43390	HNRNPR	Heterogeneous nuclear ribonucleoprotein R	23.2444	22.2483	22.6913	NaN	0	71	0	1	10	1068.62	0.00010889	83.265	21692000	0.0863459	1	32	41	TLIEAGLPQK	O43390
1291	P49368	CCT3	T-complex protein 1 subunit gamma	NaN	NaN	19.6014	NaN	0	262	1	0	12	1332.68	0.0020379	62.823	795420	0.02895	1	450	461	TLIQNCGASTIR	P49368
1294	Q92973	TNPO1	Transportin-1	20.2384	NaN	20.5364	NaN	0	460	1	0	12	1300.74	7.3717e-05	58.37	2757800	0.096727	2	774	785	TLLENTAITIGR	Q92973
1295	O15371	EIF3D	Eukaryotic translation initiation factor 3 subunit D	23.2792	NaN	NaN	NaN	0	65	1	0	8	1019.47	0.0107	83.265	10180000	-0.0417318	0	395	402	TLNEWDSR	O15371
1297	P62987	UBA52;RPS27A;UBB;UBC	Ubiquitin-60S ribosomal protein L40;Ubiquitin;60S ribosomal protein L40;Ubiquitin-40S ribosomal protein S27a;Ubiquitin;40S ribosomal protein S27a;Polyubiquitin-B;Ubiquitin;Polyubiquitin-C;Ubiquitin	NaN	24.2576	25.1652	NaN	0	146	0	1	9	1080.55	6.2442e-151	157.58	57682000	0.00808831	1	55	63	TLSDYNIQK	P62987;P62979;P0CG47;P0CG48
1298	P31939	ATIC	Bifunctional purine biosynthesis protein PURH;Phosphoribosylaminoimidazolecarboxamide formyltransferase;IMP cyclohydrolase	20.9758	20.5123	NaN	NaN	0	222	1	0	11	1162.63	0.005208	39.622	3557800	0.0598109	2	295	305	TLTPISAAYAR	P31939
1300	Q14CX7	NAA25	N-alpha-acetyltransferase 25, NatB auxiliary subunit	NaN	NaN	19.2999	NaN	0	398	1	0	9	1076.57	0.018733	41.029	645450	0.0336297	1	171	179	TMFLPLAER	Q14CX7
1301	O00303	EIF3F	Eukaryotic translation initiation factor 3 subunit F	22.3412	NaN	22.254	NaN	0	54	0	1	12	1323.69	5.2715e-05	67.726	10315000	0.0441668	2	227	238	TMGVMFTPLTVK	O00303
1302	Q02413	DSG1	Desmoglein-1	21.7144	NaN	NaN	NaN	0	351	1	0	8	1009.47	0.012207	74.127	3441000	-0.0392393	1	220	227	TMNNFLDR	Q02413
1305	P61088	UBE2N;UBE2NL	Ubiquitin-conjugating enzyme E2 N;Putative ubiquitin-conjugating enzyme E2 N-like	NaN	NaN	23.4696	NaN	0	298	1	0	11	1202.59	0.00020047	76.465	11616000	-0.00406184	1	131	141	TNEAQAIETAR	P61088;Q5JXB2
1306	Q13247	SRSF6	Serine/arginine-rich splicing factor 6	NaN	NaN	NaN	NaN	0	374	1	0	9	1063.53	0.022349	39.022	0	0.000599646	1	146	154	TNEGVIEFR	Q13247
1309	Q5XG92	CES4A	Carboxylesterase 4A	23.2554	NaN	NaN	NaN	0	421	1	0	13	1459.82	0.018141	43.512	10013000	0.107219	1	46	58	TPIQVFLGVPFSR	Q5XG92
1310	O94776	MTA2	Metastasis-associated protein MTA2	21.3337	NaN	NaN	NaN	0	93	1	0	10	1072.55	0.0094091	47.198	2643000	0.0179135	1	406	415	TPTQLEGATR	O94776
1311	P60866	RPS20	40S ribosomal protein S20	21.9124	NaN	21.8175	NaN	0	293	1	0	11	1246.67	7.6848e-05	74.944	7643100	0.0535187	0	9	19	TPVEPEVAIHR	P60866
1312	Q96SI9	STRBP	Spermatid perinuclear RNA-binding protein	21.4606	NaN	NaN	NaN	0	475	0	1	11	1071.59	0.01191	50.108	2885900	0.0594911	0	502	512	TQGPILTASGK	Q96SI9
1313	Q15459	SF3A1	Splicing factor 3A subunit 1	22.5741	NaN	22.7689	NaN	0	408	0	1	20	2234.17	7.5772e-05	46.702	13391000	0.0977926	3	512	531	TQQAAQANITLQEQIEAIHK	Q15459
1314	Q15459	SF3A1	Splicing factor 3A subunit 1	22.9666	NaN	23.0381	NaN	1	408	0	2	22	2433.3	1.2585e-46	85.35	16810000	0.138269	2	512	533	TQQAAQANITLQEQIEAIHKAK	Q15459
1315	P01040	CSTA	Cystatin-A;Cystatin-A, N-terminally processed	NaN	NaN	20.169	NaN	0	105	0	1	12	1355.71	0.010961	42.001	1178900	0.0448901	1	45	56	TQVVAGTNYYIK	P01040
1318	Q14204	DYNC1H1	Cytoplasmic dynein 1 heavy chain 1	20.3445	NaN	20.6578	NaN	0	392	1	0	9	1070.5	0.0079196	61.962	2985700	-0.0291572	2	3612	3620	TSFLDDAFR	Q14204
1320	Q86U42	PABPN1	Polyadenylate-binding protein 2	20.4017	NaN	NaN	NaN	0	433	1	0	11	1250.65	0.00043601	69.954	1385200	0.0353675	1	228	238	TSLALDESLFR	Q86U42
1321	P48643	CCT5	T-complex protein 1 subunit epsilon	NaN	NaN	23.1463	NaN	0	258	0	1	10	1000.52	0.0064566	54.416	9284000	0.0186856	1	50	59	TSLGPNGLDK	P48643
1322	P14868	DARS	Aspartate--tRNA ligase, cytoplasmic	20.7807	21.1145	NaN	NaN	0	175	1	0	9	995.504	1.9789e-13	83.265	4071800	0.00567695	3	189	197	TSTSQAVFR	P14868
1323	P61247	RPS3A	40S ribosomal protein S3a	22.8107	NaN	22.025	NaN	0	300	1	0	10	1216.59	0.0021688	63.283	11625000	-0.00475041	2	153	162	TSYAQHQQVR	P61247
1324	P15121	AKR1B1;AKR1B15	Aldose reductase;Aldo-keto reductase family 1 member B15	20.274	NaN	21.1689	NaN	0	177	1	0	8	900.539	0.019042	86.866	3625600	0.0850178	2	244	251	TTAQVLIR	P15121;C9JRZ8
1325	Q8NCA5	FAM98A	Protein FAM98A	20.8608	NaN	NaN	NaN	0	443	1	0	12	1251.73	0.003424	37.681	1904200	0.114124	1	261	272	TTISVAHLLAAR	Q8NCA5
1326	Q9NSD9	FARSB	Phenylalanine--tRNA ligase beta subunit	20.7613	NaN	NaN	NaN	0	505	0	1	9	954.611	0.0065362	57.559	1777400	0.132247	1	452	460	TTLLPGLLK	Q9NSD9
1327	P11586	MTHFD1	C-1-tetrahydrofolate synthase, cytoplasmic;Methylenetetrahydrofolate dehydrogenase;Methenyltetrahydrofolate cyclohydrolase;Formyltetrahydrofolate synthetase;C-1-tetrahydrofolate synthase, cytoplasmic, N-terminally processed	NaN	NaN	20.7215	NaN	0	159	0	1	9	1024.47	0.015413	42.869	1729000	-0.0365821	1	75	83	TTTESEVMK	P11586
1328	P60228	EIF3E	Eukaryotic translation initiation factor 3 subunit E	22.7296	21.7062	22.5747	NaN	0	290	0	1	8	858.517	0.0073145	94.407	16623000	0.0825497	0	75	82	TTVVAQLK	P60228
1329	Q15056	EIF4H	Eukaryotic translation initiation factor 4H	NaN	NaN	20.6728	NaN	0	402	1	0	21	2097.1	0.00016447	37.969	1671600	0.0920365	1	217	237	TVATPLNQVANPNSAIFGGAR	Q15056
1330	Q86UK5	EVC2	Limbin	NaN	23.91	NaN	NaN	0	434	0	1	12	1387.67	0.0052222	51.346	15763000	-0.00513653	1	699	710	TVEDAGQYLHQK	Q86UK5
1331	P48739	PITPNB	Phosphatidylinositol transfer protein beta isoform	NaN	NaN	20.5081	NaN	0	259	1	0	12	1379.74	0.0056786	42.809	1491300	0.066198	1	135	146	TVEIVHIDIADR	P48739
1332	Q14498	RBM39;RBM23	RNA-binding protein 39;Probable RNA-binding protein 23	NaN	19.315	NaN	NaN	0	394	1	0	10	1195.58	0.0084542	43.246	652240	-0.00578483	1	154	163	TVFCMQLAAR	Q14498;Q86U06
1333	Q96KP4	CNDP2	Cytosolic non-specific dipeptidase	NaN	NaN	19.8402	NaN	0	468	1	0	11	1232.64	0.0025178	44.203	938660	0.0330876	2	403	413	TVFGVEPDLTR	Q96KP4
1334	P50990	CCT8	T-complex protein 1 subunit theta	NaN	NaN	22.8281	NaN	0	268	1	0	9	884.508	0.0032416	83.206	7446100	0.061092	0	327	335	TVGATALPR	P50990
1335	P41250	GARS	Glycine--tRNA ligase	20.8426	NaN	NaN	NaN	0	244	0	1	11	1246.66	0.0060819	45.161	1880400	0.0422905	1	491	501	TVNVVQFEPSK	P41250
1336	Q9UMS4	PRPF19	Pre-mRNA-processing factor 19	21.5294	NaN	22.5956	NaN	1	524	0	2	14	1596.86	0.00056913	57.159	9364900	0.0864974	0	193	206	TVPEELVKPEELSK	Q9UMS4
1337	P06748	NPM1	Nucleophosmin	26.605	26.0095	26.9224	25.9801	1	121	0	2	28	2928.45	1.4984e-149	130.9	363000000	0.066799	13	46	73	TVSLGAGAKDELHIVEAEAMNYEGSPIK	P06748
1338	P62805	HIST1H4A	Histone H4	NaN	NaN	20.8193	NaN	1	319	1	1	13	1465.8	0.0097459	42.095	1850300	0.0820189	1	81	93	TVTAMDVVYALKR	P62805
1339	P13010	XRCC5	X-ray repair cross-complementing protein 5	NaN	NaN	20.946	NaN	0	166	0	1	8	918.481	0.022462	65.252	2020100	0.018581	1	275	282	TWTVVDAK	P13010
1340	P63220	RPS21	40S ribosomal protein S21	20.7848	NaN	21.113	NaN	0	330	1	0	9	1023.52	0.010314	56.011	4074500	0.0063323	2	52	60	TYAICGAIR	P63220
1341	Q14919	DRAP1	Dr1-associated corepressor	20.6762	NaN	20.8892	NaN	0	396	1	0	11	1094.68	0.00033093	69.423	3617700	0.137626	1	30	40	VAAAVPVIISR	Q14919
1342	Q14974	KPNB1	Importin subunit beta-1	NaN	22.2276	23.4085	NaN	0	397	0	1	8	798.496	0.0025692	106.76	16045000	0.0890301	1	55	62	VAAGLQIK	Q14974
1343	Q15003	NCAPH	Condensin complex subunit 2	NaN	NaN	19.5332	NaN	0	399	0	1	11	1032.55	0.0012713	46.158	758720	0.0301683	1	153	163	VAAGTLDASTK	Q15003
1344	Q14974	KPNB1	Importin subunit beta-1	NaN	NaN	22.865	NaN	0	397	0	1	9	954.586	0.01212	81.635	7639200	0.107106	1	235	243	VAALQNLVK	Q14974
1345	O43143	DHX15	Pre-mRNA-splicing factor ATP-dependent RNA helicase DHX15	NaN	NaN	20.7622	NaN	0	67	1	0	9	931.491	0.0066245	55.676	1778500	0.0224496	1	196	204	VAAMSVAQR	O43143
1346	Q7KZF4	SND1	Staphylococcal nuclease domain-containing protein 1	NaN	NaN	21.8069	NaN	0	428	0	1	10	1032.51	4.1742e-07	101.64	3668800	-0.00620046	1	504	513	VADISGDTQK	Q7KZF4
1347	O15371	EIF3D	Eukaryotic translation initiation factor 3 subunit D	20.7815	NaN	NaN	NaN	1	65	1	1	13	1509.72	0.013683	38.787	1802400	-0.0132658	0	42	54	VADWTGATYQDKR	O15371
1348	O60506	SYNCRIP	Heterogeneous nuclear ribonucleoprotein Q	23.8855	22.9096	24.5315	NaN	1	79	1	1	22	2441.24	1.1107e-55	94.201	47628000	0.0808465	3	39	60	VAEKLDEIYVAGLVAHSDLDER	O60506
1349	P51610	HCFC1	Host cell factor 1;HCF N-terminal chain 1;HCF N-terminal chain 2;HCF N-terminal chain 3;HCF N-terminal chain 4;HCF N-terminal chain 5;HCF N-terminal chain 6;HCF C-terminal chain 1;HCF C-terminal chain 2;HCF C-terminal chain 3;HCF C-terminal chain 4;HCF C-terminal chain 5;HCF C-terminal chain 6	NaN	NaN	19.7426	NaN	0	273	1	0	9	916.455	0.0064388	60.788	877230	-0.00668496	1	1866	1874	VAGINACGR	P51610
1350	P46063	RECQL	ATP-dependent DNA helicase Q1	19.5704	NaN	20.6492	NaN	0	250	1	0	11	1078.65	0.00481	50.04	2423000	0.1137	2	529	539	VAGVVAPTLPR	P46063
1351	Q9BXP5	SRRT	Serrate RNA effector molecule homolog	21.9112	NaN	NaN	NaN	0	490	1	0	10	1124.58	0.00019735	81.548	3943800	0.0252792	0	450	459	VALSEPQPER	Q9BXP5
1353	P23588	EIF4B	Eukaryotic translation initiation factor 4B	NaN	NaN	24.5842	NaN	0	207	1	0	13	1293.63	6.108e-19	107.79	25152000	-0.00374209	1	512	524	VAPAQPSEEGPGR	P23588
1354	P23588	EIF4B	Eukaryotic translation initiation factor 4B	22.5757	21.2569	NaN	NaN	1	207	1	1	14	1421.73	0.0029349	50.088	8757000	0.0322972	0	512	525	VAPAQPSEEGPGRK	P23588
1355	P63261	ACTG1;ACTB	Actin, cytoplasmic 2;Actin, cytoplasmic 2, N-terminally processed;Actin, cytoplasmic 1;Actin, cytoplasmic 1, N-terminally processed	27.3683	25.2829	27.7157	NaN	0	291	0	1	18	1953.06	4.0545e-20	74.12	434510000	0.118721	3	96	113	VAPEEHPVLLTEAPLNPK	P63261;P60709
1356	P62318	SNRPD3	Small nuclear ribonucleoprotein Sm D3	24.5493	23.5949	24.2815	NaN	0	315	1	0	10	1217.68	0	182.39	57613000	0.0766906	5	55	64	VAQLEQVYIR	P62318
1357	P07814	EPRS	Bifunctional glutamate/proline--tRNA ligase;Glutamate--tRNA ligase;Proline--tRNA ligase	NaN	NaN	21.4086	NaN	0	128	1	0	9	943.509	0.0098463	73.26	2783700	0.03468	0	908	916	VASQGEVVR	P07814
1359	P51553	IDH3G	Isocitrate dehydrogenase [NAD] subunit gamma, mitochondrial	27.933	NaN	26.9828	NaN	0	272	0	1	10	873.492	0.0094391	54.157	388890000	0.050175	2	5	14	VATVAGSAAK	P51553
1361	P49736	MCM2	DNA replication licensing factor MCM2	21.5082	NaN	NaN	NaN	0	265	0	1	12	1273.64	0.0081087	53.683	2982700	0.0142872	1	451	462	VAVGELTDEDVK	P49736
1362	Q9BWD1	ACAT2	Acetyl-CoA acetyltransferase, cytosolic	NaN	NaN	22.3818	NaN	0	488	1	0	8	885.503	0.0014703	89.55	5464900	0.0558832	0	181	188	VAVLSQNR	Q9BWD1
1363	P07814	EPRS	Bifunctional glutamate/proline--tRNA ligase;Glutamate--tRNA ligase;Proline--tRNA ligase	22.0018	21.9	22.4256	NaN	0	128	1	0	9	941.529	0.0013864	86.953	13746000	0.0563259	3	757	765	VAVQGDVVR	P07814
1364	P23526	AHCY	Adenosylhomocysteinase	22.1156	22.6	22.8591	NaN	0	205	0	1	12	1133.61	4.5022e-05	70.1	18510000	0.046614	2	215	226	VAVVAGYGDVGK	P23526
1365	O00410	IPO5	Importin-5	NaN	NaN	22.8103	NaN	0	55	1	0	10	1116.56	0.020599	39.022	7355100	0.0061258	1	109	118	VCDIAAELAR	O00410
1366	P46736	BRCC3	Lys-63-specific deubiquitinase BRCC36	25.2315	NaN	NaN	NaN	0	251	0	1	11	1243.65	0.0093446	47.823	39395000	0.0361458	0	227	237	VCLESAVELPK	P46736
1367	P11142	HSPA8	Heat shock cognate 71 kDa protein	NaN	NaN	22.89	NaN	0	157	0	1	8	943.516	0.019274	100.45	7772900	0.0420702	0	602	609	VCNPIITK	P11142
1368	O00411	POLRMT	DNA-directed RNA polymerase, mitochondrial	21.4585	NaN	NaN	NaN	0	56	0	1	8	918.484	0.015009	60.788	2881700	0.0219502	1	412	419	VCVVSVEK	O00411
1369	O95394	PGM3	Phosphoacetylglucosamine mutase	NaN	NaN	19.5047	NaN	0	97	0	1	11	1116.56	0.0035389	49.418	743900	0.0061258	2	210	220	VDCANGIGALK	O95394
1370	P41250	GARS	Glycine--tRNA ligase	NaN	NaN	20.4601	NaN	0	244	1	0	10	991.457	0.01459	40.724	1442500	-0.0390179	1	647	656	VDDSSGSIGR	P41250
1371	Q9NY12	GAR1	H/ACA ribonucleoprotein complex subunit 1	20.5616	NaN	NaN	NaN	0	510	1	0	9	1075.57	0.010816	63.48	1547600	0.0314484	1	113	121	VDEIFGQLR	Q9NY12
1373	Q15056	EIF4H	Eukaryotic translation initiation factor 4H	23.7127	NaN	23.3226	NaN	0	402	1	0	7	758.392	0.0025787	97.602	24239000	0.00340681	1	113	119	VDIAEGR	Q15056
1374	P17980	PSMC3	26S protease regulatory subunit 6A	21.1745	NaN	NaN	NaN	0	189	1	0	10	1123.66	0.011026	48.283	2366800	0.103226	1	335	344	VDILDPALLR	P17980
1375	P06748	NPM1	Nucleophosmin	NaN	NaN	23.1357	NaN	0	121	1	0	13	1567.72	0.00048718	64.224	9216200	-0.0384899	0	33	45	VDNDENEHQLSLR	P06748
1378	P50990	CCT8	T-complex protein 1 subunit theta	NaN	NaN	22.1144	NaN	0	268	0	1	8	916.505	0.017372	58.981	4540400	0.0435961	0	521	528	VDQIIMAK	P50990
1379	P23588	EIF4B	Eukaryotic translation initiation factor 4B	23.8115	NaN	23.5561	NaN	2	207	2	1	15	1744.8	9.4367e-166	151.54	27056000	-0.0449885	0	168	182	VDVADQAQDKDRDDR	P23588
1380	P38159	RBMX;RBMXL1;RBMXL2	RNA-binding motif protein, X chromosome;RNA-binding motif protein, X chromosome, N-terminally processed;RNA binding motif protein, X-linked-like-1;RNA-binding motif protein, X-linked-like-2	26.3838	NaN	NaN	NaN	1	236	1	1	8	870.456	0.01098	47.849	87562000	0.0155204	1	2	9	VEADRPGK	P38159;Q96E39;O75526
1381	Q9UN86	G3BP2	Ras GTPase-activating protein-binding protein 2	25.3701	NaN	24.6621	NaN	1	525	1	1	13	1463.77	0	224.43	69915000	0.0599058	0	278	290	VEAKPEVQSQPPR	Q9UN86
1382	O43399	TPD52L2	Tumor protein D54	NaN	NaN	NaN	NaN	0	72	1	0	9	1086.59	0.016795	49.418	0	0.0522569	1	56	64	VEEEIVTLR	O43399
1383	O75688	PPM1B	Protein phosphatase 1B	21.9145	NaN	NaN	NaN	0	90	0	1	7	876.426	0.0081746	68.915	3953000	-0.0168866	0	320	326	VEEIMEK	O75688
1384	P17066	HSPA6;HSPA7	Heat shock 70 kDa protein 6;Putative heat shock 70 kDa protein 7	22.7897	NaN	23.7505	NaN	0	185	1	0	11	1227.62	0.01153	37.476	21364000	0.0160581	2	28	38	VEILANDQGNR	P17066;P48741
1385	Q15233	NONO	Non-POU domain-containing octamer-binding protein	22.4261	NaN	NaN	NaN	0	404	1	0	9	1085.55	0.022133	42.109	5635500	0.0145748	0	127	135	VELDNMPLR	Q15233
1386	Q16629	SRSF7	Serine/arginine-rich splicing factor 7	23.1073	NaN	22.4952	NaN	0	412	1	0	9	988.501	0.0051615	73.26	14948000	0.00645524	1	79	87	VELSTGMPR	Q16629
1387	P38159	RBMX	RNA-binding motif protein, X chromosome;RNA-binding motif protein, X chromosome, N-terminally processed	26.7803	25.4779	26.4678	NaN	1	236	1	1	13	1434.71	4.4147e-33	120.14	254800000	0.0103402	3	81	93	VEQATKPSFESGR	P38159
1388	Q9Y3I0	RTCB	tRNA-splicing ligase RtcB homolog	23.3028	21.8631	22.5691	NaN	0	541	0	1	9	1009.52	0.00017974	105.4	20386000	0.0148798	2	358	366	VEQHVVDGK	Q9Y3I0
1389	O43143	DHX15	Pre-mRNA-splicing factor ATP-dependent RNA helicase DHX15	20.6871	NaN	21.2466	NaN	0	67	0	1	11	1158.69	0.0019603	54.416	4176300	0.112994	2	453	463	VESLLVTAISK	O43143
1390	P68104	EEF1A1;EEF1A1P5	Elongation factor 1-alpha 1;Putative elongation factor 1-alpha-like 3	23.1856	NaN	NaN	NaN	1	334	0	2	24	2514.38	3.6354e-10	43.162	9540400	0.180134	1	267	290	VETGVLKPGMVVTFAPVNVTTEVK	P68104;Q5VTE0
1391	Q9BXJ9	NAA15	N-alpha-acetyltransferase 15, NatA auxiliary subunit	21.3211	20.941	21.7517	NaN	0	489	0	1	10	1127.61	0.003757	56.729	8164300	0.0487056	4	650	659	VETPLEEAIK	Q9BXJ9
1392	Q9P2J5	LARS	Leucine--tRNA ligase, cytoplasmic	21.7577	NaN	22.1616	NaN	0	518	0	1	12	1260.71	2.5763e-12	101.11	8237100	0.0878621	2	796	807	VFASELNAGIIK	Q9P2J5
1393	Q08211	DHX9	ATP-dependent RNA helicase A	25.0057	24.3726	24.54	NaN	0	362	0	1	11	1156.65	0.00014026	64.04	79802000	0.0771516	3	698	708	VFDPVPVGVTK	Q08211
1394	P61247	RPS3A	40S ribosomal protein S3a	21.8986	21.1584	22.4195	NaN	1	300	1	1	18	2079.06	1.6901e-26	86.378	11860000	0.0673002	2	66	83	VFEVSLADLQNDEVAFRK	P61247
1395	P19338	NCL	Nucleolin	26.8614	NaN	26.3946	NaN	0	193	0	1	7	805.433	1.6308e-29	128.82	210140000	0.0229044	0	371	377	VFGNEIK	P19338
1396	Q9UKM9	RALY	RNA-binding protein Raly	20.3962	NaN	NaN	NaN	0	522	0	1	12	1287.76	0.0072495	37.476	1380000	0.122705	1	23	34	VFIGNLNTALVK	Q9UKM9
1397	P07910	HNRNPC;HNRNPCL4;HNRNPCL1;HNRNPCL3;HNRNPCL2	Heterogeneous nuclear ribonucleoproteins C1/C2;Heterogeneous nuclear ribonucleoprotein C-like 4;Heterogeneous nuclear ribonucleoprotein C-like 1;Heterogeneous nuclear ribonucleoprotein C-like 3;Heterogeneous nuclear ribonucleoprotein C-like 2	24.4728	NaN	23.756	NaN	0	130	0	1	12	1315.79	0.00010319	66.435	37450000	0.141111	2	18	29	VFIGNLNTLVVK	P07910;P0DMR1;O60812;B7ZW38;B2RXH8
1398	P62805	HIST1H4A	Histone H4	25.0154	NaN	24.3569	NaN	0	319	1	0	8	988.571	5.7458e-221	168.38	55400000	0.0758235	1	61	68	VFLENVIR	P62805
1399	Q9Y262	EIF3L	Eukaryotic translation initiation factor 3 subunit L	NaN	NaN	20.1154	NaN	0	531	1	0	16	1847.94	0.013627	28.212	1135900	0.0476893	2	446	461	VFSDEVQQQAQLSTIR	Q9Y262
1400	P49327	FASN	Fatty acid synthase;[Acyl-carrier-protein] S-acetyltransferase;[Acyl-carrier-protein] S-malonyltransferase;3-oxoacyl-[acyl-carrier-protein] synthase;3-oxoacyl-[acyl-carrier-protein] reductase;3-hydroxyacyl-[acyl-carrier-protein] dehydratase;Enoyl-[acyl-carrier-protein] reductase;Oleoyl-[acyl-carrier-protein] hydrolase	NaN	NaN	21.2181	NaN	0	261	0	1	10	1037.54	0.020599	39.022	2439400	0.0220573	1	1695	1704	VFTTVGSAEK	P49327
1401	O75533	SF3B1	Splicing factor 3B subunit 1	21.9979	21.9116	22.3793	NaN	0	87	1	0	9	914.519	0.0031897	89.355	13589000	0.0578519	4	844	852	VGAAEIISR	O75533
1402	Q01130	SRSF2;SRSF8	Serine/arginine-rich splicing factor 2;Serine/arginine-rich splicing factor 8	NaN	23.1892	24.172	NaN	0	346	1	0	8	917.497	0.0099101	105.39	28465000	0.035018	2	40	47	VGDVYIPR	Q01130;Q9BRL6
1403	P10599	TXN	Thioredoxin	23.546	NaN	25.0169	NaN	0	154	0	1	9	907.44	7.8187e-176	163.67	46197000	-0.0174767	1	86	94	VGEFSGANK	P10599
1404	Q969Q6	PPP2R3C	Serine/threonine-protein phosphatase 2A regulatory subunit B subunit gamma	23.425	NaN	23.2101	NaN	1	463	0	2	8	758.429	0.0020582	86.086	20966000	0.0397756	1	126	133	VGEKAGAK	Q969Q6
1406	Q9Y3B4	SF3B6	Splicing factor 3B subunit 6	NaN	NaN	NaN	NaN	0	539	1	0	8	872.435	0.010295	66.073	0	-0.00612549	1	50	57	VGNTPETR	Q9Y3B4
1407	P05997	COL5A2	Collagen alpha-2(V) chain	NaN	17.413	NaN	NaN	2	117	2	1	49	4398.09	0.018767	3.86e-11	174520	0.0229762	0	1019	1067	VGPTGATGDKGPPGPVGPPGSNGPVGEPGPEGPAGNDGTPGRDGAVGER	P05997
1408	P04406	GAPDH	Glyceraldehyde-3-phosphate dehydrogenase	25.3993	24.7742	25.7185	NaN	0	112	1	0	8	804.424	3.3285e-12	117.7	128160000	0.0142009	3	6	13	VGVNGFGR	P04406
1409	P31943	HNRNPH1;HNRNPH2;HNRNPF	Heterogeneous nuclear ribonucleoprotein H;Heterogeneous nuclear ribonucleoprotein H, N-terminally processed;Heterogeneous nuclear ribonucleoprotein H2;Heterogeneous nuclear ribonucleoprotein F;Heterogeneous nuclear ribonucleoprotein F, N-terminally processed	22.2776	NaN	21.6585	NaN	0	224	1	0	10	1091.57	0.0022458	69.825	8394500	0.0302336	2	317	326	VHIEIGPDGR	P31943;P55795;P52597
1410	Q12905	ILF2	Interleukin enhancer-binding factor 2	21.5398	NaN	21.7581	NaN	0	368	1	0	22	2622.26	5.0033e-08	44.415	6595800	0.0141737	2	298	319	VHTVMTLEQQDMVCYTAQTLVR	Q12905
1411	Q15181	PPA1	Inorganic pyrophosphatase	NaN	NaN	20.4997	NaN	1	403	1	1	22	2443.2	3.0472e-14	55.383	1482600	0.0340601	1	156	177	VIAINVDDPDAANYNDINDVKR	Q15181
1412	P00492	HPRT1	Hypoxanthine-guanine phosphoribosyltransferase	NaN	NaN	21.7253	NaN	0	102	0	1	13	1274.67	0.016449	42.001	3467200	0.0454471	2	116	128	VIGGDDLSTLTGK	P00492
1413	Q99873	PRMT1	Protein arginine N-methyltransferase 1	21.3824	NaN	21.3198	NaN	0	480	0	1	15	1639.81	2.7366e-23	93.821	5351100	0.0184092	2	114	128	VIGIECSSISDYAVK	Q99873
1414	P04406	GAPDH	Glyceraldehyde-3-phosphate dehydrogenase	22.6474	NaN	24.0436	NaN	0	112	0	1	21	2212.1	5.0675e-18	58.997	23862000	0.0444786	2	119	139	VIISAPSADAPMFVMGVNHEK	P04406
1415	P07900	HSP90AA1;HSP90AB4P;HSP90AB1;HSP90AB3P	Heat shock protein HSP 90-alpha;Putative heat shock protein HSP 90-beta 4;Heat shock protein HSP 90-beta;Putative heat shock protein HSP 90-beta-3	22.4989	22.7143	22.6343	21.1685	1	129;133	1	1	16	2014.04	1.0695e-13	65.172	21676000	0.0706633	5	186	201	VILHLKEDQTEYLEER	P07900;Q58FF6;P08238;Q58FF7
1416	P10586	PTPRF	Receptor-type tyrosine-protein phosphatase F	NaN	16.2477	NaN	NaN	1	153	1	1	25	2742.39	0.022893	2.3757	77810	0.0849624	0	1392	1416	VILTSIDGVPGSDYINANYIDGYRK	P10586
1417	Q96SI9	STRBP	Spermatid perinuclear RNA-binding protein	NaN	NaN	21.6512	NaN	0	475	1	0	9	1010.65	0.01845	53.166	3293500	0.143918	1	162	170	VILTSPLIR	Q96SI9
1418	Q09028	RBBP4;RBBP7	Histone-binding protein RBBP4;Histone-binding protein RBBP7	NaN	21.3995	NaN	NaN	0	367	0	1	7	893.449	0.022687	64.776	2766200	-0.00153897	1	16	22	VINEEYK	Q09028;Q16576
1419	P04406	GAPDH	Glyceraldehyde-3-phosphate dehydrogenase	25.5098	25.5117	NaN	NaN	0	112	0	1	8	868.502	0.005171	100.07	95616000	0.0623069	0	220	227	VIPELNGK	P04406
1420	P51114	FXR1;FXR2	Fragile X mental retardation syndrome-related protein 1;Fragile X mental retardation syndrome-related protein 2	21.8297	NaN	NaN	NaN	0	270	0	1	8	942.539	0.010244	94.302	3727400	0.0650294	1	303	310	VIQEIVDK	P51114;P51116
1421	Q15723	ELF2	ETS-related transcription factor Elf-2	NaN	NaN	23.4929	NaN	0	410	0	1	7	728.48	0.015914	69.093	11805000	0.104525	0	525	531	VISAVIK	Q15723
1422	P05387	RPLP2	60S acidic ribosomal protein P2	21.0653	NaN	22.8123	NaN	0	114	0	1	8	858.481	0.0088725	107.43	9559300	0.046181	0	42	49	VISELNGK	P05387
1423	P13010	XRCC5	X-ray repair cross-complementing protein 5	NaN	NaN	21.2247	NaN	0	166	1	0	8	992.548	0.017508	59.205	2450600	0.0511501	0	37	44	VITMFVQR	P13010
1424	P55060	CSE1L	Exportin-2	NaN	21.1349	NaN	NaN	0	284	1	0	9	1103.58	0.022501	43.246	2302700	0.0321038	0	347	355	VIVPNMEFR	P55060
1425	Q52LJ0	FAM98B	Protein FAM98B	22.8844	NaN	21.8899	NaN	1	416	0	2	7	801.496	0.0038911	87.323	11629000	0.0873159	0	178	184	VKDILSK	Q52LJ0
1426	Q15465	SHH	Sonic hedgehog protein;Sonic hedgehog protein N-product;Sonic hedgehog protein C-product	21.2768	22.6959	21.8043	NaN	0	409	1	0	9	943.472	0.010796	72.485	12997000	-0.00168878	1	224	232	VLAADDQGR	Q15465
1427	Q12906	ILF3	Interleukin enhancer-binding factor 3	21.9025	NaN	NaN	NaN	0	369	1	0	18	1908.98	0.021198	25.558	3920300	0.0611407	1	183	200	VLAGETLSVNDPPDVLDR	Q12906
1428	Q14974	KPNB1	Importin subunit beta-1	21.0031	21.0873	22.9189	NaN	0	397	1	0	12	1224.66	0.00014474	57.598	12259000	0.0541411	2	43	54	VLANPGNSQVAR	Q14974
1431	Q9UNM6	PSMD13	26S proteasome non-ATPase regulatory subunit 13	NaN	NaN	21.9154	NaN	0	527	0	1	8	955.57	0.019877	81.297	3955500	0.0906693	0	340	347	VLDLQQIK	Q9UNM6
1433	P26599	PTBP1	Polypyrimidine tract-binding protein 1	NaN	NaN	23.5599	NaN	0	211	0	1	11	1105.61	1.8803e-12	124.23	12366000	0.064577	1	498	508	VLFSSNGGVVK	P26599
1434	P33992	MCM5	DNA replication licensing factor MCM5	20.8969	NaN	20.9882	NaN	0	228	1	0	13	1315.67	1.0533e-07	65.347	4032500	0.0279835	2	296	308	VLGIQVDTDGSGR	P33992
1435	Q12906	ILF3	Interleukin enhancer-binding factor 3	24.8418	NaN	24.823	NaN	0	369	0	1	10	1055.57	0.0005009	81.525	59750000	0.0429555	5	333	342	VLGMDPLPSK	Q12906
1436	P62318	SNRPD3	Small nuclear ribonucleoprotein Sm D3	21.9529	NaN	NaN	NaN	0	315	1	0	21	2413.13	0.0088439	28.178	4059700	-0.0168189	1	9	29	VLHEAEGHIVTCETNTGEVYR	P62318
1437	P60842	EIF4A1;EIF4A2	Eukaryotic initiation factor 4A-I;Eukaryotic initiation factor 4A-II;Eukaryotic initiation factor 4A-II, N-terminally processed	23.6495	22.5852	24.612	NaN	0	292	1	0	10	1113.68	3.8346e-07	99.442	45094000	0.123468	4	325	334	VLITTDLLAR	P60842;Q14240
1438	P61604	HSPE1	10 kDa heat shock protein, mitochondrial	NaN	NaN	NaN	NaN	0	305	0	1	10	1075.59	0.015217	49.418	0	0.056589	1	71	80	VLLPEYGGTK	P61604
1440	Q99536	VAT1	Synaptic vesicle membrane protein VAT-1 homolog	20.9545	20.9783	NaN	NaN	0	477	0	1	9	950.58	0.0079662	61.999	4097800	0.102801	2	383	391	VLLVPGPEK	Q99536
1441	Q9NPE3	NOP10	H/ACA ribonucleoprotein complex subunit 3	21.0879	NaN	NaN	NaN	0	499	1	0	8	971.522	0.022748	45.718	2228900	0.0353353	1	54	61	VLMTQQPR	Q9NPE3
1442	P62269	RPS18	40S ribosomal protein S18	NaN	NaN	20.8934	NaN	0	311	1	0	9	1000.53	0.0082988	75.109	1947800	0.0299138	0	15	23	VLNTNIDGR	P62269
1443	P24394	IL4R	Interleukin-4 receptor subunit alpha;Soluble interleukin-4 receptor subunit alpha	27.2807	NaN	27.1453	NaN	0	208	0	1	20	2432.07	0.008095	23.1	311490000	-0.0889334	2	28	47	VLQEPTCVSDYMSISTCEWK	P24394
1444	Q12905	ILF2	Interleukin enhancer-binding factor 2	25.383	23.1175	25.3757	NaN	0	368	1	0	10	1040.63	0.0027972	61.999	96393000	0.115537	3	197	206	VLQSALAAIR	Q12905
1445	Q15029	EFTUD2	116 kDa U5 small nuclear ribonucleoprotein component	NaN	NaN	21.8173	NaN	0	400	0	1	13	1305.74	2.2627e-05	54.471	3695300	0.0998442	1	496	508	VLSGTIHAGQPVK	Q15029
1446	Q9UN86	G3BP2	Ras GTPase-activating protein-binding protein 2	23.1373	NaN	22.4495	NaN	0	525	0	1	12	1433.7	2.3986e-05	59.57	14954000	-0.00220136	2	65	76	VLSLNFSECHTK	Q9UN86
1447	P31947	SFN	14-3-3 protein sigma	NaN	NaN	22.5138	NaN	0	225	0	1	8	902.507	0.0014124	87.323	5988800	0.0521437	0	61	68	VLSSIEQK	P31947
1448	P08621	SNRNP70	U1 small nuclear ribonucleoprotein 70 kDa	24.0683	NaN	23.6886	NaN	0	134	1	0	7	828.471	0.015664	68.915	31110000	0.0494211	0	174	180	VLVDVER	P08621
1450	P60228	EIF3E	Eukaryotic translation initiation factor 3 subunit E	22.5946	NaN	NaN	NaN	0	290	1	0	8	869.497	0.022603	68.915	6333500	0.057098	0	156	163	VLVPATDR	P60228
1451	Q9UN86	G3BP1;G3BP2	Ras GTPase-activating protein-binding protein 1;Ras GTPase-activating protein-binding protein 2	NaN	NaN	25.8276	NaN	1	376;525	1	1	12	1324.75	7.7644e-05	69.01	59550000	0.104305	1	2	13	VMEKPSPLLVGR	Q13283;Q9UN86
1452	Q8NFI4	ST13P5;ST13	Putative protein FAM10A5;Hsc70-interacting protein	NaN	NaN	22.1847	NaN	0	267	0	1	7	803.458	0.022302	58.782	4767300	0.0479196	1	354	360	VMNLISK	Q8NFI4;P50502
1453	Q7KZF4	SND1	Staphylococcal nuclease domain-containing protein 1	NaN	NaN	21.3542	NaN	0	428	0	1	13	1398.79	0.01057	44.309	2680700	0.107028	1	347	359	VMQVLNADAIVVK	Q7KZF4
1454	Q13283	G3BP1	Ras GTPase-activating protein-binding protein 1	NaN	23.5546	24.5602	NaN	0	376	0	1	12	1465.64	1.5015e-46	128.08	37059000	-0.0699784	0	65	76	VMSQNFTNCHTK	Q13283
1455	Q15365	PCBP1	Poly(rC)-binding protein 1	NaN	NaN	21.5992	NaN	0	405	1	0	23	2474.18	3.0293e-06	40.381	3176900	-0.00249955	1	178	200	VMTIPYQPMPASSPVICAGGQDR	Q15365
1456	P14618	PKM	Pyruvate kinase PKM	NaN	NaN	24.4862	NaN	0	170	0	1	9	978.496	0.0082541	82.671	23501000	0.00557845	1	490	498	VNFAMNVGK	P14618
1457	O75688	PPM1B;PPM1A	Protein phosphatase 1B;Protein phosphatase 1A	NaN	NaN	21.5898	NaN	0	90	1	0	9	901.498	0.021056	68.016	3156400	0.0434402	0	192	200	VNGSLAVSR	O75688;P35813
1458	P26639	TARS	Threonine--tRNA ligase, cytoplasmic	20.2206	NaN	20.6728	NaN	0	212	1	0	10	1150.6	0.0064566	54.416	2893400	0.0289621	2	244	253	VNTPTTTVYR	P26639
1459	P23526	AHCY	Adenosylhomocysteinase	22.6953	23.308	23.1428	NaN	0	205	0	1	12	1255.68	1.1412e-233	169.37	26438000	0.0596044	2	175	186	VPAINVNDSVTK	P23526
1460	Q99832	CCT7	T-complex protein 1 subunit eta	NaN	NaN	23.3938	NaN	0	479	0	1	7	828.423	0.016031	69.176	11021000	0.00182414	0	314	320	VPEEDLK	Q99832
1461	P26640	VARS	Valine--tRNA ligase	19.6711	NaN	NaN	NaN	0	213	0	1	12	1326.67	0.0084793	44.318	834830	0.0164441	1	1231	1242	VPLEVQEADEAK	P26640
1462	P41250	GARS	Glycine--tRNA ligase	NaN	NaN	21.0281	NaN	2	244	0	3	13	1446.88	0.013593	48.004	2138400	0.175436	0	478	490	VPLVAEKPLKEPK	P41250
1463	O14744	PRMT5	Protein arginine N-methyltransferase 5;Protein arginine N-methyltransferase 5, N-terminally processed	24.611	23.7652	24.3681	NaN	0	60	1	0	10	1107.63	1.774e-19	120.15	61535000	0.0792999	3	155	164	VPLVAPEDLR	O14744
1464	P07910	HNRNPC	Heterogeneous nuclear ribonucleoproteins C1/C2	22.9823	21.2405	22.4128	NaN	0	130	1	0	9	942.565	0.0066574	72.234	16348000	0.0915067	2	143	151	VPPPPPIAR	P07910
1465	P19338	NCL	Nucleolin	23.5302	22.2903	22.8547	NaN	0	193	0	1	8	883.451	2.6439e-07	114.54	24828000	0.00479157	3	514	521	VPQNQNGK	P19338
1467	Q7Z5L7	PODN	Podocan	NaN	NaN	NaN	NaN	0	431	1	0	7	724.423	0.015378	72.618	0	0.0499388	2	374	380	VPSGLPR	Q7Z5L7
1468	P04406	GAPDH	Glyceraldehyde-3-phosphate dehydrogenase	21.3992	NaN	23.6556	NaN	0	112	1	0	14	1529.79	1.7465e-10	82.171	15980000	0.0434749	3	235	248	VPTANVSVVDLTCR	P04406
1471	Q96IZ6	METTL2A;METTL2B	Methyltransferase-like protein 2A;Methyltransferase-like protein 2B	NaN	NaN	NaN	27.2116	0	423	1	0	8	972.499	0.014775	59.205	155420000	0.0115081	1	54	61	VQENSIQR	Q96IZ6;Q6P1Q9
1472	O43390	HNRNPR	Heterogeneous nuclear ribonucleoprotein R	23.5401	NaN	22.5264	NaN	1	71	0	2	12	1287.63	8.8368e-05	93.345	18239000	-0.00165048	0	115	126	VQESTKGPDEAK	O43390
1473	Q71U36	TUBA1A;TUBA1B;TUBA4A;TUBA8	Tubulin alpha-1A chain;Tubulin alpha-1B chain;Tubulin alpha-4A chain;Tubulin alpha-8 chain	22.642	NaN	22.4407	NaN	2	335	2	1	24	2740.39	2.8352e-60	87.156	12238000	0.0895431	2	371	394	VQRAVCMLSNTTAIAEAWARLDHK	Q71U36;P68363;P68366;P0DPH8;P0DPH7;Q9NY65
1474	Q9BQE3	TUBA1C	Tubulin alpha-1C chain	20.8201	20.7258	20.9502	NaN	2	483	2	1	24	2726.37	0.0002359	27.61	5611400	0.0803402	3	371	394	VQRAVCMLSNTTAVAEAWARLDHK	Q9BQE3
1475	P49368	CCT3	T-complex protein 1 subunit gamma	NaN	21.1934	NaN	NaN	0	262	0	1	10	1000.53	0.022662	53.968	2398000	0.0299138	0	22	31	VQSGNINAAK	P49368
1477	Q06520	SULT2A1	Bile salt sulfotransferase	NaN	19.0807	19.393	NaN	2	357	2	1	19	2319.25	0.0060756	25.508	1242900	0.140594	0	26	44	VRDEFVIRDEDVIILTYPK	Q06520
1478	Q86U42	PABPN1	Polyadenylate-binding protein 2	22.6399	NaN	NaN	NaN	1	433	1	1	10	1248.57	5.1696e-05	82.417	6535700	-0.0487237	0	126	135	VREMEEEAEK	Q86U42
1479	P78371	CCT2	T-complex protein 1 subunit beta	NaN	NaN	22.4023	NaN	1	337	1	1	8	874.487	0.017752	82.452	5543300	0.0449661	0	256	263	VRVDSTAK	P78371
1480	O00303	EIF3F	Eukaryotic translation initiation factor 3 subunit F	NaN	NaN	20.7278	NaN	0	54	1	0	9	917.457	0.0079196	61.962	1736500	-0.00537164	1	298	306	VSADNTVGR	O00303
1481	Q9Y657	SPIN1	Spindlin-1	22.5379	NaN	22.0165	NaN	0	547	1	0	10	1097.61	0.00013543	82.749	10332000	0.063174	1	108	117	VSALEVLPDR	Q9Y657
1482	O75688	PPM1B	Protein phosphatase 1B	NaN	NaN	21.3978	NaN	0	90	0	1	7	746.381	0.021262	62.717	2763000	-0.00230141	1	301	307	VSDEAVK	O75688
1484	P62937	PPIA	Peptidyl-prolyl cis-trans isomerase A;Peptidyl-prolyl cis-trans isomerase A, N-terminally processed	21.2544	NaN	22.0906	NaN	0	328	0	1	9	1054.53	0.0055588	65.305	6967600	0.00842634	3	20	28	VSFELFADK	P62937
1485	Q9Y262	EIF3L	Eukaryotic translation initiation factor 3 subunit L	NaN	21.2389	22.4242	NaN	0	531	1	0	10	1028.53	0.012055	66.621	8102900	0.0119508	1	144	153	VSGGPSLEQR	Q9Y262
1486	P07910	HNRNPC	Heterogeneous nuclear ribonucleoproteins C1/C2	NaN	NaN	NaN	NaN	0	130	1	0	7	719.356	4.0182e-09	81.784	0	-0.0146878	1	161	167	VSGNTSR	P07910
1487	P62195	PSMC5	26S protease regulatory subunit 8	NaN	NaN	21.0622	NaN	0	308	0	1	9	945.513	0.0068136	77.058	2189600	0.0381746	0	214	222	VSGSELVQK	P62195
1489	P50991	CCT4	T-complex protein 1 subunit delta	22.4994	NaN	23.2908	NaN	0	269	1	0	8	832.44	3.7141e-07	113.7	16191000	0.0173575	1	233	240	VSNSGITR	P50991
1490	P07339	CTSD	Cathepsin D;Cathepsin D light chain;Cathepsin D heavy chain	20.1267	NaN	NaN	NaN	0	124	0	1	10	1041.64	0.013512	41.029	1144800	0.124241	1	332	341	VSTLPAITLK	P07339
1491	O43175	PHGDH	D-3-phosphoglycerate dehydrogenase	21.7932	21.6139	22.1796	NaN	0	69	0	1	11	1129.6	0.0013712	51.445	11594000	0.0382879	3	59	69	VTADVINAAEK	O43175
1493	Q08554	DSC1	Desmocollin-1	22.3806	NaN	NaN	NaN	0	364	1	0	15	1682.81	0.0077992	36.022	5460600	-0.00294994	1	264	278	VTATDLDEPDTLHTR	Q08554
1494	O60506	SYNCRIP	Heterogeneous nuclear ribonucleoprotein Q	27.8421	23.7854	27.0779	NaN	0	79	0	1	17	1941.97	1.3057e-46	115.5	396730000	0.0350667	4	266	282	VTEGLTDVILYHQPDDK	O60506
1495	O43390	HNRNPR	Heterogeneous nuclear ribonucleoprotein R	23.8416	NaN	22.7622	NaN	0	71	0	1	17	1939.99	4.5187e-13	62.165	22147000	0.0567126	2	269	285	VTEGLVDVILYHQPDDK	O43390
1496	P31943	HNRNPH1	Heterogeneous nuclear ribonucleoprotein H;Heterogeneous nuclear ribonucleoprotein H, N-terminally processed	20.7482	20.3002	21.0929	NaN	0	224	0	1	21	2176.99	9.6187e-07	45.257	5289100	-0.0467543	3	327	347	VTGEADVEFATHEDAVAAMSK	P31943
1497	P11021	HSPA5	78 kDa glucose-regulated protein	NaN	NaN	20.6494	NaN	0	156	1	0	17	1886.96	0.0081346	30.107	1644700	0.0558925	1	165	181	VTHAVVTVPAYFNDAQR	P11021
1498	P10073	ZSCAN22	Zinc finger and SCAN domain-containing protein 22	29.8701	28.344	29.5962	NaN	0	150	1	0	9	1118.59	0.0065362	57.559	2133600000	0.0399358	7	336	344	VTHLTQHQR	P10073
1499	P55884	EIF3B	Eukaryotic translation initiation factor 3 subunit B	22.2031	NaN	22.091	NaN	0	287	1	0	9	1057.6	0.0057425	69.423	9295700	0.0689066	4	493	501	VTLMQLPTR	P55884
1501	P19338	NCL	Nucleolin	27.2247	25.8719	26.5505	NaN	0	193	0	1	7	831.434	3.3118e-06	114.19	316540000	0.0113382	3	404	410	VTQDELK	P19338
1502	Q1KMD3	HNRNPUL2	Heterogeneous nuclear ribonucleoprotein U-like protein 2	20.4415	NaN	19.9941	NaN	0	414	0	1	8	929.5	0.013728	56.011	2468300	0.0328673	2	298	305	VTQNLPMK	Q1KMD3
1503	Q99497	PARK7	Protein deglycase DJ-1	NaN	NaN	21.637	NaN	0	476	0	1	9	814.491	0.007215	57.281	3261300	0.076587	1	33	41	VTVAGLAGK	Q99497
1504	Q15459	SF3A1	Splicing factor 3A subunit 1	NaN	19.4326	NaN	NaN	1	408	1	1	32	3518.73	0.0066896	9.381	707630	0.0738458	1	500	531	VTWDGHSGSMARTQQAAQANITLQEQIEAIHK	Q15459
1505	P09874	PARP1	Poly [ADP-ribose] polymerase 1	20.0215	NaN	21.4577	NaN	1	141	2	0	13	1529.77	6.7604e-08	71.548	3944400	0.0248566	0	803	815	VVDRDSEEAEIIR	P09874
1506	P14618	PKM	Pyruvate kinase PKM	NaN	NaN	23.8881	NaN	0	170	0	1	7	716.407	0.00040053	110.63	15525000	0.0373075	0	167	173	VVEVGSK	P14618
1507	O60678	PRMT3	Protein arginine N-methyltransferase 3	23.9802	NaN	23.295	NaN	0	80	0	1	11	1149.6	0.0060463	38.086	26840000	0.0341709	2	467	477	VVFSTGPQSTK	O60678
1508	P06733	ENO1	Alpha-enolase	NaN	NaN	NaN	NaN	1	120	1	1	17	1811.92	0.0065693	37.092	0	0.0505198	2	240	256	VVIGMDVAASEFFRSGK	P06733
1509	Q15819	UBE2V2;UBE2V1	Ubiquitin-conjugating enzyme E2 variant 2;Ubiquitin-conjugating enzyme E2 variant 1	NaN	NaN	21.791	NaN	0	378	1	0	7	855.518	0.018474	70.912	3628600	0.0842639	0	117	123	VVLQELR	Q15819;Q13404
1510	P60842	EIF4A1	Eukaryotic initiation factor 4A-I	20.2683	20.5904	20.3971	NaN	0	292	1	0	23	2438.1	3.3946e-20	58.997	4222500	-0.0651992	3	119	141	VVMALGDYMGASCHACIGGTNVR	P60842
1513	P22234	PAICS	Multifunctional protein ADE2;Phosphoribosylaminoimidazole-succinocarboxamide synthase;Phosphoribosylaminoimidazole carboxylase	NaN	NaN	22.7127	NaN	0	199	0	1	16	1730.83	2.411e-15	79.022	6873800	-0.00304229	1	268	283	VVVLMGSTSDLGHCEK	P22234
1515	P63244	GNB2L1	Guanine nucleotide-binding protein subunit beta-2-like 1;Guanine nucleotide-binding protein subunit beta-2-like 1, N-terminally processed	NaN	NaN	22.6386	NaN	0	332	1	0	9	1058.59	0.0079196	61.962	6529800	0.0603285	1	309	317	VWQVTIGTR	P63244
1516	P13797	PLS3	Plastin-3	22.086	NaN	23.9374	NaN	1	168	0	2	14	1598.89	0.0010256	60.401	20517000	0.116469	0	600	613	VYALPEDLVEVKPK	P13797
1517	Q9Y262	EIF3L	Eukaryotic translation initiation factor 3 subunit L	22.8233	NaN	NaN	NaN	0	531	1	0	8	964.498	0.017241	63.48	7421700	0.014126	1	71	78	VYELQASR	Q9Y262
1518	Q5VYK3	ECM29	Proteasome-associated protein ECM29 homolog	NaN	NaN	20.656	NaN	0	420	0	1	9	1016.59	0.01845	53.166	1652300	0.083001	1	305	313	VYLGDIPLK	Q5VYK3
1519	P00747	PLG	Plasminogen;Plasmin heavy chain A;Activation peptide;Angiostatin;Plasmin heavy chain A, short form;Plasmin light chain B	24.5198	NaN	23.7746	NaN	0	104	0	1	7	897.427	0.019172	83.614	38405000	-0.0262124	1	98	104	VYLSECK	P00747
1520	Q15465	SHH	Sonic hedgehog protein;Sonic hedgehog protein N-product;Sonic hedgehog protein C-product	NaN	24.3873	NaN	NaN	0	409	1	0	7	834.46	0.014022	84.244	21943000	0.0361013	0	315	321	VYVVAER	Q15465
1522	P00747	PLG	Plasminogen;Plasmin heavy chain A;Activation peptide;Angiostatin;Plasmin heavy chain A, short form;Plasmin light chain B	24.5974	NaN	NaN	NaN	0	104	0	1	7	1011.45	0.013081	84.359	25383000	-0.0568643	0	446	452	WEYCNLK	P00747
1523	Q15819	UBE2V2;UBE2V1	Ubiquitin-conjugating enzyme E2 variant 2;Ubiquitin-conjugating enzyme E2 variant 1	NaN	NaN	21.5474	NaN	0	378	1	0	10	1126.6	0.0067861	51.854	3064800	0.0375008	1	46	55	WTGMIIGPPR	Q15819;Q13404
1525	Q96DR8	MUCL1	Mucin-like protein 1	21.3576	NaN	21.4695	NaN	0	467	1	0	9	1012.51	0.01113	55.676	5590700	0.00327419	2	79	87	WVGDLPNGR	Q96DR8
1527	Q8WUM4	PDCD6IP	Programmed cell death 6-interacting protein	NaN	NaN	20.4355	NaN	0	449	0	1	8	1028.48	0.02183	65.038	1418100	-0.0316253	1	291	298	YDEYVNVK	Q8WUM4
1528	P62913	RPL11	60S ribosomal protein L11	NaN	NaN	21.7452	NaN	0	326	0	1	9	974.544	0.011135	85.212	3515200	0.0553924	1	170	178	YDGIILPGK	P62913
1529	Q08211	DHX9	ATP-dependent RNA helicase A	22.6982	NaN	NaN	NaN	0	362	1	0	8	930.383	0.019092	57.281	6805100	-0.0848171	1	1167	1174	YDNGSGYR	Q08211
1531	Q13595	TRA2A	Transformer-2 protein homolog alpha	20.2285	NaN	NaN	NaN	0	383	1	0	7	1022.4	0.021274	62.714	1228500	-0.112163	1	249	255	YEDYDYR	Q13595
1536	Q12906	ILF3;STRBP	Interleukin enhancer-binding factor 3;Spermatid perinuclear RNA-binding protein	23.9432	NaN	22.7654	NaN	1	369;475	1	1	14	1590.76	0.012022	42.789	23258000	-0.00795229	2	541	554	YELISETGGSHDKR	Q12906;Q96SI9
1537	Q6P2Q9	PRPF8	Pre-mRNA-processing-splicing factor 8	NaN	NaN	20.4788	NaN	0	424	0	1	9	1074.57	0.010314	56.011	1461300	0.0366573	1	2294	2302	YELQLANPK	Q6P2Q9
1539	P07900	HSP90AA1;HSP90AB4P;HSP90AB1;HSP90AB3P;HSP90AB2P	Heat shock protein HSP 90-alpha;Putative heat shock protein HSP 90-beta 4;Heat shock protein HSP 90-beta;Putative heat shock protein HSP 90-beta-3;Putative heat shock protein HSP 90-beta 2	23.2428	23.6943	25.4451	NaN	0	129;133	0	1	9	1038.49	1.0384e-102	149.65	69180000	-0.0307485	1	61	69	YESLTDPSK	P07900;Q58FF6;P08238;Q58FF7;Q58FF8
1540	Q9H0B6	KLC2;KLC1;KLC4	Kinesin light chain 2;Kinesin light chain 1;Kinesin light chain 4	NaN	NaN	NaN	NaN	0	494	0	1	9	1077.55	0.0070304	56.011	0	0.0171927	1	214	222	YEVAVPLCK	Q9H0B6;Q07866;Q9NSK0
1541	P13639	EEF2	Elongation factor 2	24.002	23.976	24.5292	NaN	0	167	0	1	8	910.418	1.1151e-49	134.44	57512000	-0.0403105	2	265	272	YFDPANGK	P13639
1542	P17987	TCP1	T-complex protein 1 subunit alpha	21.2199	NaN	22.4414	NaN	0	190	1	0	11	1212.6	0.0029765	40.002	8138100	-0.00166543	2	299	309	YFVEAGAMAVR	P17987
1544	P23246	SFPQ	Splicing factor, proline- and glutamine-rich	NaN	NaN	24.9495	NaN	0	203	0	1	11	1251.61	0.0059336	38.293	32400000	-0.00218924	1	320	330	YGEPGEVFINK	P23246
1545	O60884	DNAJA2	DnaJ homolog subfamily A member 2	NaN	NaN	21.9333	NaN	0	84	1	0	7	821.403	0.017664	95.957	4004900	-0.0146792	1	69	75	YGEQGLR	O60884
1547	Q14011	CIRBP	Cold-inducible RNA-binding protein	23.6616	NaN	22.7398	NaN	0	388	0	1	11	1219.68	0.00043601	69.954	20273000	0.0801853	2	29	39	YGQISEVVVVK	Q14011
1548	Q14103	HNRNPD	Heterogeneous nuclear ribonucleoprotein D0	24.4143	NaN	24.0621	NaN	0	389	0	1	8	916.477	0.014993	86.833	39872000	0.0150863	2	244	251	YHNVGLSK	Q14103
1549	P08238	HSP90AB1	Heat shock protein HSP 90-beta	21.6941	NaN	21.8773	NaN	0	133	1	0	19	2175.94	0.00030948	38.017	7245500	-0.103055	2	457	475	YHTSQSGDEMTSLSEYVSR	P08238
1550	P09651	HNRNPA1	Heterogeneous nuclear ribonucleoprotein A1;Heterogeneous nuclear ribonucleoprotein A1, N-terminally processed	22.81	NaN	21.784	NaN	0	140	1	0	12	1484.66	4.0561e-05	75.378	10965000	-0.0650484	2	167	178	YHTVNGHNCEVR	P09651;A0A2R8Y4L2
1551	P07900	HSP90AA1;HSP90AA2P;HSP90AB1;HSP90AB2P	Heat shock protein HSP 90-alpha;Heat shock protein HSP 90-alpha A2;Heat shock protein HSP 90-beta;Putative heat shock protein HSP 90-beta 2	25.356	25.9859	26.9593	NaN	0	129;133	0	1	9	1150.55	1.0489e-128	172.14	239890000	-0.0186349	0	284	292	YIDQEELNK	P07900;Q14568;P08238;Q58FF8
1552	P11387	TOP1	DNA topoisomerase 1	NaN	NaN	20.1064	NaN	0	158	1	0	9	1079.54	0.016498	42.109	1128800	0.00677499	1	426	434	YIMLNPSSR	P11387
1554	P0DMV8	HSPA1A;HSPA1B;HSPA1L	Heat shock 70 kDa protein 1A;Heat shock 70 kDa protein 1B;Heat shock 70 kDa protein 1-like	NaN	NaN	24.1334	NaN	1	148	1	1	9	1136.55	0.011929	79.906	18402000	-0.0166095	1	525	533	YKAEDEVQR	P0DMV8;P0DMV9;P34931
1556	O00299	CLIC1	Chloride intracellular channel protein 1	NaN	NaN	20.962	NaN	0	53	1	0	8	956.472	0.018221	57.559	2042700	-0.00839672	1	209	216	YLSNAYAR	O00299
1557	P04350	TUBB4A;TUBB4B;TUBB	Tubulin beta-4A chain;Tubulin beta-4B chain;Tubulin beta chain	23.8369	21.6374	23.6087	NaN	0	111;125	1	0	9	1038.59	0.00037789	91.9	31038000	0.0684664	3	310	318	YLTVAAVFR	P04350;P68371;P07437
1559	Q71U36	TUBA1A;TUBA1B;TUBA4A;TUBAL3;TUBA1C	Tubulin alpha-1A chain;Tubulin alpha-1B chain;Tubulin alpha-4A chain;Tubulin alpha chain-like 3;Tubulin alpha-1C chain	NaN	NaN	24.2879	NaN	0	335;483	1	0	9	1248.55	0.013631	44.135	20483000	-0.0689753	1	312	320	YMACCLLYR	Q71U36;P68363;P68366;A6NHL2;Q9BQE3
1560	P21741	MDK	Midkine	24.3511	NaN	NaN	NaN	0	197	1	0	10	1281.58	0.01714	40.002	21400000	-0.0523412	1	112	121	YNAQCQETIR	P21741
1562	O00567	NOP56	Nucleolar protein 56	22.6076	21.8365	22.0763	NaN	0	57	0	1	13	1375.73	7.8475e-08	68.893	14558000	0.0618928	3	321	333	YPASTVQILGAEK	O00567
1563	Q16769	QPCT	Glutaminyl-peptide cyclotransferase	21.7014	NaN	21.9273	NaN	0	413	1	0	11	1124.53	0.013694	56.432	7398200	-0.0322092	0	78	88	YPGSPGSYAAR	Q16769
1564	P17987	TCP1	T-complex protein 1 subunit alpha	23.7483	23.7081	24.5733	NaN	0	190	0	1	10	1145.64	3.5728e-96	143.7	52758000	0.0774627	1	190	199	YPVNSVNILK	P17987
1565	Q9BTC8	MTA3	Metastasis-associated protein MTA3	NaN	19.8499	21.8034	NaN	2	485	1	2	25	2935.41	0.0081628	14.408	4604800	0.021793	2	156	180	YQADIPEMLLEGESDEREQSKLEVK	Q9BTC8
1566	P53396	ACLY	ATP-citrate synthase	NaN	NaN	22.7504	NaN	0	278	0	1	8	906.445	0.017605	81.784	7056000	-0.0122678	0	704	711	YQDTPGVK	P53396
1567	P49327	FASN	Fatty acid synthase;[Acyl-carrier-protein] S-acetyltransferase;[Acyl-carrier-protein] S-malonyltransferase;3-oxoacyl-[acyl-carrier-protein] synthase;3-oxoacyl-[acyl-carrier-protein] reductase;3-hydroxyacyl-[acyl-carrier-protein] dehydratase;Enoyl-[acyl-carrier-protein] reductase;Oleoyl-[acyl-carrier-protein] hydrolase	20.5663	NaN	NaN	NaN	0	261	1	0	9	1037.51	0.013951	70.919	1552700	-0.00308322	0	1996	2004	YSGTLNLDR	P49327
1568	O14744	PRMT5	Protein arginine N-methyltransferase 5;Protein arginine N-methyltransferase 5, N-terminally processed	23.5048	NaN	22.9111	NaN	0	60	0	1	10	1290.62	1.6185e-96	145.63	19791000	-0.00923522	0	334	343	YSQYQQAIYK	O14744
1569	P61353	RPL27	60S ribosomal protein L27	NaN	NaN	21.3372	NaN	0	304	0	1	9	1048.54	0.0046255	59.35	2649300	0.0217462	1	85	93	YSVDIPLDK	P61353
1570	Q15181	PPA1	Inorganic pyrophosphatase	NaN	NaN	21.7838	NaN	0	403	0	1	9	1113.59	0.019724	47.067	3610600	0.0336322	1	80	88	YVANLFPYK	Q15181
1571	SCUBE2_WT	SCUBE2	Signal peptide, CUB and EGF-like domain-containing protein 2	NaN	NaN	22.6956	NaN	0	500	0	1	10	1127.53	0.00058758	76.827	6793100	-0.0305541	0	521	530	YVNLTCSSGK	SCUBE2_WT;Q9NQ36;SCUBE2_fragment_Dcub;SCUBE2_DEGF
1572	Q13547	HDAC1	Histone deacetylase 1	NaN	NaN	NaN	NaN	0	382	1	0	9	1157.59	0.00026982	62.714	0	0.0144543	1	221	229	YYAVNYPLR	Q13547
1574	P68104	EEF1A1;EEF1A1P5	Elongation factor 1-alpha 1;Putative elongation factor 1-alpha-like 3	23.2002	NaN	23.5278	NaN	0	334	1	0	12	1403.72	2.2987e-05	67.385	21731000	0.0340383	3	85	96	YYVTIIDAPGHR	P68104;Q5VTE0

## Sheet: matrix21 - reprocess
				intensities log2				not filtered due to additional sequence list	details for QC					iBAQ log10
id	Majority protein IDs	Protein names	Gene names	Intensity cub-only_02	Intensity DEGF_03	Intensity h-scube_Dcub_01	Intensity Scube-WT_04	Potential contaminant	Peptides	Sequence coverage [%]	Mol. weight [kDa]	MS/MS count	iBAQ total log10	iBAQ cub-only_02	iBAQ DEGF_03	iBAQ h-scube_Dcub_01	iBAQ Scube-WT_04	Protein IDs
0	A2NJV5	Ig kappa chain V-II region RPMI 6410 (anti-FLAG?)	IGKV A18	31.5224	30.1654	31.1189	NaN		2	16.7	13.085	23	9.04277	8.71105	8.30253	8.58957	NaN	A2NJV5;A0A0A0MRZ7;A0A075B6S2;A0A0C4DH68;A0A075B6R9;A0A075B6S6;A0A075B6P5;A0A087WW87;P06310;P01615;P01614
1	Q9TTE1	Serpin A3-1		NaN	23.1693	NaN	NaN	+	1	1.9	46.236	1	5.71939	NaN	5.71939	NaN	NaN	Q9TTE1;CON__Q9TTE1;CON__A2I7N1;A2I7N1;CON__REFSEQ:XP_001252647;CON__A2I7N3;A2I7N3
2	A5D7R6	ITIH2 protein		24.8835	23.2209	25.4133	NaN	+	5	5.7	106.19	7	6.13252	5.67261	5.28262	5.84169	NaN	A5D7R6;CON__Q9TRI1;P19823
4	CON__ENSEMBL:ENSBTAP00000018574	eventuell SERPIND1		20.7449	22.11	23.3361	NaN	+	4	8.5	55.207	9	5.78314	4.84691	5.25782	5.55093	NaN	CON__ENSEMBL:ENSBTAP00000018574;A6QPP2
8	CON__ENSEMBL:ENSBTAP00000016046	Fibulin-1	FBLN1	22.4711	NaN	21.9775	NaN	+	2	3	77.456	1	5.0235	5.0235	NaN	5.1687	NaN	CON__ENSEMBL:ENSBTAP00000016046;F1MYN5;P23142
9	Q7SIH1	alpha-2-macroglobulin		25.9713	24.9626	26.945	NaN	+	14	9.7	167.57	13	6.35236	5.82215	5.63368	6.06322	NaN	Q7SIH1;CON__ENSEMBL:ENSBTAP00000024146;P01023
10	CON__ENSEMBL:ENSBTAP00000038329			22.8897	22.8239	NaN	NaN	+	1	15	8.5787	3	6.57967	6.28843	6.26862	NaN	NaN	CON__ENSEMBL:ENSBTAP00000038329
11	CON__P00761	Trypsin		34.7081	34.3578	34.5708	29.7773	+	5	32.9	24.409	96	9.84072	9.40393	9.30123	9.36371	7.92246	CON__P00761
12	F1MNV5	Kininogen 1		23.5188	23.599	24.2001	NaN	+	4	10.6	48.421	6	6.05235	5.40579	5.67263	5.60526	NaN	F1MNV5;CON__Q2KJ62;CON__P01044-1;P01045;CON__P01045-1
13	P01966	Hemoglobin subunit alpha	HBA1	24.1572	23.73	24.081	NaN	+	2	11.3	15.184	7	6.74792	6.31779	6.18921	6.29486	NaN	P01966;CON__P01966;P69905;P02008
16	CON__P02662	Alpha-S1-casein		26.7141	26.0734	26.9925	NaN	+	4	19.1	22.975	7	7.37112	6.80714	6.87315	6.98325	NaN	CON__P02662
17	CON__P02663	Alpha-S2-casein		25.4317	NaN	26.5576	NaN	+	2	9.2	24.348	2	7.11704	6.61431	NaN	6.95323	NaN	CON__P02663
18	CON__P02666	Beta-casein		25.1585	25.7743	26.1726	NaN	+	1	3.3	23.583	0	7.45352	6.7953	6.98068	7.10058	NaN	CON__P02666;P02666
19	CON__P02754	Beta-lactoglobulin		25.6317	24.3935	25.7417	NaN	+	5	24.7	18.281	5	6.93639	6.45431	6.30179	6.57835	NaN	CON__P02754
20	CON__P02768-1	Serum albumin	ALB	25.0021	23.6333	24.3689	NaN	+	6	8.2	69.366	4	6.278	5.9701	5.55804	5.77947	NaN	CON__P02768-1;P02768
21	P02769	Albumin		30.9913	29.7841	32.58	NaN	+	25	35.7	69.293	71	8.18313	7.50577	7.28296	8.00527	NaN	P02769;CON__P02769
24	P06868	Plasminogen		24.267	23.1095	24.0693	NaN	+	4	4.8	91.215	3	5.9512	5.60611	5.25768	5.48992	NaN	P06868;E1B726;CON__P06868
26	CON__P12763	Alpha-2-HS-glycoprotein (Fetuin A)		30.3539	30.0751	31.6688	26.0191	+	6	17.5	38.418	26	8.51476	7.8495	7.84043	8.26465	6.51339	CON__P12763;P12763;P02765
29	P15497	Apolipoprotein A-1		20.8805	NaN	22.0182	NaN	+	3	11.3	30.276	3	5.56038	5.05519	NaN	5.39768	NaN	P15497;CON__P15497
30	P28800	Alpha-2-antiplasmin		22.1189	21.205	22.5159	NaN	+	2	3.9	54.71	5	5.77049	5.31601	5.04092	5.43553	NaN	P28800;CON__P28800
31	P34955	Alpha-1-antiproteinase		27.6324	27.7649	28.705	22.7966	+	8	14.7	46.103	17	7.59371	6.99597	7.03587	7.25821	5.54025	P34955;CON__P34955
33	F1MSZ6	Serpin family C member 1		NaN	NaN	20.8048	NaN	+	1	2.1	48.856	0	4.8157	NaN	NaN	4.8157	NaN	F1MSZ6;CON__P41361
34	G3X6N3	Serotransferrin		26.0257	25.3537	27.4182	NaN	+	11	14.3	77.737	15	6.74971	6.08693	5.98877	6.53447	NaN	G3X6N3;CON__Q0IIK2;CON__Q29443;Q29443;P24627;E1BI82;CON__Q2HJF0;P02787;P02788
35	CON__Q0V8M9	Inter-alpha-trypsin inhibitor heavy chain H3		22.1812	21.6349	23.0951	NaN	+	3	3.1	99.536	2	5.63869	5.08615	4.9217	5.36127	NaN	CON__Q0V8M9;P56652;Q06033
36	CON__Q0VCM5	Inter-alpha-trypsin inhibitor heavy chain H1	ITIH1	NaN	NaN	21.1162	NaN	+	1	1.3	101.24	0	4.74382	NaN	NaN	4.74382	NaN	CON__Q0VCM5;P19827
37	CON__Q28194	Thrombospondin-1	THBS1	NaN	NaN	19.9267	NaN	+	1	0.9	129.39	1	4.19918	NaN	NaN	4.19918	NaN	CON__Q28194;F1N3A1;P07996
38	Q2KIF2	Leucine-rich alpha-2-glycoprotein 1		23.0337	NaN	23.1165	NaN	+	1	2.3	38.348	2	6.01708	5.70339	NaN	5.72831	NaN	Q2KIF2;CON__Q2KIF2
39	Q2UVX4	Complement C3		23.3122	22.8198	25.0436	NaN	+	11	6.2	187.25	10	5.69577	4.85854	4.87381	5.54325	NaN	Q2UVX4;CON__Q2UVX4;P01024
40	F1N5M2	Vitamin D-binding protein		23.0972	23.9131	25.0664	NaN	+	6	16.7	53.356	9	6.2625	4.93061	5.80064	6.04653	NaN	F1N5M2;CON__Q3MHN5;CON__ENSEMBL:ENSBTAP00000018229;P02774
42	CON__Q3SZ57	Alpha-fetoprotein	AFP	24.144	22.2904	25.3279	NaN	+	6	11	68.587	7	6.17684	5.60492	5.15378	5.98112	NaN	CON__Q3SZ57;Q3SZ57;P02771
43	Q3T052	Inter-alpha-trypsin inhibitor heavy chain H4		23.2142	23.2418	23.0078	NaN	+	3	2.9	101.51	8	5.81501	5.3547	5.36303	5.29259	NaN	Q3T052;CON__Q3T052
44	Q58D62	Fetuin-B		24.7704	25.243	26.7242	NaN	+	4	9.6	42.663	7	6.99804	6.20134	6.34364	6.7895	NaN	Q58D62;CON__Q58D62
46	Q3SYR0	Serpin family A member 7		NaN	NaN	20.586	NaN	+	1	2.2	46.035	1	4.87478	NaN	NaN	4.87478	NaN	Q3SYR0;CON__Q9TT36
48	E1BI98	Collagen alpha-1(VI) chain	COL6A1	19.911	19.8442	20.789	NaN		1	0.9	108.67	2	4.83238	4.25343	4.23335	4.51774	NaN	E1BI98;P12109
50	F1MI18	Pregnancy zone protein-like		NaN	NaN	21.539	NaN	+	3	1.8	160.18	2	4.62654	NaN	NaN	4.62654	NaN	F1MI18;CON__ENSEMBL:ENSBTAP00000037665
105	P00747	Plasminogen	PLG	25.5591	NaN	23.7746	NaN		2	1.7	90.568	1	6.1815	6.07081	NaN	5.53363	NaN	P00747
109	P02081	Hemoglubin fetal subunit beta		26.2462	25.6769	26.6373	NaN	+	6	35.2	15.859	13	7.26304	6.77043	6.68812	6.87817	NaN	P02081;CON__Q3SX09;P02070;CON__P02070
110	P02453	Collagen alpha-1(I) chain	COL1A1	23.1685	21.5475	22.8778	NaN		2	1.2	138.94	1	5.43613	5.1052	4.61722	5.01766	NaN	P02453;P02452
130	Q76LV2	Heat shock protein HSP 90-alpha Ist cytoplasmatisch)	HSP90AA1	27.1193	27.3489	28.9535	21.1685		20	25	84.73	35	7.29669	6.52695	6.67361	7.06893	4.85385	Q76LV2;P07900;Q58FF6;Q58FG0;Q14568
133	P08123	Collagen alpha-2(I) chain	COL1A2	22.7091	21.4444	21.7287	NaN		2	1.5	129.31	3	5.28124	4.99726	4.61654	4.70213	NaN	P08123
148	P0CW18	Serine protease 56	PRSS56	22.6508	26.162	22.7169	NaN		1	1.3	64.596	4	6.5159	5.38719	6.44419	5.40708	NaN	P0CW18
197	P21741	Midkine	MDK	24.3511	NaN	23.2558	NaN		2	14	15.585	2	6.65206	6.48532	NaN	6.15561	NaN	P21741
235	P37802	Transgelin-2	TAGLN2	NaN	22.9523	24.4815	NaN		2	8.5	22.391	4	6.38493	NaN	5.79538	6.25573	NaN	P37802
386	Q13813	Spectrin alpha chain, non-erythrocytic 1	SPTAN1	NaN	20.7723	22.3542	NaN		1	0.8	284.54	1	4.69912	NaN	4.09778	4.57394	NaN	Q13813
409	Q15465	Sonic hedgehog protein	SHH	21.2768	24.7764	21.8043	NaN		2	3.5	49.607	1	6.2211	5.08271	6.13621	5.24152	NaN	Q15465	Comment: recombinant Shh was co-expressed and HDL-associated
434	Q86UK5	Limbin	EVC2	NaN	23.91	NaN	NaN		1	0.9	147.95	1	5.37809	NaN	5.37809	NaN	NaN	Q86UK5
499	SCUBE2_WT	Signal peptide, CUB and EGF-like domain-containing protein 2	SCUBE2	NaN	25.8482	27.8025	NaN		11	13.7	109.27	13	6.2831	NaN	6.00758	5.95497	NaN	SCUBE2_WT;Q9NQ36;SCUBE2_fragment_Dcub;SCUBE2_DEGF

## Sheet: matrix26 - peptides reproc
				peptide intensities log2					not filtered due to additional sequence list	compare to PGs
id	Leading razor protein	Gene names	Protein names	Intensity cub-only_02	Intensity DEGF_03	Intensity h-scube_Dcub_01	Intensity Scube-WT_04	Missed cleavages	Potential contaminant	Protein group IDs	R Count	K Count	Length	Mass	PEP	Score	Intensity	Mass deficit	MS/MS Count	Start position	End position	Sequence	Proteins
0	Q8NHH1	TTLL11	Tubulin polyglutamylase TTLL11	NaN	NaN	26.4328	NaN	0		447	1	0	9	802.43	0.0084047	40.103	90585000	0.0205977	0	2	10	AAAASVTGR	Q8NHH1
1	Q01780	EXOSC10	Exosome component 10	NaN	NaN	18.5124	NaN	0		348	1	0	10	1014.55	0.016467	40.002	373930	0.0391167	1	759	768	AAAEQAISVR	Q01780
2	Q7KZF4	SND1	Staphylococcal nuclease domain-containing protein 1	NaN	NaN	20.5354	NaN	0		428	0	1	9	871.44	0.017327	46.426	1519700	-0.00091665	1	63	71	AAATQPDAK	Q7KZF4
4	CON__ENSEMBL:ENSBTAP00000018574			NaN	NaN	20.6965	NaN	0	+	4	1	0	15	1631.77	0.011974	39.509	1699300	-0.0213951	1	247	261	AADFSDPAFLAHTNR	CON__ENSEMBL:ENSBTAP00000018574;A6QPP2
5	P55884	EIF3B	Eukaryotic translation initiation factor 3 subunit B	21.4245	NaN	21.4304	NaN	0		287	1	0	7	742.361	0.018058	70.912	5640800	-0.0205189	0	135	141	AAEAEPR	P55884
6	Q8WUM4	PDCD6IP	Programmed cell death 6-interacting protein	NaN	NaN	20.7733	NaN	0		450	0	1	7	746.381	0.015026	68.915	1792200	-0.00230141	0	42	48	AAEELSK	Q8WUM4
7	P49327	FASN	Fatty acid synthase	NaN	NaN	20.3525	NaN	0		261	0	1	8	906.445	0.014163	58.981	1338800	-0.0122678	1	2429	2436	AAEQYTPK	P49327
8	CON__P35908v2	KRT2	Keratin, type II cytoskeletal 2 epidermal	22.309	NaN	21.8437	NaN	0	+	32	1	0	9	778.372	0.0058111	71.501	8959700	-0.0258507	4	516	524	AAFGGSGGR	CON__P35908v2;CON__P35908;P35908
9	Q9UQ35	SRRM2	Serine/arginine repetitive matrix protein 2	NaN	NaN	20.1024	NaN	1		527	2	0	20	2174	8.5816e-05	41.86	1125700	-0.0371812	1	137	156	AAFGISDSYVDGSSFDPQRR	Q9UQ35
10	Q9Y230	RUVBL2	RuvB-like 2	20.6006	NaN	NaN	NaN	0		529	1	0	10	1057.6	0.0070213	53.968	1590000	0.0689066	1	55	64	AAGVVLEMIR	Q9Y230
11	Q92804	TAF15	TATA-binding protein-associated factor 2N	28.3647	26.1008	27.6927	NaN	0		233;458	0	1	9	1021.49	2.3142e-121	152.63	634520000	-0.0229881	3	298	306	AAIDWFDGK	Q92804;P35637
12	P35637	FUS	RNA-binding protein FUS	22.0552	NaN	NaN	NaN	1		233	0	2	17	1893.93	1.7177e-07	52.453	4358000	0.0149073	1	349	365	AAIDWFDGKEFSGNPIK	P35637
13	CON__Q0VCM5	ITIH1	Inter-alpha-trypsin inhibitor heavy chain H1	NaN	NaN	21.1162	NaN	0	+	36	1	0	12	1156.62	0.0075463	47.198	2273000	0.0479901	0	121	132	AAISGENAGLVR	CON__Q0VCM5;P19827
14	P34955			25.6179	25.6151	26.9223	22.7966	0	+	31	0	1	8	859.465	1.3446e-79	143.11	237350000	0.0297439	4	358	365	AALTIDEK	P34955;CON__P34955
15	Q969R5	L3MBTL2	Lethal(3)malignant brain tumor-like protein 2	23.4164	NaN	NaN	NaN	0		464	0	1	8	878.432	0.017976	57.463	11195000	-0.0120552	1	192	199	AAPVSCFK	Q969R5
16	P04075	ALDOA	Fructose-bisphosphate aldolase A	NaN	20.6131	21.675	NaN	0		111	0	1	8	936.455	0.020281	77.674	4952100	-0.015508	2	323	330	AAQEEYVK	P04075
17	P23588	EIF4B	Eukaryotic translation initiation factor 4B	NaN	21.1679	NaN	NaN	0		207	0	1	9	820.444	0.010705	63.565	2356000	0.0268984	1	357	365	AASIFGGAK	P23588
18	P23588	EIF4B	Eukaryotic translation initiation factor 4B	25.165	21.4544	25.1586	NaN	1		207	1	1	16	1530.82	0.011426	44.601	77948000	0.0712656	3	357	372	AASIFGGAKPVDTAAR	P23588
19	Q9Y3F4	STRAP	Serine-threonine kinase receptor-associated protein	NaN	NaN	21.0964	NaN	0		539	0	1	11	1036.52	0.0019652	45.022	2242100	0.00212562	1	74	84	AATAAADFTAK	Q9Y3F4
20	P07910	HNRNPC	Heterogeneous nuclear ribonucleoproteins C1/C2	25.3985	23.6477	24.8632	NaN	0		131	1	0	9	844.404	0.00027218	103.74	87889000	-0.0245312	6	65	73	AAVAGEDGR	P07910;P0DMR1;O60812;B7ZW38;B2RXH8
21	Q01844	EWSR1	RNA-binding protein EWS	26.4444	24.7541	26.2691	NaN	0		349	0	1	9	1021.49	8.8909e-91	145.63	200490000	-0.0229881	6	425	433	AAVEWFDGK	Q01844
22	Q9NR30	DDX21	Nucleolar RNA helicase 2	NaN	21.1289	NaN	NaN	0		501	1	0	9	912.539	0.022382	48.561	2293200	0.0794978	1	424	432	AAVIGDVIR	Q9NR30
23	P02081			24.9131	24.6434	25.0789	NaN	0	+	109	0	1	9	906.517	1.7075e-102	149.4	93241000	0.0604697	3	8	16	AAVTSLFAK	P02081;CON__Q3SX09
25	O00634	NTN3	Netrin-3	21.3367	NaN	NaN	NaN	0		59	0	1	12	1241.53	0.0056945	40.727	2648500	-0.0829774	1	373	384	ACDCHPVGAAGK	O00634;O95631
26	O43707	ACTN4	Alpha-actinin-4	19.7408	NaN	20.1067	NaN	1		75	2	0	22	2555.17	5.6412e-05	39.203	2005300	-0.0443142	2	792	813	ACLISLGYDVENDRQGEAEFNR	O43707
27	CON__ENSEMBL:ENSBTAP00000016046			21.4951	NaN	NaN	NaN	0	+	8	0	1	11	1211.55	0.00011473	60.59	2955800	-0.0480745	1	49	59	ACSLPYASESK	CON__ENSEMBL:ENSBTAP00000016046
28	Q13409	DYNC1I2	Cytoplasmic dynein 1 intermediate chain 2	19.6834	NaN	20.2799	NaN	0		379	1	0	10	1061.46	0.007981	67.993	2115100	-0.0657411	1	626	635	ADAEEEAATR	Q13409
29	Q06830	PRDX1	Peroxiredoxin-1	22.9214	NaN	NaN	NaN	0		357	1	0	8	893.424	0.0045276	96.492	7943700	-0.0266795	0	121	128	ADEGISFR	Q06830
30	P14868	DARS	Aspartate--tRNA ligase, cytoplasmic	NaN	NaN	21.0007	NaN	0		175	1	0	8	972.503	0.014551	60.76	2098200	0.015529	1	56	63	ADEVVWVR	P14868
31	O60506	SYNCRIP	Heterogeneous nuclear ribonucleoprotein Q	24.3117	24.9604	23.8736	22.3325	0		72;80	0	1	10	1093.47	0	210.6	74121000	-0.0753781	4	567	576	ADGYNQPDSK	O60506;O43390
32	Q86V81	ALYREF	THO complex subunit 4	NaN	NaN	22.2508	NaN	2		435	1	2	16	1876.94	2.3685e-09	67.136	4990500	0.0352769	0	2	17	ADKMDMSLDDIIKLNR	Q86V81
33	Q14204	DYNC1H1	Cytoplasmic dynein 1 heavy chain 1	21.4514	NaN	21.6056	NaN	0		391	0	1	9	886.476	0.0067411	78.516	6058600	0.0282179	2	3463	3471	ADLAAVEAK	Q14204
34	P34955			25.9667	26.126	27.2244	NaN	0	+	31	0	1	8	803.439	2.7177e-07	113.7	295630000	0.0293012	3	338	345	ADLSGITK	P34955;CON__P34955
35	Q969G3	SMARCE1	SWI/SNF-related matrix-associated actin-dependent regulator of chromatin subfamily E member 1	20.0029	NaN	NaN	NaN	0		462	1	0	10	1103.51	0.014139	48.283	1050700	-0.0381325	1	149	158	AEAALEEESR	Q969G3
36	P05787	KRT8	Keratin, type II cytoskeletal 8	21.342	20.7679	21.8796	NaN	1	+	23	0	2	20	2287.1	0.00021081	38.417	8302000	0.0121457	3	276	295	AEAESMYQIKYEELQSLAGK	P05787;CON__P05787;CON__H-INV:HIT000292931
37	Q14566	MCM6	DNA replication licensing factor MCM6	NaN	NaN	19.4012	NaN	0		394	0	1	12	1174.55	0.014379	36.334	692390	-0.0336958	1	230	241	AEAVESAQAGDK	Q14566
38	P15880	RPS2	40S ribosomal protein S2	26.906	NaN	26.2677	NaN	1		183	0	2	11	1332.64	9.4237e-05	67.519	206540000	-0.0146261	1	55	65	AEDKEWMPVTK	P15880
39	P62913	RPL11	60S ribosomal protein L11	NaN	NaN	21.1442	NaN	0		326	0	1	7	830.439	0.00051452	94.262	2317600	0.016547	0	79	85	AEEILEK	P62913
40	P11387	TOP1	DNA topoisomerase 1	NaN	NaN	20.6524	NaN	0		159	0	1	10	1111.56	0.009135	42.599	1648100	0.00366019	1	253	262	AEEVATFFAK	P11387
41	Q9Y2W1	THRAP3	Thyroid hormone receptor-associated protein 3	22.2588	NaN	21.4954	NaN	1		534	1	1	20	2378.99	6.749e-05	47.397	7974800	-0.146945	2	792	811	AEEYTEETEEREESTTGFDK	Q9Y2W1
42	P02769			26.7021	26.7407	28.2381	NaN	0	+	21	0	1	8	921.481	1.193e-12	119.17	537930000	0.0168668	4	249	256	AEFVEVTK	P02769;CON__P02769
43	P23246	SFPQ	Splicing factor, proline- and glutamine-rich	NaN	NaN	24.5964	NaN	0		203	1	0	9	1046.47	0.015874	42.109	25366000	-0.0511167	1	350	358	AELDDTPMR	P23246
45	P13797	PLS3	Plastin-3	NaN	NaN	21.0527	NaN	0		168	0	1	10	1119.52	0.0031022	76.827	2175200	-0.0319572	1	337	346	AESMLQQADK	P13797
46	P22314	UBA1	Ubiquitin-like modifier-activating enzyme 1	NaN	23.3724	24.2442	NaN	0		200	1	0	7	785.403	1.0507e-18	124.89	30730000	0.00188083	2	128	134	AEVSQPR	P22314
47	P23588	EIF4B	Eukaryotic translation initiation factor 4B	24.6357	NaN	25.1143	NaN	0		207	1	0	7	756.355	2.0783e-47	134.12	62388000	-0.0324357	1	280	286	AFGSGYR	P23588
48	P84103	SRSF3	Serine/arginine-rich splicing factor 3	23.2433	NaN	21.9738	NaN	0		342	1	0	9	1042.52	0.0042334	59.205	14049000	0.00405491	2	29	37	AFGYYGPLR	P84103
49	P17987	TCP1	T-complex protein 1 subunit alpha	22.8502	NaN	NaN	NaN	0		190	1	0	12	1410.66	0.0064904	41.401	7561500	-0.02488	1	469	480	AFHNEAQVNPER	P17987
50	P15880	RPS2	40S ribosomal protein S2	NaN	NaN	21.7546	NaN	0		183	0	1	17	1715.9	0.019117	27.208	3538300	0.0701909	1	126	142	AFVAIGDYNGHVGLGVK	P15880
51	Q8WW12	PCNP	PEST proteolytic signal-containing nuclear protein	NaN	20.9848	NaN	NaN	1		451	0	2	16	1538.76	0.0071978	46.408	2075200	0.00982253	0	17	32	AGAAGGPEEEAEKPVK	Q8WW12
52	Q7SIH1			22.094	22.0353	23.252	NaN	0	+	9	1	0	8	846.438	0.014813	75.213	18764000	0.00881003	2	769	776	AGALCLSR	Q7SIH1;CON__ENSEMBL:ENSBTAP00000024146
53	CON__Q3SX14	GSN	Gelsolin	NaN	NaN	21.5165	NaN	0	+	41	0	1	13	1318.69	1.3599e-07	73.985	3000000	0.0415184	1	584	596	AGALNSNDAFVLK	CON__Q3SX14;F1N1I6;P06396
54	P60712	ACTG1	Actin, cytoplasmic 2	25.196	25.509	25.7103	NaN	0		291	1	0	10	975.441	1.2554e-115	149.65	141090000	-0.0476945	2	19	28	AGFAGDDAPR	P60712;P63261;P60709;P63267;P68133;P68032;P62736;Q6S8J3;A5A3E0;P0CG38;P0CG39
55	P13639	EEF2	Elongation factor 2	23.3024	NaN	24.1902	NaN	0		167	1	0	8	757.445	0.019276	91.626	29487000	0.0562126	2	43	50	AGIIASAR	P13639
56	P23526	AHCY	Adenosylhomocysteinase	NaN	NaN	22.6273	NaN	0		205	0	1	9	1003.55	0.021046	44.447	6478600	0.0474697	1	95	103	AGIPVYAWK	P23526
57	Q99878	HIST1H2AJ	Histone H2A type 1-J	27.2647	25.2887	27.1045	NaN	0		145;146	1	0	9	943.524	1.5597e-84	144.83	346540000	0.0499291	4	22	30	AGLQFPVGR	Q99878;Q96KK5;Q9BTM1;Q16777;Q6FI13;P20671;P0C0S8;Q93077;Q7L7L0;P04908;Q96QV6;P16104;Q8IUE6;Q71UI9;P0C0S5
58	Q2UVX4			20.2874	NaN	NaN	NaN	0	+	39	1	0	9	995.467	0.022362	43.808	1279700	-0.0306918	1	681	689	AGQYSSDLR	Q2UVX4;CON__Q2UVX4
59	SCUBE2_WT	SCUBE2	Signal peptide, CUB and EGF-like domain-containing protein 2	NaN	24.6382	NaN	NaN	0		499	1	0	9	972.43	0.017199	72.485	26112000	-0.0572085	1	635	643	AGTYYDGAR	SCUBE2_WT;Q9NQ36;SCUBE2_DEGF
60	P06733	ENO1	Alpha-enolase	NaN	22.7029	NaN	NaN	1		121	1	1	20	2175.07	2.1703e-05	49.528	6827300	0.0265095	1	234	253	AGYTDKVVIGMDVAASEFFR	P06733
61	Q9BQA1	WDR77	Methylosome protein 50	23.4376	NaN	23.4996	NaN	0		481	0	1	15	1546.77	3.5633e-07	57.136	23221000	0.0159316	2	165	179	AHAAQVTCVAASPHK	Q9BQA1
62	P50990	CCT8	T-complex protein 1 subunit theta	NaN	NaN	21.976	NaN	0		268	0	1	14	1610.79	0.017113	32.734	4125200	0.0099184	1	139	152	AHEILPNLVCCSAK	P50990
63	Q00610	CLTC	Clathrin heavy chain 1	20.8504	NaN	NaN	NaN	0		344	0	1	9	1068.54	0.021046	44.447	1890600	0.00708615	1	611	619	AHIAQLCEK	Q00610;P53675
64	P62308	SNRPG	Small nuclear ribonucleoprotein G	23.708	NaN	NaN	NaN	0		6	0	1	7	790.434	0.015297	69.093	13703000	0.0301386	0	4	10	AHPPELK	P62308;A8MWD9
65	P15121	AKR1B1	Aldose reductase	21.0471	NaN	21.0218	NaN	1		177	0	2	22	2435.34	0.0026497	29.636	4295700	0.175631	2	156	177	AIGISNFNHLQVEMILNKPGLK	P15121
66	P60842	EIF4A1	Eukaryotic initiation factor 4A-I	NaN	NaN	22.6489	NaN	0		292	0	1	7	813.478	0.015747	69.39	6576700	0.0640455	0	62	68	AILPCIK	P60842
67	O43242	PSMD3	26S proteasome non-ATPase regulatory subunit 3	20.9397	NaN	20.9344	NaN	0		71	1	0	10	1178.59	2.1625e-07	105.57	4015300	0.0109991	0	297	306	AIQLEYSEAR	O43242
68	Q9BUJ2	HNRNPUL1	Heterogeneous nuclear ribonucleoprotein U-like protein 1	22.131	NaN	21.0346	NaN	1		486	1	1	14	1643.82	0.001025	59.898	6741000	0.0227144	2	528	541	AIVICPTDEDLKDR	Q9BUJ2
70	O94776	MTA2	Metastasis-associated protein MTA2	NaN	NaN	20.1865	NaN	0		94	1	0	9	1007.47	0.017909	53.166	1193300	-0.0328425	1	206	214	ALDCSSSIR	O94776
71	Q06210	GFPT1	Glutamine--fructose-6-phosphate aminotransferase [isomerizing] 1	20.711	20.137	20.8903	NaN	1		355	1	1	28	3273.57	0.00047642	22.981	4813100	0.0265965	3	68	95	ALDEEVHKQQDMDLDIEFDVHLGIAHTR	Q06210
72	P35998	PSMC2	26S protease regulatory subunit 7	21.3877	21.0167	21.3658	NaN	0		234	0	1	11	1156.63	4.9086e-12	98.033	7567800	0.0619025	3	24	34	ALDEGDIALLK	P35998
73	P11940	PABPC1	Polyadenylate-binding protein 1	21.4153	NaN	NaN	NaN	0		161	0	1	11	1265.63	0.015319	41.876	2796700	0.0103829	0	68	78	ALDTMNFDVIK	P11940;Q13310
74	P38159	RBMX	RNA-binding motif protein, X chromosome	25.5633	24.3633	25.3529	NaN	0		236	0	1	8	833.465	0.01748	89.55	114010000	0.0413101	3	23	30	ALEAVFGK	P38159
75	P19338	NCL	Nucleolin	26.6799	24.7617	26.642	NaN	0		193	0	1	8	843.507	0.017177	87.323	240670000	0.0785557	3	363	370	ALELTGLK	P19338
76	CON__P12763			28.5463	28.8325	29.8083	25.3382	0	+	26	1	0	8	815.414	1.2834e-79	143.23	1852600000	-0.00135934	7	238	245	ALGGEDVR	CON__P12763;P12763
77	Q8WZA9	IRGQ	Immunity-related GTPase family Q protein	NaN	NaN	19.4097	NaN	0		453	1	0	12	1127.63	0.0037428	38.086	696470	0.071162	1	533	544	ALGLASGELAAR	Q8WZA9
78	Q92499	DDX1	ATP-dependent RNA helicase DDX1	22.86	NaN	NaN	NaN	0		454	1	0	8	883.513	0.004145	72.138	7613000	0.0663009	2	289	296	ALIVEPSR	Q92499
79	O14818	PSMA7	Proteasome subunit alpha type-7	NaN	NaN	19.5553	NaN	0		62	0	1	11	1099.62	0.0056673	38.086	770410	0.0778968	1	194	204	ALLEVVQSGGK	O14818;Q8TAA3
80	P22314	UBA1	Ubiquitin-like modifier-activating enzyme 1	20.7156	NaN	NaN	NaN	1		200	1	1	17	1936.04	0.019789	25.558	1721900	0.107212	1	369	385	ALPAVQQNNLDEDLIRK	P22314
81	P09211	GSTP1	Glutathione S-transferase P	NaN	NaN	21.2256	NaN	1		139	0	2	20	2125.15	0.021194	24.3	2452100	0.135583	1	122	141	ALPGQLKPFETLLSQNQGGK	P09211
82	P40227	CCT6A	T-complex protein 1 subunit zeta	21.1942	NaN	23.0848	NaN	0		240	0	1	9	1075.59	0.007259	81.548	11296000	0.056589	2	130	138	ALQFLEEVK	P40227
84	P19338	NCL	Nucleolin	23.3094	NaN	23.3415	NaN	0		193	0	1	8	755.454	0.0096212	102.71	21024000	0.0666303	2	117	124	ALVATPGK	P19338
85	O43175	PHGDH	D-3-phosphoglycerate dehydrogenase	21.2937	NaN	NaN	NaN	0		70	0	1	19	2047.02	0.0012074	39.523	2570700	0.0340462	0	271	289	ALVDHENVISCPHLGASTK	O43175
86	Q9HB07	C12orf10	UPF0160 protein MYG1, mitochondrial	NaN	NaN	19.5237	NaN	0		495	1	0	10	1098.6	0.013114	41.029	753750	0.0579651	1	244	253	ALVEEALAQR	Q9HB07
87	P47897	QARS	Glutamine--tRNA ligase	NaN	NaN	20.1002	NaN	0		256	1	0	9	988.538	0.011531	47.082	1124000	0.042824	1	568	576	AMAVLESLR	P47897
88	P15259	PGAM2	Phosphoglycerate mutase 2	21.2777	21.0653	22.9228	NaN	0		180	0	1	10	974.486	0.0037544	71.501	12688000	-0.00274763	4	242	251	AMEAVAAQGK	P15259;P18669
89	O60506	SYNCRIP	Heterogeneous nuclear ribonucleoprotein Q	NaN	NaN	21.7546	NaN	0		80	0	1	8	908.373	0.018449	44.692	3538200	-0.0846636	1	387	394	AMEEMNGK	O60506
90	O60506	SYNCRIP	Heterogeneous nuclear ribonucleoprotein Q	NaN	20.6174	NaN	NaN	2		80	0	3	26	2931.4	0.021409	8.9676	1608600	0.0109657	1	387	412	AMEEMNGKDLEGENIEIVFAKPPDQK	O60506
91	P17980	PSMC3	26S protease regulatory subunit 6A	21.3968	NaN	NaN	NaN	1		189	1	1	20	2252.03	2.0796e-06	50.425	2761000	-0.0492407	1	174	193	AMEVDERPTEQYSDIGGLDK	P17980
92	P98179	RBM3	RNA-binding protein 3	22.8696	NaN	NaN	NaN	0		343	1	0	10	1048.46	0.0048631	66.621	7663700	-0.0615344	1	66	75	AMNGESLDGR	P98179
93	P22087	FBL	rRNA 2-O-methyltransferase fibrillarin	23.5281	22.8642	23.7647	NaN	1		198	0	2	20	2097	6.7012e-07	51.348	33984000	0.000211743	3	266	285	ANCIDSTASAEAVFASEVKK	P22087
94	P30048	PRDX3	Thioredoxin-dependent peroxide reductase, mitochondrial	20.8218	20.6659	20.6652	20.28	0		218	1	0	30	3449.62	1.3235e-24	52.971	6453100	-0.00570437	4	119	148	ANEFHDVNCEVVAVSVDSHFSHLAWINTPR	P30048
95	P30048	PRDX3	Thioredoxin-dependent peroxide reductase, mitochondrial	NaN	20.9754	NaN	20.5724	1		218	1	1	31	3577.72	0.0040932	10.511	3621000	0.030335	2	119	149	ANEFHDVNCEVVAVSVDSHFSHLAWINTPRK	P30048
96	Q14152	EIF3A	Eukaryotic translation initiation factor 3 subunit A	NaN	NaN	22.354	NaN	0		389	0	1	9	1005.51	0.01169	91.318	5360700	0.0105746	0	15	23	ANEFLEVGK	Q14152
97	Q13595	TRA2A	Transformer-2 protein homolog alpha	NaN	21.7417	NaN	NaN	0		382	1	0	9	961.429	0.0026986	59.35	3506800	-0.0535281	1	180	188	ANGMELDGR	Q13595;P62995
98	P23246	SFPQ	Splicing factor, proline- and glutamine-rich	NaN	NaN	25.5866	NaN	0		203	1	0	7	785.476	2.4508e-26	128.38	50388000	0.0746184	1	280	286	ANLSLLR	P23246
99	P10586	PTPRF	Receptor-type tyrosine-protein phosphatase F	NaN	22.9152	NaN	NaN	0		154	1	0	8	793.408	0.0082817	44.611	7909900	0.00328387	1	2	9	APEPAPGR	P10586
100	Q76LV2	HSP90AA1	Heat shock protein HSP 90-alpha	NaN	NaN	20.8077	NaN	0		130	1	0	9	1107.53	0.017524	42.109	1835400	-0.0145573	1	348	356	APFDLFENR	Q76LV2;P07900
101	P14618	PKM	Pyruvate kinase PKM	NaN	24.7039	25.1607	NaN	0		170	1	0	8	839.523	0.0011418	89.046	64835000	0.096707	1	448	455	APIIAVTR	P14618
102	P17844	DDX5	Probable ATP-dependent RNA helicase DDX5	24.1466	23.0501	23.87	NaN	0		188;459	1	0	12	1225.7	1.5888e-08	89.247	42589000	0.0992133	5	392	403	APILIATDVASR	P17844;Q92841
103	P35637	FUS	RNA-binding protein FUS	26.6051	NaN	27.3139	NaN	1		233	1	1	24	2251.97	1.4624e-298	163.72	268920000	-0.109413	3	449	472	APKPDGPGGGPGGSHMGGNYGDDR	P35637
104	Q00839	HNRNPU	Heterogeneous nuclear ribonucleoprotein U	NaN	22.6612	21.9578	NaN	0		345	0	1	7	772.39	0.00011589	91.093	10706000	-0.00514071	0	559	565	APQCLGK	Q00839
105	O60832	DKC1	H/ACA ribonucleoprotein complex subunit 4	NaN	NaN	20.5484	NaN	0		84	0	1	10	982.545	0.007354	68.224	1533500	0.0527746	0	434	443	APQVVAEAAK	O60832
106	P0DMV8	HSPA1A	Heat shock 70 kDa protein 1A	NaN	NaN	21.6478	NaN	0		149	1	0	14	1464.8	0.021404	46.408	3285800	0.0910658	1	329	342	AQIHDLVLVGGSTR	P0DMV8;P0DMV9
107	Q9Y265	RUVBL1	RuvB-like 1	20.9957	NaN	20.8637	NaN	0		531	0	1	22	2323.17	0.0050931	29.126	3999000	0.0569122	2	379	400	AQTEGINISEEALNHLGEIGTK	Q9Y265
108	P49327	FASN	Fatty acid synthase	21.8147	21.8405	NaN	NaN	0		261	1	0	10	1042.58	0.018741	39.305	7443900	0.0575224	2	1073	1082	AQVADVVVSR	P49327
109	P04264	KRT1	Keratin, type II cytoskeletal 1	28.1625	24.3467	27.101	NaN	0	+	112	0	1	9	1064.51	0	187.78	465730000	-0.0158374	3	356	364	AQYEDIAQK	P04264
110	CON__P13647	KRT5	Keratin, type II cytoskeletal 5	23.9088	20.7503	22.6486	NaN	0	+	28	1	0	9	1092.52	0.00013108	123.69	24087000	-0.0225722	3	344	352	AQYEEIANR	CON__P13647;P13647
111	P23588	EIF4B	Eukaryotic translation initiation factor 4B	22.4688	NaN	22.4103	NaN	1		207	2	0	14	1606.74	1.2182e-17	95.264	11379000	-0.041515	7	201	214	ARPATDSFDDYPPR	P23588
112	P14866	HNRNPL	Heterogeneous nuclear ribonucleoprotein L	NaN	NaN	20.553	NaN	2		174	1	2	24	2687.3	0.013141	12.554	1538400	0.028561	1	249	272	ASLNGADIYSGCCTLKIEYAKPTR	P14866
113	P07910	HNRNPC	Heterogeneous nuclear ribonucleoproteins C1/C2	22.5141	NaN	22.0539	NaN	0		131	0	1	7	732.377	0.0047192	90.777	10344000	-0.000276058	2	2	8	ASNVTNK	P07910;P0DMR1;O60812;B7ZW38;B2RXH8
114	Q06830	PRDX1	Peroxiredoxin-1	23.5175	NaN	25.0915	NaN	0		357	0	1	11	1163.56	9.5937e-138	152.34	47759000	-0.0107454	1	17	27	ATAVMPDGQFK	Q06830
115	P32119	PRDX2	Peroxiredoxin-2	23.0796	23.2628	24.6361	NaN	0		226	0	1	10	977.518	0.0026945	78.334	45002000	0.0285377	4	17	26	ATAVVDGAFK	P32119
116	P23526	AHCY	Adenosylhomocysteinase	22.1723	22.3284	22.7577	NaN	0		205	0	1	9	904.469	0.0040478	96.492	17085000	0.0127474	1	206	214	ATDVMIAGK	P23526
117	P02769			25.7322	25.5711	27.5614	NaN	0	+	21	0	1	7	817.418	8.8299e-30	128.75	303660000	0.0021353	2	562	568	ATEEQLK	P02769;CON__P02769
118	P15880	RPS2	40S ribosomal protein S2	NaN	NaN	23.0684	NaN	0		183	0	1	8	851.439	0.019425	71.379	8796200	0.00722121	0	239	246	ATFDAISK	P15880
119	P31942	HNRNPH3	Heterogeneous nuclear ribonucleoprotein H3	20.7508	NaN	NaN	NaN	0		223	0	1	21	2176.99	0.0075293	29.136	1764500	-0.0467543	1	233	253	ATGEADVEFVTHEDAVAAMSK	P31942
120	Q99832	CCT7	T-complex protein 1 subunit eta	NaN	22.5582	NaN	NaN	0		478	0	1	12	1202.65	5.6696e-05	75.294	6175900	0.0574475	1	56	67	ATISNDGATILK	Q99832
121	P61626	LYZ	Lysozyme C	NaN	23.3198	NaN	NaN	0		306	1	0	9	980.431	2.3142e-121	152.63	10470000	-0.0598264	2	60	68	ATNYNAGDR	P61626
122	Q9P0W8	SPATA7	Spermatogenesis-associated protein 7	26.2854	25.0162	24.0177	NaN	0		514	1	0	7	742.434	7.047e-103	122.15	132710000	0.0522186	7	9	15	ATSVLPR	Q9P0W8
123	P11142	HSPA8	Heat shock cognate 71 kDa protein	NaN	20.9792	NaN	NaN	0		158	0	1	7	790.371	0.015026	68.915	2067200	-0.0327075	0	551	557	ATVEDEK	P11142
124	Q01469	FABP5	Fatty acid-binding protein, epidermal	NaN	NaN	20.2076	NaN	0		347	1	0	9	1000.53	0.0083847	40.002	1210900	0.0299138	0	2	10	ATVQQLEGR	Q01469
125	P50990	CCT8	T-complex protein 1 subunit theta	22.3559	22.7805	23.5531	NaN	0		268	0	1	10	1064.51	6.4164e-05	89.355	24881000	-0.0158374	1	391	400	AVDDGVNTFK	P50990
126	Q6ZSZ5	ARHGEF18	Rho guanine nucleotide exchange factor 18	NaN	17.477	NaN	NaN	1		426	1	1	21	2433.06	0.021862	7.8971	182430	-0.0950102	0	784	804	AVESCPDEEEGPFSLPEEERK	Q6ZSZ5
127	P60712	ACTG1	Actin, cytoplasmic 2	NaN	NaN	25.8484	NaN	0		291	1	0	9	944.544	0.010479	63.48	60413000	0.0698608	1	29	37	AVFPSIVGR	P60712;P63261;P60709;P63267;P68133;P68032;P62736;Q6S8J3;A5A3E0;P0CG38
128	Q9H0B6	KLC2	Kinesin light chain 2	NaN	NaN	18.9602	NaN	0		493	1	0	10	1098.64	0.0095905	42.109	510030	0.0943339	1	23	32	AVIQGLETLR	Q9H0B6
129	P23528	CFL1	Cofilin-1	21.131	NaN	22.1495	NaN	1		206	0	2	11	1308.67	0.0027681	32.008	6948800	0.0327826	2	35	45	AVLFCLSEDKK	P23528
130	P26641	EEF1G	Elongation factor 1-gamma	24.0553	NaN	NaN	NaN	0		214	0	1	7	714.428	0.020553	62.717	17433000	0.0589534	1	202	208	AVLGEVK	P26641
131	Q00610	CLTC	Clathrin heavy chain 1	NaN	NaN	22.5101	NaN	0		344	0	1	7	827.418	0.021616	64.757	5973300	-0.00285845	1	1435	1441	AVNYFSK	Q00610
132	CON__P02666			25.1585	25.7743	26.1726	NaN	0	+	18	1	0	7	829.445	0.0010602	95.378	170480000	0.0230926	0	177	183	AVPYPQR	CON__P02666;P02666
133	Q8WUM4	PDCD6IP	Programmed cell death 6-interacting protein	NaN	NaN	20.9773	NaN	0		450	0	1	9	914.482	0.011092	77.058	2064400	0.0214831	1	502	510	AVQADGQVK	Q8WUM4
134	P11940	PABPC1	Polyadenylate-binding protein 1	22.8997	NaN	NaN	NaN	0		161	1	0	8	876.412	0.018335	60.76	7825100	-0.0307989	0	349	356	AVTEMNGR	P11940;Q13310;Q9H361;Q4VXU2
135	Q9Y490	TLN1	Talin-1	NaN	NaN	23.0392	NaN	0		542	1	0	8	871.488	0.0077333	92.692	8619800	0.0466803	0	1191	1198	AVTQALNR	Q9Y490
136	P62917	RPL8	60S ribosomal protein L8	20.8899	NaN	20.4603	NaN	0		327	1	0	11	940.545	0.00019243	72.485	3385700	0.072763	1	164	174	AVVGVVAGGGR	P62917
137	P23246	SFPQ	Splicing factor, proline- and glutamine-rich	26.1112	24.6014	25.4337	NaN	0		203;404	1	0	8	885.492	0	186.43	143260000	0.044655	4	400	407	AVVIVDDR	P23246;Q15233
138	Q12905	ILF2	Interleukin enhancer-binding factor 2	23.3601	22.2546	23.3233	NaN	1		368	0	2	8	960.492	2.6154e-22	123.69	26267000	0.00982079	0	357	364	AYEKPPEK	Q12905
139	Q15056	EIF4H	Eukaryotic translation initiation factor 4H	22.0918	NaN	21.6423	NaN	0		402	1	0	9	900.409	0.015321	69.998	7743200	-0.0452082	0	11	19	AYSSFGGGR	Q15056
140	P12004	PCNA	Proliferating cell nuclear antigen	21.6569	NaN	22.709	NaN	0		162	1	0	11	1260.61	0.00019171	76.465	10163000	-0.00664667	2	81	91	CAGNEDIITLR	P12004
141	P02769			22.4336	NaN	NaN	NaN	1	+	21	0	2	17	1926.79	0.016473	43.297	5664800	-0.135306	0	581	597	CCAADDKEACFAVEGPK	P02769;CON__P02769
142	P02769	ALB	Serum albumin	27.1248	26.9301	28.9726	NaN	0	+	20;21	1	0	9	1137.49	0	249.54	800980000	-0.0725683	5	499	507	CCTESLVNR	P02769;CON__P02769;CON__P02768-1;P02768
143	CON__P12763	AHSG	Alpha-2-HS-glycoprotein	26.564	27.2679	27.7483	24.4134	1	+	26	1	1	13	1464.62	1.505e-275	174.46	508620000	-0.098637	5	132	144	CDSSPDSAEDVRK	CON__P12763;P12763;P02765
144	Q8NHW5	RPLP0P6	60S acidic ribosomal protein P0-like	20.1765	NaN	20.9612	NaN	0		117	0	1	12	1265.61	0.0040978	47.823	3226400	-0.0147577	3	27	38	CFIVGADNVGSK	Q8NHW5;P05388
145	O95218	ZRANB2	Zinc finger Ran-binding domain-containing protein 2	20.4263	NaN	20.6166	NaN	0		96	1	0	8	936.424	0.014212	70.268	3016800	-0.0471707	1	20	27	CGNVNFAR	O95218
146	P06748	NPM1	Nucleophosmin	21.0522	NaN	21.3834	NaN	0		122	0	1	31	3379.46	6.3044e-05	25.275	4910100	-0.131151	2	104	134	CGSGPVHISGQHLVAVEEDAESEDEEEEDVK	P06748
147	P63162	SNRPN	Small nuclear ribonucleoprotein-associated protein N	NaN	NaN	22.1661	NaN	0		172	1	0	7	860.417	0.018771	83.614	4706100	-0.0183559	0	19	25	CILQDGR	P63162;P14678
148	G3X6N3			22.791	NaN	NaN	NaN	0	+	34	0	1	7	761.411	0.019983	63.148	7257500	0.020311	1	663	669	CLASIAK	G3X6N3;CON__Q0IIK2;CON__Q29443;Q29443
149	Q99613	EIF3C	Eukaryotic translation initiation factor 3 subunit C	20.6006	NaN	NaN	NaN	0		7	0	1	10	1236.61	0.0088922	43.246	1590000	-0.002814	1	79	88	CLEEFELLGK	Q99613;B5ME19
150	G3X6N3			22.5311	22.2064	23.9113	NaN	0	+	34	0	1	13	1395.65	5.0439e-08	64.297	26678000	-0.0293428	4	217	229	CLMEGAGDVAFVK	G3X6N3;CON__Q0IIK2;CON__Q29443;Q29443
151	Q9P0W0	IFNK	Interferon kappa	21.4151	NaN	21.4137	NaN	1		513	2	0	29	3439.83	0.016436	5.4865	5590000	0.207142	2	11	39	CLWLEILMGIFIAGTLSLDCNLLNVHLRR	Q9P0W0
152	P11142	HSPA8	Heat shock cognate 71 kDa protein	NaN	NaN	21.0431	NaN	0		158	0	1	10	1303.62	0.00027338	80.231	2160700	-0.0165948	0	574	583	CNEIINWLDK	P11142
153	P12883	MYH7	Myosin-7	20.3188	NaN	NaN	NaN	0		5	1	0	9	1016.51	0.013501	70.919	1307900	-0.000279581	0	695	703	CNGVLEGIR	P12883;P13535;Q9UKX3;Q9Y623;P13533;P12882;P11055;Q9UKX2;P35579;P35749;P35580;A7E2Y1;Q7Z406
154	CON__P12763	AHSG	Alpha-2-HS-glycoprotein	27.9179	28.3659	29.2607	NaN	0	+	26	0	1	7	846.427	2.2439e-234	170.87	1242700000	-0.00241819	5	219	225	CNLLAEK	CON__P12763;P12763;P02765
155	P62306	SNRPF	Small nuclear ribonucleoprotein F	22.1487	NaN	21.9446	NaN	0		313	1	0	8	1050.53	0.014287	88.029	8686100	0.00480632	2	66	73	CNNVLYIR	P62306
156	SCUBE2_WT	SCUBE2	Signal peptide, CUB and EGF-like domain-containing protein 2	NaN	NaN	27.1953	NaN	1		499	1	1	12	1397.58	2.8541e-05	62.408	153670000	-0.10127	1	34	45	CSCKPGYQGEGR	SCUBE2_WT;Q9NQ36;SCUBE2_fragment_Dcub
157	P09874	PARP1	Poly [ADP-ribose] polymerase 1	NaN	21.3585	NaN	NaN	0		142	0	1	7	819.38	0.020553	62.717	2688800	-0.037261	1	24	30	CSESIPK	P09874
158	P07737	PFN1	Profilin-1	NaN	20.3642	20.7672	NaN	1	+	127	2	0	19	2240.06	0.0093398	31.111	3134300	-0.0138741	2	71	89	CSVIRDSLLQDGEFSMDLR	P07737
159	P55265	ADAR	Double-stranded RNA-specific adenosine deaminase	21.3095	21.0701	21.71	NaN	2		286	1	2	24	2687.3	2.0278e-08	38.237	8231100	0.0245401	1	893	916	CVKGDSLSLKGETVNDCHAEIISR	P55265
160	P84095	RHOG	Rho-related GTP-binding protein RhoG	NaN	20.9614	21.6964	NaN	0		178	0	1	11	1059.54	0.0047503	57.96	5440200	0.010892	1	6	16	CVVVGDGAVGK	P84095;P60953;P63000;P60763;P15153;P17081;Q9H4E5
161	CON__P13645	KRT10	Keratin, type I cytoskeletal 10	22.6293	NaN	23.6214	NaN	0	+	27	0	1	9	1108.48	0.0042845	76.827	19393000	-0.0673631	2	335	343	DAEAWFNEK	CON__P13645;P13645;CON__Q7Z3Y7;CON__Q148H6;Q7Z3Y7;Q7Z3Z0;CON__Q7Z3Y8;Q7Z3Y8;CON__Q7Z3Z0
162	Q13242	SRSF9	Serine/arginine-rich splicing factor 9	19.8051	NaN	NaN	NaN	0		373	1	0	9	1008.45	0.014567	54.157	916040	-0.0526489	1	64	72	DAEDAIYGR	Q13242
163	Q07955	SRSF1	Serine/arginine-rich splicing factor 1	21.3104	NaN	21.2105	NaN	0		360	1	0	9	994.436	0.013244	74.127	5027200	-0.0618517	3	66	74	DAEDAVYGR	Q07955
166	Q92945	KHSRP	Far upstream element-binding protein 2	NaN	NaN	21.6555	NaN	0		460	1	0	9	991.472	0.0058111	60.436	3303400	-0.0237688	1	72	80	DAFADAVQR	Q92945
167	P07741	APRT	Adenine phosphoribosyltransferase	NaN	NaN	20.3075	NaN	0		128	1	0	8	884.435	0.014163	58.981	1297700	-0.0116455	1	115	122	DALEPGQR	P07741
168	P62701	RPS4X	40S ribosomal protein S4, X isoform	NaN	20.2936	20.0102	NaN	0		317	1	0	10	1051.47	0.00478	76.827	2341200	-0.0553897	3	212	221	DANGNSFATR	P62701;Q8TD47;P22090
169	P05455	SSB	Lupus La protein	22.4084	NaN	22.4655	NaN	0		118	1	0	10	1113.55	0.0026112	74.127	11358000	0.000449837	2	288	297	DANNGNLQLR	P05455
170	P81605	DCD	Dermcidin	24.7845	NaN	23.8149	NaN	0		339	0	1	11	1160.56	6.2797e-09	91.584	43656000	-0.0177581	3	86	96	DAVEDLESVGK	P81605
171	P17987	TCP1	T-complex protein 1 subunit alpha	NaN	22.84	NaN	NaN	0		190	0	1	8	903.448	0.016952	57.811	7508100	-0.00718434	1	146	153	DCLINAAK	P17987
172	Q9UNX3	RPL26L1	60S ribosomal protein L26-like 1	21.3737	20.4888	20.6501	NaN	0		301	1	0	8	958.472	0.0088853	93.262	5834200	-0.00892297	3	52	59	DDEVQVVR	Q9UNX3;P61254
173	O14744	PRMT5	Protein arginine N-methyltransferase 5	NaN	NaN	23.0248	NaN	0		61	0	1	20	2276.99	9.2723e-05	46.159	8534300	-0.0953361	1	165	184	DDIIENAPTTHTEEYSGEEK	O14744
174	P02769			25.8794	25.7341	27.4352	NaN	0	+	21	0	1	8	885.408	1.3841e-12	118.89	299020000	-0.0393108	3	131	138	DDSPDLPK	P02769;CON__P02769
175	O00148	DDX39A	ATP-dependent RNA helicase DDX39A	NaN	NaN	20.7627	NaN	1		51	0	2	7	859.465	0.012724	62.714	1779100	0.0297439	1	156	162	DEEVLKK	O00148;Q13838
176	Q8NC51	SERBP1	Plasminogen activator inhibitor 1 RNA-binding protein	23.0924	22.3179	NaN	NaN	0		443	0	1	8	917.434	0.018514	77.058	14171000	-0.0278281	2	229	236	DELTESPK	Q8NC51
177	P34955			23.682	23.0486	24.6035	NaN	0	+	31	0	1	11	1317.62	0	209.1	47625000	-0.0260103	5	229	239	DFHVDEQTTVK	P34955;CON__P34955
178	O00148	DDX39A	ATP-dependent RNA helicase DDX39A	NaN	NaN	18.4713	NaN	1		51	1	1	10	1242.73	0.017066	49.813	363420	0.121951	1	48	57	DFLLKPELLR	O00148;Q13838
179	Q08211	DHX9	ATP-dependent RNA helicase A	22.6545	NaN	NaN	NaN	0		362	1	0	8	1024.53	0.014595	60.961	6602000	0.0228947	1	64	71	DFVNYLVR	Q08211
180	F1MNV5			20.2332	NaN	21.508	NaN	0	+	12	1	0	8	958.487	0.021635	65.252	4214900	0.00632614	2	254	261	DFVQPPTR	F1MNV5;CON__Q2KJ62;CON__P01044-1
181	Q9P258	RCC2	Protein RCC2	19.8213	NaN	NaN	NaN	0		516	1	0	13	1404.81	0.017492	43.512	926440	0.122687	1	321	333	DGQILPVPNVVVR	Q9P258
182	Q14444	CAPRIN1	Caprin-1	NaN	22.5688	NaN	NaN	0		392	0	1	8	998.446	0.0089041	83.614	6221500	-0.0535257	0	668	675	DGYQQNFK	Q14444
183	Q58D62			NaN	NaN	23.3884	NaN	0	+	44	1	0	9	1035.53	0.00038999	103.74	10980000	0.0185627	0	58	66	DGYVLSLNR	Q58D62;CON__Q58D62
184	P63220	RPS21	40S ribosomal protein S21	21.7147	NaN	NaN	NaN	1		330	1	1	18	1968.97	0.021209	26.474	3441700	0.0229976	1	28	45	DHASIQMNVAEVDKVTGR	P63220
185	P0C0L5	C4B	Complement C4-B	22.8857	NaN	NaN	NaN	0		144	0	1	9	1037.55	3.6182e-59	135	7749600	0.0332855	0	1043	1051	DHAVDLIQK	P0C0L5;P0C0L4
186	SCUBE2_WT	SCUBE2	Signal peptide, CUB and EGF-like domain-containing protein 2	NaN	NaN	22.5804	NaN	0		499	1	0	8	1035.43	9.0393e-28	126.67	6271800	-0.0871744	2	286	293	DIDECQTR	SCUBE2_WT;Q9NQ36;SCUBE2_fragment_Dcub
187	P50990	CCT8	T-complex protein 1 subunit theta	22.5514	21.8647	23.52	NaN	0		268	1	0	10	1145.59	0.0019681	88.948	21994000	0.0258449	3	156	165	DIDEVSSLLR	P50990
188	Q9BPU6	DPYSL5	Dihydropyrimidinase-related protein 5	24.7461	NaN	NaN	NaN	0		480	1	0	7	714.402	0.00012598	91.584	28140000	0.0338129	0	183	189	DIGAIAR	Q9BPU6
189	P46777	RPL5	60S ribosomal protein L5	21.4853	NaN	NaN	NaN	0		253	1	0	10	1221.62	0.0086144	85.064	2935700	0.0156484	1	59	68	DIICQIAYAR	P46777
190	P12956	XRCC6	X-ray repair cross-complementing protein 6	22.5455	23.2022	NaN	22.9743	2		165	2	1	26	3070.55	1.0718e-05	36.256	24013000	0.0934228	3	219	244	DIISIAEDEDLRVHFEESSKLEDLLR	P12956
192	A6H8Y1	BDP1	Transcription factor TFIIIB component B homolog	23.7279	NaN	NaN	NaN	1		3	0	2	11	1215.65	0.015172	37.476	13893000	0.0541088	1	1261	1271	DIPIMEKVSGK	A6H8Y1
193	G3X6N3			NaN	NaN	22.1193	NaN	1	+	34	0	2	8	949.454	0.0034616	109.11	4556000	-0.0228676	0	618	625	DKATCVEK	G3X6N3;CON__Q0IIK2;CON__Q29443;Q29443
194	Q9BS26	ERP44	Endoplasmic reticulum resident protein 44	NaN	NaN	20.171	NaN	0		483	1	0	10	1145.59	0.012261	57.96	1180500	0.0258449	1	149	158	DLAEITTLDR	Q9BS26
195	P15498	VAV1	Proto-oncogene vav	NaN	NaN	16.8468	NaN	0		181	0	1	10	1174.57	0.0084422	44.447	117870	-0.0150774	1	365	374	DLAQCVNEVK	P15498
196	P13639	EEF2	Elongation factor 2	23.0206	NaN	23.6647	NaN	1		167	0	2	13	1566.77	1.2425e-16	94.191	21808000	0.0104779	2	560	572	DLEEDHACIPIKK	P13639
197	O60506	SYNCRIP	Heterogeneous nuclear ribonucleoprotein Q	25.5668	NaN	24.6116	NaN	1		80	0	2	18	2041.04	3.7473e-20	74.519	75336000	0.0579091	2	395	412	DLEGENIEIVFAKPPDQK	O60506
198	P12277	CKB	Creatine kinase B-type	20.324	NaN	21.3674	NaN	0		164	1	0	10	1231.61	0.0036037	56.729	4017900	0.00192772	2	87	96	DLFDPIIEDR	P12277
199	Q00839	HNRNPU	Heterogeneous nuclear ribonucleoprotein U	25.1694	NaN	24.3966	NaN	0		345	0	1	9	1020.56	2.4714e-22	123.98	59821000	0.0509374	4	627	635	DLPEHAVLK	Q00839
200	P12004	PCNA	Proliferating cell nuclear antigen	21.4557	NaN	22.3775	NaN	0		162	0	1	15	1583.8	0.010945	39.005	8325000	0.0291948	2	150	164	DLSHIGDAVVISCAK	P12004
201	P60712	ACTG1	Actin, cytoplasmic 2	NaN	23.0838	NaN	NaN	0		291	0	1	8	997.479	0.015686	66.682	8890200	-0.019807	1	184	191	DLTDYLMK	P60712;P63261;P60709;P63267;P68133;P68032;P62736;Q562R1
202	O15020	SPTBN2	Spectrin beta chain, non-erythrocytic 2	NaN	NaN	24.7759	NaN	0		64	1	0	7	744.413	0.0075504	85.061	28727000	0.0305727	0	672	678	DLTGALR	O15020
204	O15371	EIF3D	Eukaryotic translation initiation factor 3 subunit D	23.4615	22.8328	NaN	NaN	0		66	0	1	9	1111.5	0.010408	68.224	19022000	-0.050459	0	27	35	DMPYQPFSK	O15371
205	Q13347	EIF3I	Eukaryotic translation initiation factor 3 subunit I	NaN	NaN	20.9165	NaN	0		377	0	1	10	1129.51	0.010855	46.158	1979200	-0.0448099	0	199	208	DMTMFVTASK	Q13347
206	P62805	HIST1H4A	Histone H4	23.0613	NaN	23.0868	NaN	0		319	0	1	8	887.471	0.005067	101.6	17662000	0.0230091	3	25	32	DNIQGITK	P62805
207	P62805	HIST1H4A	Histone H4	26.4191	NaN	26.0447	NaN	1		319	1	1	12	1324.75	3.0698e-58	132.17	158950000	0.0969152	0	25	36	DNIQGITKPAIR	P62805
208	P0DMV8	HSPA1A	Heat shock 70 kDa protein 1A	NaN	NaN	22.8705	NaN	0		149;185	1	0	7	800.414	0.00058562	94.407	7668500	0.00587486	0	452	458	DNNLLGR	P0DMV8;P0DMV9;P34931;P17066
209	Q76LV2	HSP90AA1	Heat shock protein HSP 90-alpha	NaN	21.8733	23.1211	NaN	0		130	0	1	11	1187.5	0.00019722	57.859	12965000	-0.0911536	2	622	632	DNSTMGYMAAK	Q76LV2;P07900
210	P08621	SNRNP70	U1 small nuclear ribonucleoprotein 70 kDa	20.2871	NaN	NaN	NaN	0		135	0	1	11	1280.7	0.0028785	47.823	1279500	0.072517	1	17	27	DPIPYLPPLEK	P08621
211	O14744	PRMT5	Protein arginine N-methyltransferase 5	21.2209	NaN	20.9409	NaN	0		61	1	0	8	973.429	0.010296	63.565	4457200	-0.0590481	2	527	534	DPMIDNNR	O14744
212	P49327	FASN	Fatty acid synthase	NaN	21.1876	21.2918	NaN	0		261	1	0	9	1068.52	6.3383e-05	107.66	4955600	-0.0115322	0	1172	1180	DPSQQELPR	P49327
213	P14618	PKM	Pyruvate kinase PKM	NaN	22.5393	NaN	21.9967	1		170	1	1	23	2602.25	4.1257e-42	80.156	10280000	0.0115521	2	476	498	DPVQEAWAEDVDLRVNFAMNVGK	P14618
214	P60842	EIF4A1	Eukaryotic initiation factor 4A-I	NaN	NaN	22.2427	NaN	0		292	0	1	9	1168.58	0.0077666	61.962	4962700	-0.00110596	1	194	202	DQIYDIFQK	P60842
215	Q76LV2	HSP90AA1	Heat shock protein HSP 90-alpha	23.2327	23.5998	24.8955	NaN	0		130	1	0	11	1234.59	0	213.8	53779000	-0.0136988	3	501	511	DQVANSAFVER	Q76LV2;P07900
216	P09874	PARP1	Poly [ADP-ribose] polymerase 1	NaN	19.7106	21.3612	NaN	0		142	1	0	9	1060.5	0.019429	52.716	3551700	-0.0241635	2	807	815	DSEEAEIIR	P09874
217	Q14011	CIRBP	Cold-inducible RNA-binding protein	21.4543	21.2248	NaN	NaN	0		387	0	0	11	1300.48	0.000123	72.643	5324100	-0.153834	2	162	172	DSYDSYATHNE	Q14011
218	P38159	RBMX	RNA-binding motif protein, X chromosome	24.7189	24.6799	24.5853	NaN	0		236	1	0	8	847.382	1.9323e-07	114.59	79664000	-0.0473651	4	188	195	DSYGGPPR	P38159;Q96E39
219	P60712	ACTG1	Actin, cytoplasmic 2	23.9858	24.1218	24.7122	NaN	0		291	0	1	11	1197.52	1.0478e-08	126.31	62355000	-0.0758957	0	51	61	DSYVGDEAQSK	P60712;P63261;P60709;P63267;P68133;P68032;P62736
220	Q14974	KPNB1	Importin subunit beta-1	NaN	NaN	20.9451	NaN	0		396	1	0	9	975.477	0.022336	51.854	2018800	-0.0113257	1	426	434	DTAAWTVGR	Q14974
221	P0DP25			NaN	NaN	21.2388	NaN	0		150	1	0	9	1092.46	0.012554	71.379	2474600	-0.0854183	2	79	87	DTDSEEEIR	P0DP25;P0DP24;P0DP23
223	Q7SIH1			21.6363	NaN	22.3818	NaN	0	+	9	1	0	13	1286.68	1.0999e-06	69.979	8724500	0.0511553	1	777	789	DTGLGLSPTASLR	Q7SIH1;CON__ENSEMBL:ENSBTAP00000024146
224	Q99873	PRMT1	Protein arginine N-methyltransferase 1	NaN	NaN	22.0199	NaN	1		479	0	2	15	1635.91	6.3258e-13	63.037	4252500	0.11582	1	229	243	DVAIKEPLVDVVDPK	Q99873
225	P53621	COPA	Coatomer subunit alpha	NaN	21.1858	NaN	NaN	0		279	1	0	8	930.496	0.0088905	60.788	2385400	0.0276584	2	351	358	DVAVMQLR	P53621
226	P05787	KRT8	Keratin, type II cytoskeletal 8	20.5785	NaN	NaN	NaN	1	+	23	1	1	15	1796.83	0.016169	30.961	1565800	-0.0414608	1	199	213	DVDEAYMNKVELESR	P05787;CON__P05787;CON__H-INV:HIT000292931
227	P04264	KRT1	Keratin, type II cytoskeletal 1	25.8379	20.9808	24.6271	NaN	0	+	112	0	1	9	998.438	0.0026986	80.219	87959000	-0.0613846	5	290	298	DVDGAYMTK	P04264;CON__P04264
228	P55072	VCP	Transitional endoplasmic reticulum ATPase	NaN	NaN	21.744	NaN	0		285	0	1	9	1048.54	0.018558	71.501	3512300	0.0217462	1	669	677	DVDLEFLAK	P55072
230	CON__P35908v2	KRT2	Keratin, type II cytoskeletal 2 epidermal	NaN	NaN	23.4744	NaN	0	+	32	0	1	9	1067.5	3.8697e-05	96.492	11655000	-0.035302	1	288	296	DVDNAYMIK	CON__P35908v2;CON__P35908;P35908
231	Q71U36	TUBA1A	Tubulin alpha-1A chain	25.1593	25.5182	25.0787	NaN	0		335;482	0	1	10	1014.57	2.7279e-08	107.21	120960000	0.0642573	3	327	336	DVNAAIATIK	Q71U36;P68363;P0DPH8;P0DPH7;Q6PEY2;Q9BQE3
232	P62280	RPS11	40S ribosomal protein S11	21.0274	NaN	21.2073	NaN	1		312	1	1	18	1985.03	0.0050759	34.094	4558700	0.0720639	2	119	136	DVQIGDIVTVGECRPLSK	P62280
233	Q08211	DHX9	ATP-dependent RNA helicase A	23.3827	22.8278	23.1407	NaN	0		362	1	0	10	1174.6	7.4268e-05	88.948	27630000	0.0179221	7	529	538	DVVQAYPEVR	Q08211
234	P38159	RBMX	RNA-binding motif protein, X chromosome	25.3626	NaN	25.0568	23.4317	0		236	1	0	7	848.439	2.353e-17	121.29	89358000	0.0089354	2	204	210	DVYLSPR	P38159;Q96E39
235	O14744	PRMT5	Protein arginine N-methyltransferase 5	24.8009	NaN	24.0353	NaN	0		61	0	1	9	1044.56	0.0080607	79.469	46422000	0.0398974	2	77	85	DWNTLIVGK	O14744
236	O60506	SYNCRIP	Heterogeneous nuclear ribonucleoprotein Q	21.2986	NaN	NaN	NaN	0		80	1	0	10	1311.59	0.0064459	52.79	2579400	-0.0549298	1	372	381	DYAFIHFDER	O60506
237	P61978	HNRNPK	Heterogeneous nuclear ribonucleoprotein K	23.4885	22.3446	22.8551	21.879	0		307	1	0	8	997.381	1.0736e-07	114.78	28538000	-0.117685	9	279	286	DYDDMSPR	P61978
238	CON__ENSEMBL:ENSBTAP00000018574			20.7449	19.669	21.7691	NaN	0	+	4	1	0	9	1020.52	0.010625	65.038	6164700	0.0145687	5	399	407	DYDLVGALR	CON__ENSEMBL:ENSBTAP00000018574;A6QPP2
239	Q2UVX4			NaN	NaN	21.1633	NaN	0	+	39	1	0	10	1161.57	0.0092012	70.919	2348500	-0.00771784	2	1244	1253	DYDTTPPVVR	Q2UVX4;CON__Q2UVX4
240	P22626	HNRNPA2B1	Heterogeneous nuclear ribonucleoproteins A2/B1	21.0201	20.5265	21.723	NaN	1		202	1	1	18	2219.06	2.3635e-08	56.959	7098500	0.00262554	2	130	147	DYFEEYGKIDTIEIITDR	P22626
241	P26599	PTBP1	Polypyrimidine tract-binding protein 1	21.8268	NaN	22.738	NaN	0		211	1	0	9	1057.49	0.010705	85.212	10715000	-0.0323407	2	455	463	DYGNSPLHR	P26599
242	Q14444	CAPRIN1	Caprin-1	22.0446	NaN	NaN	NaN	0		392	1	0	7	887.377	0.015812	69.432	4326000	-0.0708481	0	661	667	DYSGYQR	Q14444
243	P62258	YWHAE	14-3-3 protein epsilon	21.1255	20.6146	22.6329	NaN	0		310	0	1	11	1193.59	7.5956e-05	93.649	10397000	0.00376486	0	143	153	EAAENSLVAYK	P62258
244	P61081	UBE2M	NEDD8-conjugating enzyme Ubc12	NaN	NaN	21.5231	NaN	0		296	1	0	10	1142.57	0.0095905	42.109	3013600	0.0024185	1	148	157	EAAEVLQNNR	P61081
245	Q09028	RBBP4	Histone-binding protein RBBP4	19.3148	NaN	19.7685	NaN	0		367	1	0	11	1250.54	0.0013607	45.997	1545300	-0.0737388	2	5	15	EAAFDDAVEER	Q09028
246	O60506	SYNCRIP	Heterogeneous nuclear ribonucleoprotein Q	24.7066	23.1278	24.1113	NaN	0		72;80	0	1	8	844.429	1.0563e-69	139.68	54668000	0.000609326	1	214	221	EAAQEAVK	O60506;O43390
247	P02769			23.9512	23.1936	26.1726	NaN	0	+	21	0	1	10	1106.51	5.2364e-19	117.89	101450000	-0.042348	6	588	597	EACFAVEGPK	P02769;CON__P02769
248	Q9Y265	RUVBL1	RuvB-like 1	21.1097	NaN	21.1009	NaN	0		531	0	1	11	1229.67	0.0026195	52.79	4511700	0.0633117	2	47	57	EACGVIVELIK	Q9Y265
249	P14625	HSP90B1	Endoplasmin	20.0217	NaN	21.2884	NaN	0		171	1	0	10	1149.53	0.005285	70.056	3625600	-0.0385666	1	548	557	EAESSPFVER	P14625
250	Q07955	SRSF1	Serine/arginine-rich splicing factor 1	21.1512	NaN	NaN	NaN	0		360	1	0	12	1416.6	0.0061896	45.997	2328900	-0.0936558	1	143	154	EAGDVCYADVYR	Q07955
251	Q8NC51	SERBP1	Plasminogen activator inhibitor 1 RNA-binding protein	26.3366	25.454	25.3788	25.7429	0		443	0	1	13	1012.49	1.3525e-09	81.338	230490000	-0.0119749	4	40	52	EAGGGGVGGPGAK	Q8NC51
252	P06868			NaN	NaN	21.0393	NaN	0	+	24	0	1	10	1148.62	0.010847	53.751	2155000	0.050608	0	720	729	EAHLPVIENK	P06868;E1B726;CON__P06868
253	Q00610	CLTC	Clathrin heavy chain 1	NaN	NaN	22.0454	NaN	0		344	0	1	8	937.476	0.022255	56.011	4328500	0.00442372	1	1123	1130	EAIDSYIK	Q00610
254	P78371	CCT2	T-complex protein 1 subunit beta	NaN	NaN	23.4777	NaN	0		337	0	1	16	1655.8	0.017397	45.33	11681000	-0.00142397	1	139	154	EALLSSAVDHGSDEVK	P78371
255	P19338	NCL	Nucleolin	25.954	NaN	25.4128	NaN	0		193	0	1	8	934.418	1.2874e-239	173.59	109670000	-0.0520021	2	538	545	EALNSCNK	P19338
256	P19338	NCL	Nucleolin	23.3214	NaN	NaN	NaN	2		193	0	3	21	2345.12	2.6541e-13	57.989	10482000	0.00217073	2	628	648	EAMEDGEIDGNKVTLDWAKPK	P19338
257	P17844	DDX5	Probable ATP-dependent RNA helicase DDX5	22.4151	21.2194	21.4939	NaN	0		188	0	1	9	983.504	0.0039587	91.906	10987000	0.011197	0	462	470	EANQAINPK	P17844
258	O00303	EIF3F	Eukaryotic translation initiation factor 3 subunit F	22.6323	NaN	22.5621	NaN	0		55	1	0	18	1961	1.3955e-42	93.765	12694000	0.0545941	2	193	210	EAPNPIHLTVDTSLQNGR	O00303
259	P78371	CCT2	T-complex protein 1 subunit beta	20.1477	NaN	NaN	NaN	0		337	0	1	10	1097.51	0.019663	39.022	1161600	-0.0385422	1	432	441	EAVAMESYAK	P78371
260	P02769			25.2386	24.4795	NaN	NaN	1	+	21	0	2	10	1290.59	0.0020796	85.958	62981000	-0.0388655	0	300	309	ECCDKPLLEK	P02769;CON__P02769
261	P02769			NaN	NaN	22.7984	NaN	0	+	21	1	0	14	1748.66	1.1623e-06	57.136	7294800	-0.189128	1	267	280	ECCHGDLLECADDR	P02769;CON__P02769
262	Q71U36	TUBA1A	Tubulin alpha-1A chain	23.8829	23.3203	23.5367	NaN	0		335;482	1	0	9	1022.44	1.6682e-165	158.36	38112000	-0.0685866	4	97	105	EDAANNYAR	Q71U36;P68363;P68366;P0DPH8;P0DPH7;Q9NY65;A6NHL2;Q9BQE3
263	Q14152	EIF3A	Eukaryotic translation initiation factor 3 subunit A	20.8415	NaN	NaN	NaN	0		389	1	0	18	2003.97	0.0033329	44.294	1879000	0.0116465	1	503	520	EDAPIGPHLQSMPSEQIR	Q14152
264	P50990	CCT8	T-complex protein 1 subunit theta	NaN	NaN	22.7849	NaN	0		268	1	0	11	1172.64	8.1009e-09	105.4	7226900	0.0606876	0	368	378	EDGAISTIVLR	P50990
265	P67809	YBX1	Nuclease-sensitive element-binding protein 1	21.1362	NaN	19.2381	NaN	2		333	2	1	24	2783.2	0.0061678	19.897	2923200	-0.122387	2	257	280	EDGNEEDKENQGDETQGQQPPQRR	P67809
266	P47813	EIF1AX	Eukaryotic translation initiation factor 1A, X-chromosomal	20.1733	NaN	19.9901	NaN	0		60	0	1	11	1278.61	0.00011848	60.973	2223800	-0.0189643	1	30	40	EDGQEYAQVIK	P47813;O14602
267	Q96SI9	STRBP	Spermatid perinuclear RNA-binding protein	21.2783	NaN	NaN	NaN	0		474	1	0	12	1376.68	0.017257	44.299	2543400	0.00640285	0	304	315	EDITHSAQHALR	Q96SI9
268	Q12906	ILF3	Interleukin enhancer-binding factor 3	NaN	NaN	25.4284	NaN	0		369	1	0	12	1367.68	3.4544e-07	83.397	45157000	0.0102087	1	312	323	EDITQSAQHALR	Q12906
269	P63241	EIF5A	Eukaryotic translation initiation factor 5A-1	21.5116	NaN	21.2772	NaN	1		331	1	1	12	1340.69	0.0066335	64.297	5531200	0.0368752	0	110	121	EDLRLPEGDLGK	P63241
270	P13639	EEF2	Elongation factor 2	21.8803	NaN	23.5945	NaN	1		167	1	1	10	1273.7	0.0020926	75.213	16527000	0.0771333	1	440	449	EDLYLKPIQR	P13639
271	Q71U36	TUBA1A	Tubulin alpha-1A chain	24.5992	24.4937	24.3038	NaN	0		335;482	0	1	8	905.416	0.0086277	66.073	69750000	-0.0400585	5	423	430	EDMAALEK	Q71U36;P68363;P68366;Q9BQE3
272	Q76LV2	HSP90AA1	Heat shock protein HSP 90-alpha	23.5445	23.7	25.3287	NaN	0		130;134	1	0	10	1310.56	1.3747e-19	120.12	68001000	-0.0802192	4	192	201	EDQTEYLEER	Q76LV2;P07900;Q58FF6;P08238;Q58FF7
273	P09651	HNRNPA1	Heterogeneous nuclear ribonucleoprotein A1	28.6523	NaN	NaN	NaN	1		141	1	1	13	1436.74	1.1734e-07	72.089	421890000	0.0362913	1	93	105	EDSQRPGAHLTVK	P09651;Q32P51
274	P51991	HNRNPA3	Heterogeneous nuclear ribonucleoprotein A3	24.0307	NaN	NaN	NaN	1		275	0	2	13	1379.74	5.4493e-08	71.806	17138000	0.066198	0	114	126	EDSVKPGAHLTVK	P51991
275	P09651	HNRNPA2B1	Heterogeneous nuclear ribonucleoproteins A2/B1	28.3993	23.54	27.3501	NaN	0		141;202	1	0	9	1164.52	5.1948e-46	124.08	537320000	-0.0597131	5	114	122	EDTEEHHLR	P22626;P09651;A0A2R8Y4L2;Q32P51
276	P22626	HNRNPA2B1	Heterogeneous nuclear ribonucleoproteins A2/B1	NaN	NaN	20.224	NaN	2		202	2	1	27	3365.57	0.011396	10.805	1224700	-0.0193674	1	121	147	EDTEEHHLRDYFEEYGKIDTIEIITDR	P22626
277	P51991	HNRNPA3	Heterogeneous nuclear ribonucleoprotein A3	25.6336	24.2821	24.5876	NaN	0		275	1	0	9	1167.5	2.3239e-84	144.38	97673000	-0.0726555	4	135	143	EDTEEYNLR	P51991
278	SCUBE2_WT	SCUBE2	Signal peptide, CUB and EGF-like domain-containing protein 2	NaN	NaN	21.2081	NaN	1		499	1	1	21	2293.09	0.017736	21.667	2422500	-0.00269373	1	219	239	EDTVLEVTESNTTSVVDGDKR	SCUBE2_WT;Q9NQ36;SCUBE2_fragment_Dcub
279	P67809	YBX1	Nuclease-sensitive element-binding protein 1	25.688	NaN	25.5372	NaN	0		184;333	0	1	11	1285.67	0.00021077	56.563	102750000	0.0352445	2	82	92	EDVFVHQTAIK	P67809;Q9Y2T7;P16989
280	P67809	YBX1	Nuclease-sensitive element-binding protein 1	22.6675	NaN	NaN	NaN	1		184;333	0	2	12	1413.76	0.009809	42.809	6662100	0.0712839	0	82	93	EDVFVHQTAIKK	P67809;P16989
281	CON__P02662			25.1369	24.7105	25.6106	NaN	0	+	16	1	0	7	830.377	7.002e-113	153.15	115580000	-0.0449623	3	84	90	EDVPSER	CON__P02662
282	P41252	IARS	Isoleucine--tRNA ligase, cytoplasmic	19.8286	NaN	NaN	NaN	0		245	1	0	20	2253	0.0081807	30.684	931130	-0.0789384	1	315	334	EEEGTGVVHQAPYFGAEDYR	P41252
283	P23246	SFPQ	Splicing factor, proline- and glutamine-rich	NaN	20.5714	NaN	NaN	0		203	1	0	7	936.404	0.017834	50.039	1558200	-0.0662579	1	575	581	EEEMMIR	P23246
284	Q14103	HNRNPD	Heterogeneous nuclear ribonucleoprotein D0	NaN	23.2097	24.0815	NaN	1		388;477	0	2	7	857.449	6.0263e-05	89.673	27452000	0.015021	1	232	238	EEEPVKK	Q14103;Q99729
285	Q8NFW8	CMAS	N-acylneuraminate cytidylyltransferase	20.3072	NaN	NaN	NaN	0		446	1	0	12	1385.65	0.018595	35.652	1297400	-0.0310876	1	163	174	EEGYDSVFSVVR	Q8NFW8
286	Q9Y5B9	SUPT16H	FACT complex subunit SPT16	19.05	NaN	NaN	NaN	0		545	1	0	10	1293.62	0.0090808	49.813	542770	-0.0109494	1	793	802	EELEFEVPFR	Q9Y5B9
287	P01859	IGHG2	Ig gamma-2 chain C region	24.8033	23.5384	24.4017	NaN	0		107	1	0	9	1156.51	3.4126e-217	169.06	63625000	-0.0570953	6	172	180	EEQFNSTFR	P01859
288	P22626	HNRNPA2B1	Heterogeneous nuclear ribonucleoproteins A2/B1	27.3025	NaN	26.76	NaN	1		202	0	2	13	1337.69	2.078e-16	71.933	279180000	0.0385894	2	100	112	EESGKPGAHVTVK	P22626
289	Q14152	EIF3A	Eukaryotic translation initiation factor 3 subunit A	22.6721	20.7471	22.0468	NaN	0		389	1	0	8	956.435	0.014557	105.2	12776000	-0.0447655	1	1186	1193	EESWGPPR	Q14152
291	Q8NC51	SERBP1	Plasminogen activator inhibitor 1 RNA-binding protein	26.0415	NaN	25.32	NaN	1		443	0	2	11	1238.69	7.8459e-06	80.706	110960000	0.0772562	0	93	103	EETQPPVALKK	Q8NC51
292	P19388	POLR2E	DNA-directed RNA polymerases I, II, and III subunit RPABC1	19.5763	NaN	22.2357	NaN	0		194	1	0	9	1058.56	0.014928	74.127	5720400	0.0338512	2	154	162	EEVTELLAR	P19388
293	P23246	SFPQ	Splicing factor, proline- and glutamine-rich	21.8329	NaN	NaN	NaN	0		203	0	1	8	964.414	0.016126	63.306	3735600	-0.0698398	1	696	703	EEYEGPNK	P23246
294	P23246	SFPQ	Splicing factor, proline- and glutamine-rich	23.2763	NaN	21.3828	NaN	2		203	1	2	11	1345.66	6.7351e-11	109.42	12893000	0.00362364	0	696	706	EEYEGPNKKPR	P23246
295	P08621	SNRNP70	U1 small nuclear ribonucleoprotein 70 kDa	21.3935	NaN	21.2067	NaN	0		135	0	1	9	1080.55	0.00037298	91.906	5174900	0.0121092	2	122	130	EFEVYGPIK	P08621
296	O14744	PRMT5	Protein arginine N-methyltransferase 5	25.1097	24.9314	24.603	NaN	0		61	0	1	8	960.492	0.0043537	100.19	93686000	0.00982079	2	53	60	EFIQEPAK	O14744
297	Q9BXP5	SRRT	Serrate RNA effector molecule homolog	NaN	NaN	20.7449	NaN	1		489	1	1	18	2065.02	0.0018484	37.583	1757300	0.03162	1	154	171	EFLLSLDDSVDETEAVKR	Q9BXP5
298	P35637	FUS	RNA-binding protein FUS	23.8821	23.4191	23.4862	NaN	0		233	0	1	8	890.45	0.0087001	94.006	38427000	0.00017523	2	358	365	EFSGNPIK	P35637
299	O15372	EIF3H	Eukaryotic translation initiation factor 3 subunit H	22.4041	NaN	NaN	NaN	0		67	0	1	9	1006.51	0.009875	56.011	5550000	0.0053658	1	332	340	EFTAQNLGK	O15372
300	P11940	PABPC1	Polyadenylate-binding protein 1	23.1203	NaN	22.7989	NaN	0		161	0	1	8	1012.52	0.0080271	105.12	16415000	0.0171865	2	189	196	EFTNVYIK	P11940;Q13310
301	Q13347	EIF3I	Eukaryotic translation initiation factor 3 subunit I	21.9357	NaN	22.2263	NaN	0		377	0	1	10	1091.59	0.002377	57.96	8917800	0.0441459	2	21	30	EGDLLFTVAK	Q13347
302	Q96KR1	ZFR	Zinc finger RNA-binding protein	21.1403	NaN	20.9673	NaN	0		469	0	1	10	1021.48	0.0080091	41.029	4361500	-0.0348679	1	879	888	EGDVTSGMVK	Q96KR1
303	Q08211	DHX9	ATP-dependent RNA helicase A	23.2399	21.4285	22.8626	NaN	0		362	0	1	9	1050.49	0.00032386	92.439	20356000	-0.0362685	3	267	275	EGETVEPYK	Q08211
304	O00410	IPO5	Importin-5	NaN	NaN	21.5214	NaN	0		56	0	1	12	1426.7	0.0009278	53.683	3010200	0.00172982	1	694	705	EGFVEYTEQVVK	O00410;O60518
305	CON__P02662			NaN	24.0383	NaN	NaN	0	+	16	0	1	8	909.467	2.2749e-104	149.4	17228000	0.00847444	0	125	132	EGIHAQQK	CON__P02662
306	O43768	ENSA	Alpha-endosulfine	NaN	22.2845	22.4677	NaN	0		76	1	0	7	812.439	8.416e-05	91.626	10909000	0.0254954	0	25	31	EGILPER	O43768
307	P62987	UBA52	Ubiquitin-60S ribosomal protein L40	NaN	NaN	21.5268	NaN	0		147	1	0	9	1038.51	0.010479	63.48	3021500	-0.00829206	3	34	42	EGIPPDQQR	P62987;P62979;P0CG47;P0CG48
308	P06733	ENO1	Alpha-enolase	NaN	NaN	23.6729	NaN	0		121	0	1	7	800.464	0.018058	70.912	13374000	0.056156	0	222	228	EGLELLK	P06733
309	Q76LV2	HSP90AA1	Heat shock protein HSP 90-alpha	NaN	NaN	23.5076	NaN	1		130;134	0	2	13	1543.73	0.00030622	52.576	11926000	-0.0247658	2	548	560	EGLELPEDEEEKK	Q76LV2;P07900;Q58FF6;Q58FG0;P08238;Q58FF7
310	Q76LV2	HSP90AA1	Heat shock protein HSP 90-alpha	23.1351	NaN	24.1917	NaN	2		130;134	0	3	14	1671.82	0.00013024	57.267	28373000	0.0112735	0	548	561	EGLELPEDEEEKKK	Q76LV2;P07900;Q58FG0;P08238;Q58FF7
311	Q9Y224	C14orf166	UPF0568 protein C14orf166	23.7927	NaN	NaN	NaN	0		528	0	1	9	940.523	0.0096791	72.879	14532000	0.0503065	0	177	185	EGLPVALDK	Q9Y224
312	P26599	PTBP1	Polypyrimidine tract-binding protein 1	21.7854	22.7051	22.7587	NaN	0		211	0	1	10	1103.51	0.0016404	87.308	17549000	-0.0381325	2	445	454	EGQEDQGLTK	P26599;O95758
314	Q7SIH1			NaN	NaN	23.417	NaN	0	+	9	0	1	11	1191.55	0.0088214	37.18	11200000	-0.0360986	1	1174	1184	EGSQGSHVYTK	Q7SIH1;CON__ENSEMBL:ENSBTAP00000024146
315	P21741	MDK	Midkine	NaN	NaN	23.2558	NaN	0		197	1	0	10	1106.48	0.005346	54.982	10016000	-0.0715094	1	58	67	EGTCGAQTQR	P21741
316	P48634	PRRC2A	Protein PRRC2A	20.4829	NaN	NaN	NaN	0		257	1	0	24	2317.24	0.00037522	32.081	1465400	0.137099	1	1129	1152	EGTLTQVPLAPPPPGAPPSPAPAR	P48634
317	Q9Y3X0	CCDC9	Coiled-coil domain-containing protein 9	NaN	NaN	20.5197	NaN	0		541	1	0	10	1108.59	0.0084789	44.349	1503300	0.0377223	1	183	192	EGVLEPNPVR	Q9Y3X0
318	P68104	EEF1A1	Elongation factor 1-alpha 1	22.5696	NaN	22.1771	NaN	0		334	0	1	12	1313.73	4.2301e-05	51.841	10967000	0.090019	2	135	146	EHALLAYTLGVK	P68104;Q5VTE0;Q05639
319	Q15369	TCEB1	Transcription elongation factor B polypeptide 1	NaN	NaN	20.2314	NaN	0		406	0	1	10	1055.56	0.0052596	69.423	1231000	0.0355654	0	34	43	EHALTSGTIK	Q15369
320	P35527	KRT9	Keratin, type I cytoskeletal 9	24.9564	NaN	22.8184	NaN	0	+	231	0	1	23	2509.12	4.4164e-82	120.52	39953000	-0.0697059	2	450	472	EIETYHNLLEGGQEDFESSGAGK	P35527;CON__P35527
321	Q71U36	TUBA1A	Tubulin alpha-1A chain	22.7632	NaN	22.907	NaN	0		335;482	1	0	9	1084.61	0.0042845	59.245	14984000	0.0739028	2	113	121	EIIDLVLDR	Q71U36;P68363;Q9BQE3
324	P49368	CCT3	T-complex protein 1 subunit gamma	NaN	NaN	23.4768	NaN	0		262	0	1	10	1119.6	0.0039423	42.348	11674000	0.0486393	1	69	78	EIQVQHPAAK	P49368
325	P60712	ACTG1	Actin, cytoplasmic 2	23.4176	23.6275	24.1443	NaN	0		291	0	1	11	1160.61	4.6359e-10	106.2	42706000	0.037229	0	316	326	EITALAPSTMK	P60712;P63261;P60709;P63267;P68133;P68032;P62736
326	P04350	TUBB4A	Tubulin beta-4A chain	24.3408	NaN	23.9131	NaN	0		113	0	1	17	1821.92	1.7544e-38	107.74	37043000	0.0374843	2	3	19	EIVHLQAGQCGNQIGAK	P04350;P68371
327	Q9BWD1	ACAT2	Acetyl-CoA acetyltransferase, cytosolic	21.5245	NaN	23.2416	NaN	0		487	1	0	10	1111.66	0.0050794	76.827	12935000	0.108746	2	201	210	EIVPVLVSTR	Q9BWD1
328	Q12906	ILF3	Interleukin enhancer-binding factor 3	NaN	23.2977	NaN	NaN	1		369	0	2	10	1114.62	0.0097062	75.378	10311000	0.0706626	1	118	127	EKPTTALLDK	Q12906
329	CON__P02662			24.3124	24.4248	25.0756	NaN	1	+	16	0	2	8	945.513	1.6901e-124	153.08	78715000	0.0381746	0	35	42	EKVNELSK	CON__P02662
330	Q76LV2	HSP90AA1	Heat shock protein HSP 90-alpha	NaN	NaN	22.2734	NaN	1		130;134	0	2	11	1407.69	0.0066365	47.894	5069300	0.00063794	0	283	293	EKYIDQEELNK	Q76LV2;P07900;Q14568;P08238;Q58FF8
331	Q9H8S9	MOB1A	MOB kinase activator 1A	NaN	NaN	19.8866	NaN	0		430	0	1	11	1281.72	0.01152	37.476	969320	0.0884278	1	200	210	ELAPLQELIEK	Q9H8S9;Q7L9L4
332	P60842	EIF4A1	Eukaryotic initiation factor 4A-I	NaN	NaN	23.1918	NaN	0		292	0	1	8	956.529	1.6141e-09	117.7	9581500	0.0490917	0	111	118	ELAQQIQK	P60842;Q14240
333	P50990	CCT8	T-complex protein 1 subunit theta	NaN	NaN	21.7203	NaN	0		268	1	0	7	817.429	0.018058	70.912	3455200	0.0133635	0	38	44	ELAQTTR	P50990
334	O43242	PSMD3	26S proteasome non-ATPase regulatory subunit 3	NaN	NaN	20.6831	NaN	0		71	0	1	11	1274.66	0.00041765	82.749	1683600	0.0342189	1	66	76	ELDTVTLEDIK	O43242
335	P0DP25	CALML3	Calmodulin-like protein 3	23.6632	NaN	24.9608	NaN	0		150	1	0	7	804.416	0.010129	71.715	45940000	0.00634198	0	32	38	ELGTVMR	P0DP25;P0DP24;P0DP23;P27482;P02585
336	P08238	HSP90AB1	Heat shock protein HSP 90-beta	22.5291	NaN	24.3679	NaN	0		134;171	0	1	12	1274.64	0.0082394	44.318	27703000	0.00907836	2	42	53	ELISNASDALDK	P08238;P14625
337	Q76LV2	HSP90AA1	Heat shock protein HSP 90-alpha	20.8762	21.1874	22.6441	NaN	0		130	0	1	12	1290.63	3.4862e-15	109.42	10868000	-0.00336468	3	47	58	ELISNSSDALDK	Q76LV2;P07900;Q14568
338	Q96P70	IPO9	Importin-9	NaN	NaN	20.6795	NaN	0		470	1	0	8	910.524	0.017679	75.311	1679400	0.0647749	1	111	118	ELLPNGLR	Q96P70
341	F1N5M2			NaN	22.3585	23.9947	NaN	0	+	40	0	1	8	950.507	1.077e-09	117.93	22093000	0.0300637	0	394	401	ELSSFIQK	F1N5M2;CON__Q3MHN5
342	P23246	SFPQ	Splicing factor, proline- and glutamine-rich	21.8568	NaN	NaN	NaN	0		203	1	0	7	951.379	0.010957	67.035	3798000	-0.0986326	1	584	590	EMEEQMR	P23246
343	Q76LV2	HSP90AA1	Heat shock protein HSP 90-alpha	24.1572	24.5238	25.8034	NaN	0		130;134	0	1	7	862.422	6.9675e-05	110.63	101390000	-0.0148612	4	402	408	EMLQQSK	Q76LV2;P07900;P08238;Q58FF7
344	P49448	GLUD2	Glutamate dehydrogenase 2, mitochondrial	21.1998	20.7002	21.6404	NaN	1		102	1	1	37	4012.89	0.0013418	12.234	7381200	0.00892173	3	232	268	EMSWIADTYASTIGHYDINAHACVTGKPISQGGIHGR	P49448;P00367
345	Q8NC51	SERBP1	Plasminogen activator inhibitor 1 RNA-binding protein	23.7823	22.7312	NaN	NaN	0		443	0	1	8	1050.47	4.2109e-11	82.671	21390000	-0.0540189	4	287	294	EMTLDEWK	Q8NC51
346	P81605	DCD	Dermcidin	26.1936	24.6424	26.2569	NaN	0		339	1	0	11	1127.52	1.1232e-54	133.32	183130000	-0.0379443	3	43	53	ENAGEDPGLAR	P81605
347	Q6ZR08	DNAH12	Dynein heavy chain 12, axonemal	NaN	NaN	16.5955	NaN	2		425	1	2	10	1246.63	0.015726	45.022	99027	0.0205192	0	602	611	ENELMAKREK	Q6ZR08
348	P17812	CTPS1	CTP synthase 1	NaN	NaN	20.3187	NaN	0		187	0	1	21	2370.13	0.022569	21.803	1307800	-0.00284989	1	173	193	ENFCNIHVSLVPQPSSTGEQK	P17812
349	G3X6N3			NaN	23.9608	25.0955	NaN	0	+	34	0	1	8	1037.49	1.0569e-42	133.79	52178000	-0.0320618	0	583	590	ENFEVLCK	G3X6N3;CON__Q0IIK2;CON__Q29443;Q29443
350	O43390	HNRNPR	Heterogeneous nuclear ribonucleoprotein R	23.5806	NaN	23.2087	NaN	0		72	0	1	9	1107.54	6.2291e-06	109.71	22239000	-0.00466588	2	260	268	ENILEEFSK	O43390
351	P61978	HNRNPK	Heterogeneous nuclear ribonucleoprotein K	26.198	NaN	25.8734	NaN	0		307	0	1	8	933.477	0.020624	65.038	138450000	0.00732587	1	172	179	ENTQTTIK	P61978
353	Q9Y657	SPIN1	Spindlin-1	21.5968	NaN	NaN	NaN	0		546	0	1	12	1227.63	0.021243	35.224	3171700	0.0299704	1	205	216	EPGEVVDSLVGK	Q9Y657
354	P53999	SUB1	Activated RNA polymerase II transcriptional coactivator p15	NaN	19.6396	NaN	NaN	0		280	1	0	11	1259.6	0.012232	55.567	816810	-0.0200562	0	115	125	EQISDIDDAVR	P53999
355	P18621	RPL17	60S ribosomal protein L17	21.1839	NaN	NaN	NaN	1		192	0	2	14	1622.85	0.013702	40.552	2382300	0.0650397	1	154	167	EQIVPKPEEEVAQK	P18621
356	P17987	TCP1	T-complex protein 1 subunit alpha	22.9178	21.8341	NaN	NaN	0		190	1	0	10	1146.6	0.0036037	56.729	11663000	0.0358851	2	434	443	EQLAIAEFAR	P17987
357	P06868			NaN	NaN	21.5198	NaN	0	+	24	1	0	11	1270.65	0.0016323	54.608	3006800	0.0272296	2	648	658	EQSVQEIPVSR	P06868;E1B726;CON__P06868
358	P08238	HSP90AB1	Heat shock protein HSP 90-beta	24.3812	24.4954	25.7686	NaN	0		134	1	0	11	1248.61	5.6095e-07	96.89	102670000	-0.00449594	3	492	502	EQVANSAFVER	P08238;Q58FF7
359	Q02413	DSG1	Desmoglein-1	21.2696	NaN	NaN	NaN	0		351	1	0	11	1296.65	0.0047588	40.002	2528000	0.00979283	1	228	238	EQYGQYALAVR	Q02413
360	P19338	NCL	Nucleolin	25.6667	23.7646	25.0187	NaN	0		193	1	0	8	895.404	0.0068	100.39	101510000	-0.0483254	3	590	597	ESFDGSVR	P19338
361	P14868	DARS	Aspartate--tRNA ligase, cytoplasmic	21.1311	20.7107	21.3386	NaN	0		175	1	0	11	1200.64	7.5956e-05	75.378	6664600	0.0427246	1	111	121	ESIVDVEGVVR	P14868
362	Q8N257	HIST3H2BB	Histone H2B type 3-B	22.8208	NaN	22.5844	NaN	0		123	0	1	9	1150.55	0.0078139	61.999	13698000	-0.014614	2	36	44	ESYSIYVYK	Q8N257;Q16778;P33778;P23527;P06899;Q6DRA6;Q6DN03
363	Q99880	HIST1H2BL	Histone H2B type 1-L	24.5792	NaN	24.0789	NaN	0		83	0	1	9	1136.54	0.0078139	61.999	42787000	-0.0238169	2	36	44	ESYSVYVYK	Q99880;Q99879;Q99877;Q93079;Q5QNW6;P62807;P58876;P57053;O60814
364	P56537	EIF6	Eukaryotic translation initiation factor 6	NaN	NaN	20.0261	NaN	0		289	0	1	11	1258.67	0.0060749	45.137	1067700	0.0466619	1	124	134	ETEEILADVLK	P56537
365	Q00610	CLTC	Clathrin heavy chain 1	NaN	NaN	21.1145	NaN	0		344	0	1	10	1183.5	0.011905	50.04	2270400	-0.0842306	1	1255	1264	EVCFACVDGK	Q00610
366	P55072	VCP	Transitional endoplasmic reticulum ATPase	20.7398	NaN	22.1901	NaN	0		285	1	0	12	1241.63	0.00029712	56.563	6536100	0.0140327	2	366	377	EVDIGIPDATGR	P55072
367	Q86VP6	CAND1	Cullin-associated NEDD8-dissociated protein 1	NaN	NaN	21.2591	NaN	0		436	0	1	8	935.442	0.0086797	59.205	2509700	-0.0280495	1	1065	1072	EVEMGPFK	Q86VP6;O75155
368	P20042	EIF2S2	Eukaryotic translation initiation factor 2 subunit 2	NaN	NaN	19.9777	NaN	1		195	1	1	20	2345	0.0079752	30.684	1032500	-0.115663	1	43	62	EVEPEPTEDKDLEADEEDTR	P20042
369	P19338	NCL	Nucleolin	27.7547	25.8904	27.0533	20.8714	0		193	1	0	10	1177.56	1.6074e-73	150.17	429850000	-0.0201609	10	411	420	EVFEDAAEIR	P19338
370	CON__P08779	KRT16	Keratin, type I cytoskeletal 16	20.1084	NaN	NaN	NaN	0	+	25	1	0	12	1259.56	0.017106	45.137	1130400	-0.056425	0	442	453	EVFTSSSSSSSR	CON__P08779;P08779
371	P40925	MDH1	Malate dehydrogenase, cytoplasmic	19.8266	NaN	20.1811	NaN	2		241	1	2	25	2896.46	0.0079075	14.064	2118600	0.0883158	2	206	230	EVGVYEALKDDSWLKGEFVTTVQQR	P40925
372	O95347	SMC2	Structural maintenance of chromosomes protein 2	20.203	NaN	20.6219	NaN	0		97	0	1	11	1215.67	0.01152	37.476	2820700	0.0718592	2	880	890	EVITAQDTVIK	O95347
373	Q15459	SF3A1	Splicing factor 3A subunit 1	NaN	NaN	20.3902	NaN	0		408	1	0	9	1180.55	0.017524	53.166	1374200	-0.0283972	1	238	246	EVLDQVCYR	Q15459
374	P05198	EIF2S1	Eukaryotic translation initiation factor 2 subunit 1	NaN	NaN	21.7083	NaN	0		115	1	0	9	1083.6	0.00030025	104.45	3426400	0.0651993	0	174	182	EVLINNINR	P05198
375	Q9NQS1	AVEN	Cell death regulator Aven	19.7807	NaN	NaN	NaN	0		500	1	0	11	1247.54	0.01933	36.693	900730	-0.0760455	1	127	137	EVNNESGESQR	Q9NQS1
376	CON__Q0V8M9	ITIH3	Inter-alpha-trypsin inhibitor heavy chain H3	NaN	NaN	21.3662	NaN	0	+	35	0	1	10	1161.59	0.013114	41.029	2703100	0.0174227	1	76	85	EVSFDVELPK	CON__Q0V8M9;P56652;Q06033
377	P09012	SNRPA	U1 small nuclear ribonucleoprotein A	21.355	NaN	21.7289	NaN	0		138	1	0	10	1046.54	0.010652	48.283	6158100	0.0142306	2	61	70	EVSSATNALR	P09012
378	CON__P12763			NaN	NaN	22.6563	NaN	1	+	26	0	2	14	1614.83	1.3995e-08	71.548	6610600	0.0458863	0	212	225	EVVDPTKCNLLAEK	CON__P12763;P12763
379	P06454	PTMA	Prothymosin alpha	20.7028	NaN	22.4315	NaN	0		119	1	0	10	1130.52	3.1823e-05	90.657	7363300	-0.0396585	2	22	31	EVVEEAENGR	P06454
380	P22234	PAICS	Multifunctional protein ADE2	19.3142	19.3239	20.6785	NaN	0		199	0	1	11	1248.62	0.0015827	76.465	2986200	0.00941639	2	20	30	EVYELLDSPGK	P22234
382	P08865	RPSA	40S ribosomal protein SA	22.9566	22.4806	22.7002	NaN	0		137	1	0	13	1202.64	0.00076109	63.283	20807000	0.047556	3	90	102	FAAATGATPIAGR	P08865
383	P08670	VIM	Vimentin	NaN	NaN	20.922	NaN	0		136	1	0	10	1092.52	0.020444	46.462	1986800	-0.0225722	1	295	304	FADLSEAANR	P08670
384	P50990	CCT8	T-complex protein 1 subunit theta	NaN	NaN	22.4349	NaN	0		268	1	0	10	1149.58	8.0908e-05	101.64	5670100	0.0130513	1	441	450	FAEAFEAIPR	P50990
385	Q9NXH9	TRMT1	tRNA (guanine(26)-N(2))-dimethyltransferase	20.0886	NaN	NaN	NaN	0		508	1	0	9	1000.57	0.021046	44.447	1115000	0.0703035	1	170	178	FALEVPGLR	Q9NXH9
386	CON__P02663			25.4317	NaN	26.1828	NaN	0	+	17	0	1	8	978.554	0.021723	79.939	121430000	0.0637185	1	174	181	FALPQYLK	CON__P02663
387	P23246	SFPQ	Splicing factor, proline- and glutamine-rich	22.9865	NaN	22.0134	NaN	0		203	1	0	11	1142.62	5.4805e-07	85.355	12544000	0.0540364	2	366	376	FATHAAALSVR	P23246
388	Q14152	EIF3A	Eukaryotic translation initiation factor 3 subunit A	21.3527	NaN	NaN	NaN	0		389	1	0	7	986.464	0.015026	68.915	2678000	-0.0293873	0	184	190	FCLQYTR	Q14152
389	Q9P2J5	LARS	Leucine--tRNA ligase, cytoplasmic	21.8014	NaN	21.8629	NaN	0		517	1	0	9	1028.53	0.0066578	86.953	7469200	0.0159717	2	1118	1126	FDDPLLGPR	Q9P2J5
390	Q71U36	TUBA1A	Tubulin alpha-1A chain	24.2153	23.2857	NaN	NaN	0		335;482	0	1	7	886.426	0.01256	88.734	29704000	-0.0218803	4	395	401	FDLMYAK	Q71U36;P68363;P68366;P0DPH8;P0DPH7;Q9NY65;Q6PEY2;A6NHL2;Q9BQE3
391	P33992	MCM5	DNA replication licensing factor MCM5	NaN	NaN	21.1132	NaN	2		228	1	2	21	2578.26	0.0054691	21.803	2268300	0.0299823	1	514	534	FDMIFIVKDEHNEERDVMLAK	P33992
392	P62937	PPIA	Peptidyl-prolyl cis-trans isomerase A	24.4154	NaN	24.8514	NaN	0		328	0	1	9	1153.57	0.014928	74.127	52646000	-0.00509998	2	83	91	FEDENFILK	P62937
393	P11142	HSPA8	Heat shock cognate 71 kDa protein	21.5257	NaN	22.4231	NaN	0		158	1	0	10	1252.61	4.2667e-07	104.17	8643100	-0.00739808	2	302	311	FEELNADLFR	P11142;P54652
394	Q99613	EIF3C	Eukaryotic translation initiation factor 3 subunit C	20.4335	NaN	NaN	NaN	0		7	1	0	9	1133.61	0.013501	70.919	1416100	0.046614	0	57	65	FEELTNLIR	Q99613;B5ME19
395	Q9BTL3	FAM103A1	RNMT-activating mini protein	20.5803	NaN	NaN	NaN	0		485	1	0	8	1015.44	0.020374	51.854	1567800	-0.0637874	1	11	18	FEEMFASR	Q9BTL3
396	Q01469	FABP5	Fatty acid-binding protein, epidermal	20.5047	NaN	NaN	NaN	0		347	1	0	9	1024.45	0.0078139	61.999	1487800	-0.0650919	1	73	81	FEETTADGR	Q01469
397	P35527	KRT9	Keratin, type I cytoskeletal 9	24.6224	NaN	23.4009	NaN	0	+	231	1	0	8	1065.49	2.2325e-80	145.04	36903000	-0.0387966	4	243	250	FEMEQNLR	P35527;CON__P35527
398	P52272	HNRNPM	Heterogeneous nuclear ribonucleoprotein M	NaN	20.1571	21.1506	NaN	0		276	0	1	9	1065.51	0.019576	59.245	3497100	-0.0170254	2	61	69	FEPYANPTK	P52272
399	P12270	TPR	Nucleoprotein TPR	19.8013	NaN	19.8805	NaN	0		163	1	0	10	1176.61	0.010888	56.729	1878800	0.032645	2	1214	1223	FEVAQVESLR	P12270
400	Q14103	HNRNPD	Heterogeneous nuclear ribonucleoprotein D0	26.2929	24.0536	25.0341	NaN	0		388	0	1	10	1166.56	5.1491e-36	128.36	133990000	-0.0124596	3	120	129	FGEVVDCTLK	Q14103
401	P82979	SARNP	SAP domain-containing ribonucleoprotein	NaN	22.5877	NaN	NaN	0		340	0	1	9	934.512	0.016458	69.423	6303600	0.0425067	0	127	135	FGISSVPTK	P82979
402	Q15393	SF3B3	Splicing factor 3B subunit 3	19.9486	NaN	20.5771	NaN	0		407	1	0	8	963.496	0.014595	72.234	2576200	0.0128126	1	1050	1057	FGNICVVR	Q15393
403	P11940	PABPC1	Polyadenylate-binding protein 1	NaN	NaN	24.1043	NaN	0		161	0	1	8	817.47	0.018049	75.109	18035000	0.0537532	1	214	221	FGPALSVK	P11940;Q9H361
404	P23246	SFPQ	Splicing factor, proline- and glutamine-rich	23.9456	NaN	23.3648	NaN	0		203	1	0	15	1340.66	1.2794e-23	94.692	26958000	0.0018432	2	667	681	FGQGGAGPVGGQGPR	P23246
405	Q9UMS4	PRPF19	Pre-mRNA-processing factor 19	20.8916	NaN	NaN	NaN	0		523	1	0	9	996.47	0.014363	43.246	1945300	-0.0285105	1	489	497	FIASTGMDR	Q9UMS4
406	P14868	DARS	Aspartate--tRNA ligase, cytoplasmic	NaN	NaN	22.0637	NaN	0		175	1	0	7	874.491	0.021635	64.776	4383700	0.048987	1	339	345	FLEPTLR	P14868
407	Q92499	DDX1	ATP-dependent RNA helicase DDX1	23.0687	NaN	22.3408	NaN	0		454	1	0	10	1164.6	0.012363	50.607	14110000	0.0204146	2	568	577	FLICTDVAAR	Q92499
408	P43487	RANBP1	Ran-specific GTPase-activating protein	22.3624	NaN	22.9935	NaN	0		246	0	1	9	1033.52	6.3383e-05	107.66	13743000	0.00383982	0	142	150	FLNAENAQK	P43487
409	Q92499	DDX1	ATP-dependent RNA helicase DDX1	NaN	23.0193	23.024	NaN	0		454	0	1	7	785.444	0.015587	84.025	17031000	0.0422705	0	282	288	FLPNAPK	Q92499
410	Q9NSI6	BRWD1	Bromodomain and WD repeat-containing protein 1	NaN	20.5437	NaN	NaN	1		506	2	0	11	1165.58	0.0035006	31.185	1528500	0.00781557	1	383	393	FLSGSRDGTAR	Q9NSI6
411	Q58D62			21.9221	24.1291	24.7881	NaN	0	+	44	0	1	11	1226.59	0.0010692	67.563	51292000	-0.0189399	3	168	178	FMETATESLAK	Q58D62;CON__Q58D62
412	P15531	NME1	Nucleoside diphosphate kinase A	20.6641	NaN	NaN	NaN	0		182	0	1	10	1180.58	0.0080091	41.029	1661600	-0.00325669	1	40	49	FMQASEDLLK	P15531
413	P82979	SARNP	SAP domain-containing ribonucleoprotein	NaN	NaN	21.8236	NaN	0		340	0	1	10	1118.6	0.011746	41.448	3711600	0.0426199	1	110	119	FNVPVSLESK	P82979
414	Q2Y0W8	SLC4A8	Electroneutral sodium bicarbonate exchanger 1	NaN	NaN	22.6422	NaN	2		415	1	2	14	1557.89	0.016665	35.224	6546000	0.131249	1	1040	1053	FPLESRKLLSSPGK	Q2Y0W8
415	Q9NSI2	FAM207A	Protein FAM207A	18.646	NaN	NaN	NaN	0		505	1	0	11	1293.67	0.0060749	45.137	410200	0.0366476	1	197	207	FQELLASPAYR	Q9NSI2
416	Q12906	ILF3	Interleukin enhancer-binding factor 3	NaN	22.8859	24.3996	NaN	0		369	0	1	8	807.388	1.2634e-15	121.99	29882000	-0.023882	1	566	573	FQGAGSNK	Q12906
417	P60900	PSMA6	Proteasome subunit alpha type-6	19.8161	NaN	NaN	NaN	2		294	2	0	20	2281.21	0.0023815	30.094	923070	0.11729	0	227	246	FRILTEAEIDAHLVALAERD	P60900
418	P09936	UCHL1	Ubiquitin carboxyl-terminal hydrolase isozyme L1	NaN	NaN	21.7122	NaN	0		143	0	1	8	894.463	0.0089041	83.614	3435700	0.0118706	0	214	221	FSAVALCK	P09936
419	P48643	CCT5	T-complex protein 1 subunit epsilon	23.0204	23.0965	23.988	NaN	0		258	0	1	8	923.46	2.2734e-104	149.4	34115000	-0.00477914	0	345	352	FSELTAEK	P48643
420	A2NJV5	IGKV A18	Ig kappa chain V-II region RPMI 6410	31.4977	30.1394	31.1189	NaN	0		0	0	1	13	1302.61	5.8876e-168	192.44	6546800000	-0.0300043	23	87	99	FSGSGSGTDFTLK	A2NJV5;A0A0A0MRZ7;A0A075B6S2;A0A075B6S6;A0A075B6P5;A0A087WW87;P06310;P01615;P01614
421	A2NJV5	IGKV A18		25.6466	24.3534	NaN	NaN	0		0	1	0	7	776.382	0.00058562	94.407	73961000	-0.015433	0	80	86	FSGVPDR	A2NJV5;A0A0A0MRZ7;A0A075B6S2;A0A0C4DH68;A0A075B6R9
422	P35527	KRT9	Keratin, type I cytoskeletal 9	27.0764	NaN	25.1541	NaN	0	+	231	1	0	12	981.426	8.1065e-05	73.985	178860000	-0.0650352	6	35	46	FSSSGGGGGGGR	P35527
423	P35527	KRT9	Keratin, type I cytoskeletal 9	25.6493	NaN	23.7442	NaN	0	+	231	1	0	13	1234.52	1.6243e-11	81.865	66677000	-0.0864363	2	47	59	FSSSSGYGGGSSR	P35527;CON__P35527
424	P14866	HNRNPL	Heterogeneous nuclear ribonucleoprotein L	22.8552	22.2686	NaN	NaN	0		174	0	1	9	977.482	0.01158	94.302	12640000	-0.00783109	1	485	493	FSTPEQAAK	P14866
425	P13639	EEF2	Elongation factor 2	23.0167	NaN	23.5863	NaN	0		167	1	0	8	889.502	0.014567	105.39	21081000	0.0529811	1	499	506	FSVSPVVR	P13639
426	Q13435	SF3B2	Splicing factor 3B subunit 2	22.8085	NaN	NaN	NaN	0		380	0	1	7	806.454	0.019919	72.138	7346100	0.0428361	0	460	466	FTVAELK	Q13435
427	P07814	EPRS	Bifunctional glutamate/proline--tRNA ligase	NaN	NaN	21.385	NaN	0		129	0	1	11	1176.58	0.0029063	40.002	2738500	0.00366635	1	187	197	FVELPGAEMGK	P07814
429	Q02878	RPL6	60S ribosomal protein L6	23.3266	NaN	22.6336	NaN	0		352	0	1	8	865.491	0.0019114	85.212	17027000	0.0527928	1	193	200	FVIATSTK	Q02878
430	CON__Q0V8M9			21.366	21.6349	22.5772	NaN	0	+	35	1	0	8	1022.49	0.00076541	86.833	12217000	-0.0248276	1	350	357	FVMDIQDR	CON__Q0V8M9;P56652
431	Q12906	ILF3	Interleukin enhancer-binding factor 3	23.2438	21.9982	NaN	NaN	0		369;474	0	1	11	1279.61	7.2357e-05	60.973	14122000	-0.016783	2	555	565	FVMEVEVDGQK	Q12906;Q96SI9
432	P62861	FAU	40S ribosomal protein S30	20.2862	NaN	NaN	NaN	0		323	0	1	10	1106.61	0.013741	50.607	1278700	0.0633891	1	116	125	FVNVVPTFGK	P62861
433	Q92598	HSPH1	Heat shock protein 105 kDa	20.3192	NaN	NaN	NaN	0		456	0	1	10	1118.61	0.016467	40.002	1308200	0.0538482	1	462	471	FVVQNVSAQK	Q92598
434	Q96DI7	SNRNP40	U5 small nuclear ribonucleoprotein 40 kDa protein	NaN	NaN	18.9211	NaN	0		466	1	0	10	1272.61	0.016467	40.002	496370	-0.011515	1	308	317	FVYVWDTTSR	Q96DI7
435	P07437	TUBB	Tubulin beta chain	NaN	NaN	19.5755	NaN	0		126	1	0	27	3101.4	0.013539	11.311	781310	-0.0663718	1	20	46	FWEVISDEHGIDPTGTYHGDSDLQLDR	P07437
436	P08238	HSP90AB1	Heat shock protein HSP 90-beta	NaN	22.8175	NaN	NaN	0		134	0	1	7	890.417	0.015026	68.915	7391600	-0.0321726	0	429	435	FYEAFSK	P08238
437	Q76LV2	HSP90AA1	Heat shock protein HSP 90-alpha	NaN	22.8525	NaN	NaN	0		130	0	1	7	947.439	0.013889	84.244	7573200	-0.0369388	0	438	444	FYEQFSK	Q76LV2;P07900
438	Q08J23	NSUN2	tRNA (cytosine(34)-C(5))-methyltransferase	20.1704	NaN	NaN	NaN	0		366	1	0	10	986.478	0.0017371	59.245	1180000	-0.0156578	1	306	315	GAEQLAEGGR	Q08J23
439	Q7SIH1			NaN	21.4399	21.9252	NaN	0	+	9	0	1	11	1134.61	4.923e-08	102.06	6827100	0.0512966	0	339	349	GATEITTTITK	Q7SIH1;CON__ENSEMBL:ENSBTAP00000024146
440	P46060	RANGAP1	Ran GTPase-activating protein 1	NaN	NaN	20.5151	NaN	0		249	1	0	10	955.545	0.013114	41.029	1498500	0.0655288	1	280	289	GAVAIADAIR	P46060
442	P23396	RPS3	40S ribosomal protein S3	NaN	NaN	21.2167	NaN	0		204	0	1	9	933.459	0.0042845	59.245	2437100	-0.0104245	1	133	141	GCEVVVSGK	P23396
443	P55072	VCP	Transitional endoplasmic reticulum ATPase	NaN	NaN	21.8112	NaN	0		285	0	1	10	1031.55	0.0027461	57.59	3679700	0.0353772	1	9	18	GDDLSTAILK	P55072
444	P15531	NME1	Nucleoside diphosphate kinase A	22.855	NaN	23.5032	NaN	0		182	1	0	9	1050.49	0.00054785	90.862	19477000	-0.0315624	3	106	114	GDFCIQVGR	P15531;O60361;P22392
446	Q92973	TNPO1	Transportin-1	20.6747	NaN	21.0506	NaN	1		461	2	0	19	2198.99	0.00023996	40.856	3845700	-0.0587877	2	328	346	GDVEEDETIPDSEQDIRPR	Q92973
447	P14618	PKM	Pyruvate kinase PKM	NaN	NaN	24.4692	NaN	0		170	1	0	9	1018.51	0.0085745	74.486	23225000	-0.000154205	0	368	376	GDYPLEAVR	P14618
448	Q13642	FHL1	Four and a half LIM domains protein 1	NaN	NaN	21.3384	NaN	0		385	0	1	13	1644.65	0.01321	34.179	2651600	-0.141699	1	145	157	GEDFYCVTCHETK	Q13642
449	P28800			20.5497	NaN	NaN	NaN	0	+	30	1	0	9	1000.49	0.013244	54.549	1534900	-0.00645493	1	199	207	GEDLANINR	P28800;CON__P28800
450	P51991	HNRNPA3	Heterogeneous nuclear ribonucleoprotein A3	21.8081	NaN	NaN	NaN	1		275	1	1	14	1619.75	0.014984	33.204	3671800	-0.0311242	1	22	35	GEEGHDPKEPEQLR	P51991
451	Q8NC51	SERBP1	Plasminogen activator inhibitor 1 RNA-binding protein	19.5523	NaN	NaN	NaN	0		443	1	0	10	1051.46	0.016467	40.002	768810	-0.0666179	1	146	155	GEGGEFSVDR	Q8NC51
452	P13639	EEF2	Elongation factor 2	NaN	23.7011	NaN	NaN	0		167	1	0	10	1012.49	0.019663	39.022	13638000	-0.0119749	1	240	249	GEGQLGPAER	P13639
453	P04264	KRT1	Keratin, type II cytoskeletal 1	24.7208	NaN	NaN	NaN	1	+	112	0	2	9	944.493	0.014366	55.549	27651000	0.0182429	1	433	441	GENALKDAK	P04264;CON__P04264
454	CON__Q86YZ3	HRNR	Hornerin	21.2442	NaN	NaN	NaN	0	+	45	1	0	22	2121.87	0.012912	22.636	2484000	-0.146446	0	1910	1931	GEQHGSSSGSSSSYGQHGSGSR	CON__Q86YZ3;Q86YZ3
455	Q3T052			21.8446	22.2221	22.4454	NaN	0	+	43	1	0	8	787.419	0.0080271	94.407	14370000	0.0166037	2	113	120	GESAGLVR	Q3T052;CON__Q3T052
456	P09651	HNRNPA1	Heterogeneous nuclear ribonucleoprotein A1	26.6638	NaN	25.4392	NaN	0		141	0	1	15	1698.75	6.4888e-13	66.246	151810000	-0.0688605	2	147	161	GFAFVTFDDHDSVDK	P09651;A0A2R8Y4L2;Q32P51
457	P09651	HNRNPA1	Heterogeneous nuclear ribonucleoprotein A1	NaN	NaN	23.6239	NaN	1		141	0	2	20	2280.14	6.438e-165	148.56	12927000	0.0537825	1	147	166	GFAFVTFDDHDSVDKIVIQK	P09651;A0A2R8Y4L2;Q32P51
458	P51991	HNRNPA3	Heterogeneous nuclear ribonucleoprotein A3	24.1034	NaN	22.6163	NaN	0		275	0	1	15	1712.77	0.014612	40.941	24454000	-0.0596576	2	168	182	GFAFVTFDDHDTVDK	P51991
459	P51991	HNRNPA3	Heterogeneous nuclear ribonucleoprotein A3	NaN	20.6741	22.3425	NaN	1		275	0	2	20	2280.14	2.258e-15	58.83	6991200	0.0537825	2	168	187	GFAFVTFDDHDTVDKIVVQK	P51991
460	Q14103	HNRNPD	Heterogeneous nuclear ribonucleoprotein D0	NaN	NaN	24.1706	NaN	0		388	0	1	8	1018.49	0.014149	58.917	18883000	-0.0138837	1	224	231	GFCFITFK	Q14103
461	O60506	SYNCRIP	Heterogeneous nuclear ribonucleoprotein Q	24.5017	NaN	22.6329	NaN	0		72;80	0	1	11	1443.61	0.00027514	72.006	30259000	-0.0911609	2	287	297	GFCFLEYEDHK	O60506;O43390
462	P11940	PABPC1	Polyadenylate-binding protein 1	21.7445	NaN	20.3804	NaN	0		161	1	0	9	1044.5	0.014567	54.157	4878500	-0.017591	2	232	240	GFGFVSFER	P11940;Q9H361
463	P22626	HNRNPA2B1	Heterogeneous nuclear ribonucleoproteins A2/B1	25.6037	NaN	24.3009	NaN	0		202	0	1	15	1694.76	1.2189e-12	72.898	71659000	-0.0619375	3	154	168	GFGFVTFDDHDPVDK	P22626
[truncated: 1,066 more rows]
